# Supplementary material for: Genetics-mediated regulation of intestinal gene expression on microbiome contributes to human disease heritability
Source: Mol Syst Biol. 2025 Dec 5;22(3):369–94. doi: 10.1038/s44320-025-00173-7 (PMC12953866; doi:10.1038/s44320-025-00173-7)
Supplement: Supplementary file 1 — Table EV1 [file 44320_2025_173_MOESM1_ESM.xlsx]

## Sheet: Table EV1
Table EV1. Detailed information of the availability, ethnicity, sample size for the eQTLs and mbQTLs in this study
QTL type	Consortium	Origin	Population	Sample size	Description	URL
eQTLs	GTEXs	transverse colon	EUR	368		https://gtexportal.org/home/downloads/adult-gtex/qtl
eQTLs	GTEXs	sigmoid colon	EUR	318		https://gtexportal.org/home/downloads/adult-gtex/qtl
eQTLs	GTEXs	ileum	EUR	174		https://gtexportal.org/home/downloads/adult-gtex/qtl
microbiome QTLs	MiBioGen	feceas	EUR	18340	116 genera	https://mibiogen.gcc.rug.nl/
mQTL	GTEXs	transverse colon	EUR	987		https://www.gtexportal.org/home/downloads/egtex/methylation
eQTLs	CEDAR	transverse colon	EUR	286	validation stage	http://cedar-web.giga.ulg.ac.be
