# Supplementary material for: Genetics-mediated regulation of intestinal gene expression on microbiome contributes to human disease heritability
Source: Mol Syst Biol. 2025 Dec 5;22(3):369–94. doi: 10.1038/s44320-025-00173-7 (PMC12953866; doi:10.1038/s44320-025-00173-7)
Supplement: Supplementary file 2 — Table EV2 [file 44320_2025_173_MOESM2_ESM.xlsx]

## Sheet: Table EV2
Table EV2. Summary of the colocalization loci of the microbiome-to-gene expression regulation across three intestinal tissues
exposure	outcome	lead_SNP	nsnps	PP.H0.abf	PP.H1.abf	PP.H2.abf	PP.H3.abf	PP.H4.abf	Type
genus.Bifidobacterium.id.436	ENSG00000231890.7	rs4988235	2830	8.4846e-16	0.147228	1.92126e-15	0.332863	0.519909	transverse
genus..Eubacteriumbrachygroup.id.11296	ENSG00000095564.13	rs11598383	2969	0.011406	0.25886	0.00758517	0.171596	0.550553	transverse
genus.Ruminiclostridium9.id.11357	ENSG00000174891.12	rs9845388	4232	8.99617e-07	0.000198324	0.00206498	0.454689	0.543047	transverse
genus.Anaerofilum.id.2053	ENSG00000151690.14	rs75579212	2820	5.57051e-05	0.000817914	0.00800592	0.116676	0.874445	sigmoid
genus.Bifidobacterium.id.436	ENSG00000076003.4	rs182549	2662	1.58832e-17	0.00275128	9.0799e-16	0.156441	0.840808	sigmoid
genus.Eggerthella.id.819	ENSG00000108551.4	rs4985718	2866	0.100973	0.229498	0.0462634	0.104632	0.518634	sigmoid
genus..Eubacteriumbrachygroup.id.11296	ENSG00000095564.13	rs55932844	2969	0.00906001	0.205618	0.00624457	0.141083	0.637994	sigmoid
genus.Oscillibacter.id.2063	ENSG00000189298.13	rs9393920	3778	0.000818897	0.00983087	0.0311278	0.373104	0.585118	sigmoid
genus.Streptococcus.id.1853	ENSG00000185046.18	rs12369047	3369	1.17347e-05	0.183925	1.81458e-05	0.283877	0.532169	sigmoid
genus.Butyrivibrio.id.1993	ENSG00000226521.7	rs16941336	1954	0.00876078	0.135131	0.00374645	0.0569919	0.79537	ileum
genus.Butyrivibrio.id.1993	ENSG00000261033.1	rs9901771	1741	0.0248305	0.384475	0.00504925	0.0776747	0.50797	ileum
genus.Oscillibacter.id.2063	ENSG00000158691.14	rs9393920	3771	0.00865847	0.104028	0.00926246	0.110517	0.767535	ileum
