# Supplementary material for: Genetics-mediated regulation of intestinal gene expression on microbiome contributes to human disease heritability
Source: Mol Syst Biol. 2025 Dec 5;22(3):369–94. doi: 10.1038/s44320-025-00173-7 (PMC12953866; doi:10.1038/s44320-025-00173-7)
Supplement: Supplementary file 4 — Table EV4 [file 44320_2025_173_MOESM4_ESM.xlsx]

## Sheet:  Table EV4
Table EV4. Summary of the multi-trait colocalization loci across the microbiome composition, methylation site and gene expression in the transverse colon
exposure	outcome	gene	chr	nsnps	pp_a	best_SNP_a	pp_b	best_SNP_b	pp_ab	best_SNP_ab	pp_c	best_SNP_c	pp_ac	best_SNP_ac	pp_bc	best_SNP_bc	pp_abc	best_SNP_abc	gene
genus.Anaerofilum.id.2053	cg06012852	ENSG00000151690.14	chr2	1650	0.892793	rs4853507	0.811436	rs12613807	0.774404	rs4853507	0.431821	rs12613807	0.394788	rs75579212	0.313431	rs12613807	0.276399	rs12613807	MFSD6
genus.Anaerofilum.id.2053	cg10560079	ENSG00000151690.14	chr2	1667	0.573477	rs4853510	0.927704	rs4853510	0.528239	rs4853510	0.938956	rs4853510	0.539491	rs4853510	0.893718	rs4853510	0.494253	rs4853510	MFSD6
genus.Anaerofilum.id.2053	cg10560079	ENSG00000187699.10	chr2	1485	0.607647	rs4853510	0.605893	rs4853510	0.498003	rs4853510	0.353171	rs4853510	0.245281	rs4853510	0.243527	rs4853510	0.135637	rs4853510	C2orf88
genus.Anaerofilum.id.2053	cg21351543	ENSG00000151690.14	chr2	1667	0.691263	rs10197348	0.805606	rs10197348	0.569263	rs10197348	0.695471	rs6712426	0.459128	rs6712426	0.573471	rs6712426	0.337128	rs10197348	MFSD6
genus.Anaerofilum.id.2053	cg25963032	ENSG00000187699.10	chr2	1457	0.41764	rs79598899	0.781005	rs3791800	0.356581	rs113513615	0.634569	rs3791800	0.210145	rs79598899	0.57351	rs3791800	0.149087	rs3791800	C2orf88
genus.Bifidobacterium.id.436	cg01796368	ENSG00000231890.7	chr2	1105	0.989106	rs4988235	0.986224	rs4988235	0.981783	rs4988235	0.614737	rs4988235	0.610296	rs4988235	0.607414	rs4988235	0.602973	rs4988235	DARS-AS1
genus.Bifidobacterium.id.436	cg02810205	ENSG00000231890.7	chr2	1066	0.666617	rs182549	0.553495	rs182549	0.422583	rs182549	0.586085	rs182549	0.455173	rs182549	0.342052	rs182549	0.21114	rs182549	DARS-AS1
genus.Bifidobacterium.id.436	cg05091003	ENSG00000231890.7	chr2	1064	0.768703	rs4988235	0.639152	rs4988235	0.571504	rs4988235	0.589092	rs4988235	0.521444	rs4988235	0.391893	rs4988235	0.324245	rs4988235	DARS-AS1
genus.Bifidobacterium.id.436	cg17938229	ENSG00000231890.7	chr2	1064	0.832337	rs182549	0.697863	rs182549	0.667234	rs182549	0.556793	rs4988235	0.526165	rs4988235	0.391691	rs4988235	0.361063	rs4988235	DARS-AS1
genus.Bifidobacterium.id.436	cg19035636	ENSG00000231890.7	chr2	979	0.795256	rs4988235	0.818628	rs4988235	0.696133	rs4988235	0.622103	rs4988235	0.499607	rs4988235	0.52298	rs4988235	0.400484	rs4988235	DARS-AS1
genus.Bifidobacterium.id.436	cg20242066	ENSG00000231890.7	chr2	1124	0.88874	rs4988235	0.784717	rs4988235	0.771241	rs4988235	0.580945	rs4988235	0.56747	rs4988235	0.463447	rs4988235	0.449972	rs4988235	DARS-AS1
genus..Eubacteriumbrachygroup.id.11296	cg17546623	ENSG00000095564.13	chr10	1226	0.721032	rs2260311	0.564331	rs2260311	0.45772	rs2260311	0.584431	rs2260311	0.477821	rs2260311	0.32112	rs2260311	0.21451	rs2260311	BTAF1
genus..Eubacteriumbrachygroup.id.11296	cg17546623	ENSG00000228701.1	chr10	1113	0.630798	rs2260311	0.750318	rs2260311	0.5663	rs2260311	0.55356	rs2011483	0.369542	rs2011483	0.489062	rs2011483	0.305044	rs2011483	TNKS2-AS1
genus..Eubacteriumbrachygroup.id.11296	cg18909516	ENSG00000095564.13	chr10	1033	0.904331	rs11598383	0.822739	rs11598383	0.800068	rs11598383	0.750483	rs11598383	0.727813	rs11598383	0.64622	rs11598383	0.62355	rs11598383	BTAF1
genus..Eubacteriumxylanophilumgroup.id.14375	cg10045861	ENSG00000106605.10	chr7	2049	0.837485	rs1306742	0.845561	rs1306742	0.822249	rs1306742	0.168485	rs1306742	0.145173	rs1306742	0.153249	rs1306742	0.129937	rs1306742	BLVRA
genus..Eubacteriumxylanophilumgroup.id.14375	cg12894711	ENSG00000106605.10	chr7	2048	0.888048	rs1181573	0.896203	rs1181573	0.87785	rs1181573	0.179126	rs1306742	0.160773	rs1181573	0.168928	rs1306742	0.150575	rs1181573	BLVRA
genus.Olsenella.id.822	cg03651509	ENSG00000261060.1	chr1	2543	0.654636	rs4652362	0.769521	rs12730051	0.615543	rs4652362	0.482651	rs12730051	0.328673	rs4652362	0.443558	rs12730051	0.289579	rs4652362	RP11-545A16.4
genus.Oscillibacter.id.2063	cg11341932	ENSG00000189298.13	chr6	1904	0.874965	rs9393920	0.885293	rs9393920	0.854393	rs9393920	0.17875	rs9393920	0.147851	rs9393920	0.158179	rs9393920	0.127279	rs9393920	ZKSCAN3
genus.Oscillibacter.id.2063	cg12280439	ENSG00000189298.13	chr6	2078	0.920752	rs9378185	0.921233	rs9378185	0.905796	rs9378185	0.209368	rs9378185	0.193932	rs9378185	0.194413	rs9378185	0.178976	rs9378185	ZKSCAN3
genus.Oscillibacter.id.2063	cg12280439	ENSG00000227262.3	chr6	436	0.410172	rs763009	0.603923	rs763009	0.395551	rs763009	0.373661	rs763009	0.165289	rs763009	0.35904	rs763009	0.150668	rs763009	HCG4B
genus.Oscillibacter.id.2063	cg12280439	ENSG00000239257.1	chr6	988	0.655902	rs1233575	0.890198	rs1233575	0.636428	rs1233575	0.744377	rs1233575	0.490607	rs1233575	0.724903	rs1233575	0.471134	rs1233575	RPL23AP1
genus.Oscillibacter.id.2063	cg12280439	ENSG00000281831.1	chr6	556	0.37894	rs763009	0.808793	rs209152	0.341534	rs209130	0.763348	rs209152	0.29609	rs3129119	0.725943	rs209152	0.258684	rs209152	HCP5B
genus.Roseburia.id.2012	cg03907575	ENSG00000167553.15	chr12	225	0.441542	rs2004283	0.778409	rs7301566	0.435671	rs2004283	0.657842	rs7301566	0.315105	rs2004283	0.651971	rs7301566	0.309234	rs2004283	TUBA1C
genus.Roseburia.id.2012	cg03907575	ENSG00000257298.1	chr12	1373	0.824749	rs2160994	0.816505	rs2160994	0.758339	rs2160994	0.364922	rs2160994	0.306757	rs2160994	0.298512	rs2160994	0.240347	rs2160994	RP3-405J10.3
genus.Roseburia.id.2012	cg04217475	ENSG00000257298.1	chr12	1494	0.81354	rs2160994	0.775334	rs2160994	0.72968	rs2160994	0.338935	rs2160994	0.293281	rs2160994	0.255076	rs2160994	0.209422	rs2160994	RP3-405J10.3
genus.Roseburia.id.2012	cg20014596	ENSG00000167553.15	chr12	225	0.363255	rs7301566	0.654121	rs7301566	0.353835	rs7301566	0.520326	rs7301566	0.22004	rs7301566	0.510906	rs7301566	0.21062	rs7301566	TUBA1C
genus.Roseburia.id.2012	cg20014596	ENSG00000257298.1	chr12	1374	0.789324	rs2160994	0.762303	rs68171620	0.703215	rs68171620	0.319148	rs2160994	0.260061	rs2160994	0.233039	rs2358538	0.173952	rs68171620	RP3-405J10.3
genus.Roseburia.id.2012	cg27563558	ENSG00000257298.1	chr12	1375	0.942925	rs2160994	0.940796	rs11169462	0.921667	rs11169462	0.394337	rs2160994	0.375208	rs2160994	0.373079	rs11169462	0.35395	rs11169462	RP3-405J10.3
