# Supplementary material for: Genetics-mediated regulation of intestinal gene expression on microbiome contributes to human disease heritability
Source: Mol Syst Biol. 2025 Dec 5;22(3):369–94. doi: 10.1038/s44320-025-00173-7 (PMC12953866; doi:10.1038/s44320-025-00173-7)
Supplement: Supplementary file 5 — Table EV5 [file 44320_2025_173_MOESM5_ESM.xlsx]

## Sheet: Table EV5
Table EV5. Result of the DO analysis for the genes involved in the different tissue-sharing and tissue-specific regulatory groups
ID	Description	pvalue	type
DOID:0081062	monogenic diabetes	0.0133165	i_and_t
DOID:4194	glucose metabolism disease	0.0201694	i_and_t
DOID:9352	type 2 diabetes mellitus	0.041831	i_and_t
DOID:633	myositis	0.0149257	s_specific
DOID:0060340	ciliopathy	0.022277	s_specific
DOID:3612	retinitis	0.0304984	s_specific
DOID:305	carcinoma	0.0354058	s_specific
DOID:1749	squamous cell carcinoma	0.0496679	s_specific
DOID:1686	glaucoma	0.0176971	shared_three
DOID:14227	azoospermia	0.009415	t_and_s
DOID:12336	male infertility	0.0184169	t_and_s
DOID:9119	acute myeloid leukemia	0.0292393	t_and_s
DOID:48	male reproductive system disease	0.0412319	t_and_s
DOID:77	gastrointestinal system disease	0.000121488	t_specific
DOID:10763	hypertension	0.00156065	t_specific
DOID:178	vascular disease	0.00179456	t_specific
DOID:1287	cardiovascular system disease	0.0023233	t_specific
DOID:3118	hepatobiliary disease	0.0034767	t_specific
DOID:0050828	artery disease	0.00450022	t_specific
DOID:10825	essential hypertension	0.00505968	t_specific
DOID:5295	intestinal disease	0.0061188	t_specific
DOID:3393	coronary artery disease	0.00769348	t_specific
DOID:0050589	inflammatory bowel disease	0.0108363	t_specific
DOID:9538	multiple myeloma	0.0112931	t_specific
DOID:5844	myocardial infarction	0.0129909	t_specific
DOID:0050117	disease by infectious agent	0.0146405	t_specific
DOID:409	liver disease	0.0166567	t_specific
DOID:0060180	colitis	0.0231582	t_specific
DOID:12849	autistic disorder	0.0231582	t_specific
DOID:8577	ulcerative colitis	0.0231582	t_specific
DOID:934	viral infectious disease	0.0231747	t_specific
DOID:162	cancer	0.025212	t_specific
DOID:0014667	disease of metabolism	0.0270183	t_specific
DOID:655	inherited metabolic disorder	0.0273494	t_specific
DOID:114	heart disease	0.028657	t_specific
DOID:4960	bone marrow cancer	0.0319373	t_specific
DOID:14566	disease of cellular proliferation	0.0357648	t_specific
DOID:2468	psychotic disorder	0.0388759	t_specific
DOID:5419	schizophrenia	0.0388759	t_specific
DOID:0050700	cardiomyopathy	0.0449235	t_specific
DOID:0060041	autism spectrum disorder	0.0454961	t_specific
DOID:11612	polycystic ovary syndrome	0.0454961	t_specific
DOID:865	vasculitis	0.0454961	t_specific
DOID:10591	pre-eclampsia	0.0482622	t_specific
DOID:10652	Alzheimer's disease	0.0486486	t_specific
DOID:680	tauopathy	0.0486486	t_specific
