# Supplementary material for: Genetics-mediated regulation of intestinal gene expression on microbiome contributes to human disease heritability
Source: Mol Syst Biol. 2025 Dec 5;22(3):369–94. doi: 10.1038/s44320-025-00173-7 (PMC12953866; doi:10.1038/s44320-025-00173-7)
Supplement: Supplementary file 8 — Dataset EV2 [file 44320_2025_173_MOESM8_ESM.xlsx]

## Sheet: Dataset legend
Dataset EV2. Summary of the colocalization loci of the gene-to-microbiome regulation across three intestinal tissues

## Sheet: Dataset EV2
exposure	outcome	lead_SNP	nsnps	PP.H0.abf	PP.H1.abf	PP.H2.abf	PP.H3.abf	PP.H4.abf	chr.Coloc	BP	gene_name.Coloc	gene_start.Coloc	gene_end.Coloc	Tissue
ENSG00000047936.10	genus.Actinomyces.id.423	rs9481724	3668	0.000100308	0.350767	3.71913e-05	0.129535	0.519561	6	117474567	ROS1	117288300	117425855	Transverse
ENSG00000259015.1	genus.Actinomyces.id.423	rs7144738	4228	2.90743e-05	0.157622	7.61101e-06	0.04046	0.801882	14	72958973	RP11-109N23.6	72960595	72961993	Transverse
ENSG00000018699.11	genus.Actinomyces.id.423	rs111896629	3304	2.15112e-12	0.0303408	3.838e-13	0.00444816	0.965211	2	32678481	TTC27	32628032	32821051	Transverse
ENSG00000171109.18	genus.Actinomyces.id.423	rs13065086	3689	7.90259e-11	0.389363	1.10869e-11	0.0540689	0.556568	3	179330436	MFN1	179347692	179394931	Transverse
ENSG00000198089.15	genus..Eubacteriumrectalegroup.id.14374	rs71324184	3991	1.07746e-06	0.190052	5.04244e-07	0.0882212	0.721725	22	31356075	SFI1	31488746	31618490	Transverse
ENSG00000278376.1	genus..Eubacteriumrectalegroup.id.14374	rs1784295	3721	2.60851e-29	0.368573	4.68724e-30	0.0656632	0.565764	11	118790223	RP11-158I9.8	118791254	118793137	Transverse
ENSG00000132031.12	genus.Adlercreutzia.id.812	rs11694716	4480	4.0961e-13	0.333937	1.71643e-13	0.139406	0.526657	2	20007858	MATN3	19992111	20012694	Transverse
ENSG00000263001.5	genus..Eubacteriumruminantiumgroup.id.11340	rs35005436	1670	5.46908e-24	0.406732	6.36951e-25	0.0468231	0.546445	7	74720592	GTF2I	74657667	74760692	Transverse
ENSG00000277053.4	genus..Eubacteriumruminantiumgroup.id.11340	rs35005436	2089	4.93863e-16	0.405555	6.37813e-17	0.051834	0.542611	7	74720592	GTF2IP1	75185396	75237696	Transverse
ENSG00000184616.8	genus.Roseburia.id.2012	rs2529275	2120	4.10209e-06	0.342622	2.27889e-07	0.0183952	0.638978	7	74878823	SPDYE12P	74906673	74913256	Transverse
ENSG00000241350.1	genus.Roseburia.id.2012	rs4727295	2959	3.99863e-31	0.198613	1.41568e-31	0.0695852	0.731802	7	77007439	PMS2P11	77011551	77015853	Transverse
ENSG00000277072.4	genus.Roseburia.id.2012	rs2529275	2120	3.69132e-16	0.34251	2.05395e-17	0.0184191	0.639071	7	74878823	STAG3L2	74882163	74890610	Transverse
ENSG00000138326.18	genus..Eubacteriumventriosumgroup.id.11341	rs7071351	3899	1.75325e-09	0.291114	3.21838e-10	0.0527828	0.656103	10	78034315	RPS24	78033760	78056812	Transverse
ENSG00000130758.7	genus..Eubacteriumventriosumgroup.id.11341	rs3746006	3753	1.12433e-17	0.280626	1.31687e-18	0.0321811	0.687193	19	40213503	MAP3K10	40191744	40215575	Transverse
ENSG00000110906.12	genus..Eubacteriumventriosumgroup.id.11341	rs3825393	3167	2.37461e-10	0.0892234	3.32972e-11	0.0116119	0.899165	12	109445569	KCTD10	109448656	109477401	Transverse
ENSG00000260735.1	genus..Eubacteriumventriosumgroup.id.11341	rs9927842	2233	1.27358e-22	0.157099	2.94288e-23	0.0354936	0.807408	16	15059860	RP11-72I8.1	15094411	15109197	Transverse
ENSG00000106399.11	genus..Eubacteriumventriosumgroup.id.11341	rs3735460	5705	3.04371e-09	0.103273	5.30448e-09	0.179263	0.717465	7	7640254	RPA3	7636518	7718607	Transverse
ENSG00000172613.7	genus.Ruminiclostridium5.id.11355	rs56088284	2349	1.23572e-07	0.381624	1.0067e-08	0.0305016	0.587874	11	67132148	RAD9A	67317871	67398182	Transverse
ENSG00000255568.3	genus.Alistipes.id.968	rs11088466	5448	1.67805e-06	0.0239621	7.77713e-06	0.110189	0.865839	21	39208091	BRWD1-AS2	39313935	39314962	Transverse
ENSG00000242338.6	genus..Eubacteriumxylanophilumgroup.id.14375	rs10762557	2029	1.52209e-08	0.0868177	8.92826e-09	0.0500624	0.86312	10	73711992	BMS1P4	73715843	73730469	Transverse
ENSG00000160194.17	genus..Eubacteriumxylanophilumgroup.id.14375	rs4148974	4621	4.10657e-44	0.156342	6.30561e-45	0.0231858	0.820472	21	42903610	NDUFV3	42879644	42913304	Transverse
ENSG00000188779.10	genus.Allisonella.id.2174	rs28742003	3030	0.00010818	0.178247	0.000154621	0.254201	0.567289	15	67835431	SKOR1	67819704	67834309	Transverse
ENSG00000073605.18	genus.Allisonella.id.2174	rs8069176	1900	1.70362e-14	0.173302	4.85923e-15	0.048653	0.778045	17	39900944	GSDMB	39904595	39918650	Transverse
ENSG00000171574.17	genus.Allisonella.id.2174	rs35652377	1999	1.94453e-38	0.217427	5.39396e-39	0.0595894	0.722983	19	58417833	ZNF584	58401504	58418327	Transverse
ENSG00000111328.6	genus.Allisonella.id.2174	rs71444568	1929	3.29995e-28	0.130386	9.18948e-29	0.0354748	0.834139	12	123048692	CDK2AP1	123261484	123272334	Transverse
ENSG00000141295.13	genus.Ruminiclostridium9.id.11357	rs6503875	3668	1.4212e-41	0.434123	1.53782e-42	0.046455	0.519422	17	47838029	SCRN2	47837714	47841333	Transverse
ENSG00000255568.3	genus.Ruminiclostridium9.id.11357	rs35994303	5445	1.85603e-05	0.265032	7.2687e-06	0.103162	0.63178	21	39314094	BRWD1-AS2	39313935	39314962	Transverse
ENSG00000151148.13	genus.Ruminiclostridium9.id.11357	rs72647799	3194	9.80908e-09	0.292583	1.56459e-09	0.0460068	0.661411	12	109463665	UBE3B	109477545	109536705	Transverse
ENSG00000174891.12	genus.Ruminiclostridium9.id.11357	rs9845388	4232	8.99617e-07	0.00206498	0.000198324	0.454689	0.543047	3	158420095	RSRC1	158107789	158545730	Transverse
ENSG00000241134.3	genus.Ruminiclostridium9.id.11357	rs9657898	4264	1.49955e-24	0.317191	2.18223e-25	0.0455222	0.637287	7	150741073	BET1P1	150749736	150750094	Transverse
ENSG00000166716.9	genus.RuminococcaceaeNK4A214group.id.11358	rs10775243	3449	5.33701e-10	0.325943	1.39236e-10	0.0844448	0.589612	15	84833530	ZNF592	84748635	84806432	Transverse
ENSG00000251600.5	genus.RuminococcaceaeNK4A214group.id.11358	rs2323200	3165	1.85538e-19	0.0936537	5.8897e-19	0.296684	0.609662	4	143765448	RP11-673E1.1	143912331	143982454	Transverse
ENSG00000272462.2	genus.RuminococcaceaeNK4A214group.id.11358	rs59306177	4620	1.4778e-06	0.0224182	2.66638e-06	0.0395107	0.938067	6	26037914	U91328.19	25992662	26001775	Transverse
ENSG00000172728.15	genus.RuminococcaceaeNK4A214group.id.11358	rs2732317	3317	3.22346e-36	0.0581478	2.60557e-36	0.046106	0.895746	8	33473169	FUT10	33370824	33473385	Transverse
ENSG00000246898.1	genus.RuminococcaceaeNK4A214group.id.11358	rs2289149	3016	7.01125e-24	0.0817004	1.99777e-24	0.0223836	0.895916	16	66408503	LINC00920	66408524	66412135	Transverse
ENSG00000237510.7	genus.RuminococcaceaeNK4A214group.id.11358	rs12477963	911	1.7731e-06	0.0271673	5.43521e-07	0.00736231	0.965468	2	96595856	GPAT2P1	95792220	95800166	Transverse
ENSG00000139117.13	genus.Anaerofilum.id.2053	rs1356265	2818	1.03139e-07	0.0940807	1.73783e-07	0.157772	0.748147	12	39009894	CPNE8	38646822	38907430	Transverse
ENSG00000267707.2	genus.Anaerofilum.id.2053	rs1625542	3450	7.62654e-06	0.23891	5.35289e-06	0.167091	0.593986	18	37249923	RP11-95O2.5	37246890	37247506	Transverse
ENSG00000189350.12	genus.Anaerofilum.id.2053	rs74175081	4154	2.6347e-33	0.0576911	3.60787e-33	0.0781361	0.864173	2	28957257	TOGARAM2	28956611	29061373	Transverse
ENSG00000164346.9	genus.Anaerofilum.id.2053	rs6870806	4039	6.45376e-227	0.217138	5.84715e-227	0.196142	0.586721	5	74771711	NSA2	74768931	74777573	Transverse
ENSG00000231345.3	genus.RuminococcaceaeUCG002.id.11360	rs11006259	2957	1.21618e-32	0.11368	1.98991e-33	0.0177316	0.868589	10	50598131	BEND3P1	50655967	50660472	Transverse
ENSG00000140521.12	genus.RuminococcaceaeUCG002.id.11360	rs28687599	4147	2.28328e-06	0.129907	5.95421e-06	0.338232	0.531853	15	89283744	POLG	89316305	89334861	Transverse
ENSG00000174886.12	genus.RuminococcaceaeUCG002.id.11360	rs6510861	4350	2.25282e-21	0.211874	1.86299e-21	0.174599	0.613527	19	5884662	NDUFA11	5891276	5904006	Transverse
ENSG00000172613.7	genus.RuminococcaceaeUCG002.id.11360	rs12790261	2382	1.05792e-07	0.327065	6.83075e-09	0.0204653	0.652469	11	67220577	RAD9A	67317871	67398182	Transverse
ENSG00000175224.16	genus.RuminococcaceaeUCG002.id.11360	rs7936413	2310	2.72932e-06	0.266191	2.34917e-06	0.22861	0.505194	11	46372408	ATG13	46617527	46674818	Transverse
ENSG00000243566.6	genus.RuminococcaceaeUCG002.id.11360	rs2286989	3367	3.67248e-11	0.371375	9.00218e-12	0.0904952	0.53813	7	76513555	UPK3B	76510428	76516521	Transverse
ENSG00000248290.1	genus.Anaerostipes.id.1991	rs8283	12439	3.4365e-07	0.292134	1.46753e-07	0.124376	0.583489	6	32115523	TNXA	32008614	32012472	Transverse
ENSG00000263627.1	genus.Anaerostipes.id.1991	rs8088389	5281	1.44763e-14	0.315587	2.48453e-15	0.0535325	0.63088	18	9618598	PPP4R1-AS1	9615264	9619363	Transverse
ENSG00000241635.7	genus.Anaerostipes.id.1991	rs11568318	5016	1.4719e-07	0.0695896	4.38864e-08	0.0198384	0.910572	2	233756852	UGT1A1	233760248	233771615	Transverse
ENSG00000015676.17	genus.Anaerostipes.id.1991	rs10260219	3905	7.0427e-23	0.278895	3.86047e-23	0.152308	0.568796	7	44484601	NUDCD3	44379121	44490880	Transverse
ENSG00000171649.11	genus.Flavonifractor.id.2059	rs10422810	4328	7.053e-07	0.136606	3.66681e-07	0.0702275	0.793165	19	57593320	ZIK1	57578456	57593777	Transverse
ENSG00000177697.17	genus.Flavonifractor.id.2059	rs61876748	4278	6.47414e-64	0.319161	1.31456e-64	0.0641882	0.616651	11	833262	CD151	832884	839720	Transverse
ENSG00000184227.7	genus.RuminococcaceaeUCG003.id.11361	rs12433922	4047	1.65895e-19	0.243875	2.98165e-20	0.0431188	0.713006	14	73571367	ACOT1	73537114	73543794	Transverse
ENSG00000226232.8	genus.RuminococcaceaeUCG003.id.11361	rs62050644	2277	1.1413e-30	0.37794	2.95171e-31	0.0972204	0.52484	16	69980719	NPIPB14P	69976388	69996188	Transverse
ENSG00000269397.1	genus.Anaerotruncus.id.2054	rs13344343	3024	3.36203e-10	0.381731	7.7474e-11	0.0874345	0.530835	19	23889008	CTB-92J24.2	23927788	23929287	Transverse
ENSG00000240694.8	genus.Anaerotruncus.id.2054	rs1867169	5470	6.78434e-10	0.096319	3.29998e-10	0.045993	0.857688	8	26515181	PNMA2	26504686	26514021	Transverse
ENSG00000144191.11	genus.Anaerotruncus.id.2054	rs4851125	2443	0.0012837	0.423053	9.54628e-05	0.0309158	0.544652	2	98350651	CNGA3	98346155	98398601	Transverse
ENSG00000168026.18	genus.Anaerotruncus.id.2054	rs28362645	4028	6.83315e-11	0.330459	2.18105e-11	0.104914	0.564628	3	39107727	TTC21A	39109085	39138902	Transverse
ENSG00000153113.23	genus.Anaerotruncus.id.2054	rs4267886	3831	2.3976e-33	0.239973	8.61515e-34	0.0855536	0.674473	5	96661562	CAST	96525267	96779595	Transverse
ENSG00000260075.1	genus.Fusicatenibacter.id.11305	rs17698176	3735	1.9767e-29	0.392712	3.65828e-30	0.0721443	0.535143	17	46742229	NSFP1	46372855	46487141	Transverse
ENSG00000266918.1	genus.Fusicatenibacter.id.11305	rs2435211	4024	2.19849e-09	0.338475	3.61652e-10	0.0550727	0.606452	17	45985878	RP11-798G7.8	45531577	45533838	Transverse
ENSG00000231500.6	genus.Fusicatenibacter.id.11305	rs17215231	9476	4.90563e-66	0.110354	1.0271e-66	0.0222375	0.867409	6	33272092	RPS18	33272048	33276510	Transverse
ENSG00000110455.13	genus.Fusicatenibacter.id.11305	rs2074038	4474	1.43752e-56	0.419449	2.05787e-57	0.0595251	0.521026	11	44066439	ACCS	44065925	44084214	Transverse
ENSG00000226232.8	genus.Fusicatenibacter.id.11305	rs9673496	2281	8.55401e-31	0.283335	6.54469e-31	0.21628	0.500384	16	70048576	NPIPB14P	69976388	69996188	Transverse
ENSG00000130684.13	genus.Fusicatenibacter.id.11305	rs6050755	2859	6.52094e-11	0.204829	8.64194e-11	0.270927	0.524244	20	25648032	ZNF337	25685567	25696841	Transverse
ENSG00000213742.6	genus.Fusicatenibacter.id.11305	rs7262450	3070	0.00147209	0.185403	0.00197	0.247548	0.563607	20	25402999	ZNF337-AS1	25624176	25678074	Transverse
ENSG00000197362.14	genus.Fusicatenibacter.id.11305	rs11767810	4008	7.00011e-50	0.345545	2.7585e-50	0.135648	0.518807	7	149077341	ZNF786	149069643	149090782	Transverse
ENSG00000171497.4	genus.RuminococcaceaeUCG004.id.11362	rs6839534	3379	6.54526e-11	0.434129	6.75218e-12	0.0442638	0.521607	4	158716843	PPID	158709624	158723396	Transverse
ENSG00000268707.1	genus.RuminococcaceaeUCG004.id.11362	rs3118634	3078	2.09232e-08	0.328448	2.07552e-09	0.0319413	0.63961	9	129143575	RP11-247A12.7	129170434	129170940	Transverse
ENSG00000116288.12	genus.Gordonibacter.id.821	rs226253	3486	5.22928e-14	0.247282	1.58101e-14	0.0740842	0.678634	1	7967646	PARK7	7954291	7985505	Transverse
ENSG00000143452.15	genus.Gordonibacter.id.821	rs7521592	2260	2.91689e-06	0.238988	1.69045e-06	0.13788	0.623128	1	150849215	HORMAD1	150698060	150720888	Transverse
ENSG00000163131.10	genus.Gordonibacter.id.821	rs72702561	2334	2.70973e-06	0.263184	1.57527e-06	0.152415	0.584397	1	150713240	CTSS	150730196	150765957	Transverse
ENSG00000171806.11	genus.Gordonibacter.id.821	rs12120114	4564	4.52929e-36	0.142989	6.84842e-36	0.215562	0.641449	1	169814105	METTL18	169792529	169794966	Transverse
ENSG00000174446.12	genus.Gordonibacter.id.821	rs116897680	3840	3.98539e-06	0.398643	9.89283e-07	0.0984513	0.5029	15	66358571	SNAPC5	66493468	66497813	Transverse
ENSG00000204632.11	genus.RuminococcaceaeUCG005.id.11363	rs9262081	7899	1.81163e-08	0.242763	5.5677e-09	0.0739253	0.683311	6	30517189	HLA-G	29826967	29831125	Transverse
ENSG00000184923.12	genus.Barnesiella.id.944	rs4480448	3006	2.93167e-13	0.346784	3.57011e-14	0.0416189	0.611597	10	87353563	NUTM2A	87225448	87236908	Transverse
ENSG00000214562.14	genus.Barnesiella.id.944	rs2986492	2928	6.64391e-09	0.329595	7.17048e-10	0.0349363	0.635468	10	87346926	NUTM2D	87357883	87370695	Transverse
ENSG00000021488.12	genus.Barnesiella.id.944	rs2287880	4486	3.27881e-08	0.192022	9.37249e-09	0.0541358	0.753842	19	32858389	SLC7A9	32830509	32869766	Transverse
ENSG00000138400.12	genus.Barnesiella.id.944	rs56414204	3692	5.79154e-05	0.26447	2.14748e-05	0.0974265	0.638024	2	206748616	MDH1B	206737763	206765356	Transverse
ENSG00000099940.11	genus.Haemophilus.id.3698	rs2072515	3309	3.09859e-21	0.209595	3.47899e-21	0.23477	0.555635	22	20751055	SNAP29	20858983	20891218	Transverse
ENSG00000250312.6	genus.Haemophilus.id.3698	rs11727678	2096	2.35368e-64	0.384339	4.32597e-65	0.0700945	0.545566	4	171607	ZNF718	124480	163989	Transverse
ENSG00000264204.2	genus.RuminococcaceaeUCG009.id.11366	rs10821925	1824	5.51361e-34	0.36248	3.12813e-35	0.0199476	0.617573	10	46025408	AGAP7P	46109621	46131358	Transverse
ENSG00000275120.2	genus.RuminococcaceaeUCG009.id.11366	rs1107179	3333	6.34346e-12	0.363054	2.01999e-12	0.115088	0.521858	15	84655131	RP11-182J1.18	84597809	84633823	Transverse
ENSG00000175224.16	genus.RuminococcaceaeUCG009.id.11366	rs12575519	2216	3.009e-06	0.293257	1.57392e-06	0.152841	0.553898	11	46370052	ATG13	46617527	46674818	Transverse
ENSG00000144214.9	genus.RuminococcaceaeUCG009.id.11366	rs59661148	2862	2.44175e-14	0.229608	9.70651e-15	0.0905948	0.679797	2	99309790	LYG1	99284238	99304742	Transverse
ENSG00000175224.16	genus.Bifidobacterium.id.436	rs7936413	2310	1.37317e-06	0.133925	6.67321e-07	0.0642822	0.801791	11	46372408	ATG13	46617527	46674818	Transverse
ENSG00000111785.19	genus.Bifidobacterium.id.436	rs12369214	3695	6.31323e-05	0.0837154	7.77071e-05	0.102228	0.813916	12	106804833	RIC8B	106774595	106889316	Transverse
ENSG00000138095.18	genus.Bifidobacterium.id.436	rs62135113	4661	8.43164e-09	0.0427967	2.3166e-08	0.116744	0.840459	2	43976878	LRPPRC	43886508	43996005	Transverse
ENSG00000060642.10	genus.Holdemanella.id.11393	rs12737912	2367	8.27619e-11	0.34078	2.46585e-11	0.100976	0.558244	1	26709981	PIGV	26787472	26798398	Transverse
ENSG00000113716.12	genus.Holdemanella.id.11393	rs184960	3428	9.15511e-05	0.233245	5.23468e-05	0.13273	0.633882	5	149963807	HMGXB3	150001168	150053142	Transverse
ENSG00000096872.15	genus.Holdemanella.id.11393	rs72703112	4278	5.35872e-07	0.242035	1.09068e-07	0.0485528	0.709412	9	27009581	IFT74	26956373	27062930	Transverse
ENSG00000174891.12	genus.RuminococcaceaeUCG010.id.11367	rs4680444	4184	0.000106642	0.244769	2.3964e-05	0.0543027	0.700798	3	158542725	RSRC1	158107789	158545730	Transverse
ENSG00000267623.3	genus.Bilophila.id.3170	rs62135832	4662	0.000232135	0.0823096	0.000137033	0.0477192	0.869602	19	27291744	AC022153.1	27902595	27984743	Transverse
ENSG00000279159.1	genus.Bilophila.id.3170	rs7285885	3447	6.4651e-27	0.236005	1.95851e-27	0.0708011	0.693194	22	29786569	RP3-394A18.1	29979053	30025629	Transverse
ENSG00000163161.12	genus.Bilophila.id.3170	rs4150404	4556	4.60739e-28	0.22878	1.37388e-28	0.0675166	0.703704	2	127292424	ERCC3	127257290	127294176	Transverse
ENSG00000116218.12	genus.RuminococcaceaeUCG011.id.11368	rs12744976	4326	3.27583e-09	0.00141452	3.85061e-07	0.165438	0.833147	1	179449855	NPHS2	179550539	179575952	Transverse
ENSG00000164081.12	genus.RuminococcaceaeUCG011.id.11368	rs6775666	1583	0.000118074	0.349011	4.61943e-05	0.13603	0.514795	3	51669048	TEX264	51671175	51704323	Transverse
ENSG00000244693.1	genus.RuminococcaceaeUCG011.id.11368	rs12703568	2748	4.33505e-06	0.197865	3.1311e-06	0.142253	0.659875	7	144088044	CTAGE8	144266701	144269288	Transverse
ENSG00000172687.13	genus.Blautia.id.1992	rs8103417	5774	2.29646e-08	0.246722	1.17022e-08	0.125096	0.628182	19	21373919	ZNF738	21358930	21379302	Transverse
ENSG00000171497.4	genus.Blautia.id.1992	rs6839534	3500	2.85421e-11	0.189407	4.96867e-12	0.0321941	0.778399	4	158716843	PPID	158709624	158723396	Transverse
ENSG00000172247.3	genus.Blautia.id.1992	rs10838724	2843	1.02357e-17	0.385073	2.35356e-18	0.0880151	0.526911	11	47505500	C1QTNF4	47589664	47594659	Transverse
ENSG00000100577.18	genus.Blautia.id.1992	rs2270423	5122	3.93803e-14	0.199325	2.86169e-14	0.144189	0.656485	14	77329295	GSTZ1	77320885	77331597	Transverse
ENSG00000130684.13	genus.Blautia.id.1992	rs6050755	2859	3.01247e-11	0.0946243	2.41872e-11	0.0751441	0.830232	20	25648032	ZNF337	25685567	25696841	Transverse
ENSG00000115718.17	genus.Blautia.id.1992	rs1518759	4726	5.74274e-22	0.331806	1.5165e-22	0.0870394	0.581155	2	127424799	PROC	127418427	127429246	Transverse
ENSG00000110395.6	genus.Howardella.id.2000	rs45535039	3558	7.75926e-10	0.133912	3.1308e-10	0.0532196	0.812868	11	119190254	CBL	119206276	119313926	Transverse
ENSG00000092108.20	genus.Howardella.id.2000	rs7153747	2626	1.09914e-07	0.246736	9.10716e-08	0.203889	0.549375	14	30551950	SCFD1	30622112	30735812	Transverse
ENSG00000257949.6	genus.RuminococcaceaeUCG013.id.11370	rs12945114	3984	1.25095e-34	0.0176691	7.83369e-35	0.0100925	0.972238	17	75997465	TEN1	75979364	76000586	Transverse
ENSG00000231305.3	genus.RuminococcaceaeUCG013.id.11370	rs2933344	3148	3.9432e-16	0.282227	1.32029e-16	0.0938734	0.623899	3	128939872	RP11-723O4.2	128861313	128871540	Transverse
ENSG00000006715.15	genus.RuminococcaceaeUCG013.id.11370	rs2189855	4796	1.44279e-05	0.126853	4.58016e-06	0.0394361	0.833692	7	38731712	VPS41	38722963	38932394	Transverse
ENSG00000228113.7	genus.RuminococcaceaeUCG013.id.11370	rs10276375	3289	1.25909e-12	0.262805	2.26948e-13	0.0466795	0.690515	7	88230612	AC003991.3	88219359	88304367	Transverse
ENSG00000259953.1	genus.RuminococcaceaeUCG013.id.11370	rs10981314	4503	1.13554e-05	0.321142	3.55609e-06	0.0999914	0.578852	9	112208901	RP11-4O1.2	112032555	112037730	Transverse
ENSG00000275764.1	genus.Hungatella.id.11306	rs708167	4288	3.70329e-13	0.162355	2.02752e-13	0.0881383	0.749507	12	27082066	RP11-582E3.6	27037100	27038960	Transverse
ENSG00000184227.7	genus.Hungatella.id.11306	rs12433922	3826	1.29486e-19	0.190205	3.89781e-20	0.0565025	0.753292	14	73571367	ACOT1	73537114	73543794	Transverse
ENSG00000247556.6	genus.Butyricimonas.id.945	rs7176588	3386	1.47353e-23	0.244027	1.42955e-23	0.236225	0.519747	15	41296674	OIP5-AS1	41283990	41309267	Transverse
ENSG00000178386.12	genus.Butyricimonas.id.945	rs6509137	4113	4.63077e-35	0.301275	1.55102e-35	0.10031	0.598415	19	44064702	ZNF223	44051367	44067991	Transverse
ENSG00000183562.3	genus.Butyricimonas.id.945	rs12281407	4661	1.10605e-10	0.197025	2.76978e-11	0.048585	0.75439	11	2969148	CTC-343N3.1	2989863	2991344	Transverse
ENSG00000166847.9	genus.Butyricimonas.id.945	rs62032983	3834	2.42782e-68	0.256126	7.17913e-69	0.0750684	0.668805	16	23642022	DCTN5	23641392	23677455	Transverse
ENSG00000164669.12	genus.Butyricimonas.id.945	rs62455714	3424	9.65003e-56	0.106897	1.64786e-55	0.181828	0.711276	7	65192682	INTS4P1	65141225	65234216	Transverse
ENSG00000241549.8	genus.Intestinibacter.id.11345	rs4713058	3444	2.35693e-32	0.0790519	7.98563e-33	0.0258889	0.895059	6	26949281	GUSBP2	26871484	26956554	Transverse
ENSG00000141076.17	genus.Intestinibacter.id.11345	rs76392333	3033	0.00566258	0.356807	0.00165663	0.103854	0.53202	16	69277136	UTP4	69131291	69231130	Transverse
ENSG00000232721.2	genus.Ruminococcus1.id.11373	rs2319727	10	3.36367e-09	0.469123	8.04819e-12	0.000592177	0.530285	1	143753685	RP11-403I13.5	143736066	143739506	Transverse
ENSG00000119782.13	genus.Ruminococcus1.id.11373	rs13413450	3824	6.65059e-06	0.315034	2.32168e-06	0.109401	0.575556	2	24049526	FKBP1B	24049701	24063681	Transverse
ENSG00000219626.8	genus.Ruminococcus1.id.11373	rs1134516	3825	1.39808e-19	0.34568	4.879e-20	0.120101	0.534219	2	24119662	FAM228B	24076526	24169640	Transverse
ENSG00000272146.5	genus.Butyrivibrio.id.1993	rs11708662	3782	0.00030819	0.281628	0.000157657	0.143494	0.574413	3	57651567	ARF4-AS1	57600059	57600927	Transverse
ENSG00000075131.9	genus.Ruminococcus2.id.11374	rs6494573	4265	1.62966e-08	0.331748	7.2386e-09	0.146834	0.521418	15	66443213	TIPIN	66336206	66386746	Transverse
ENSG00000188388.10	genus.Ruminococcus2.id.11374	rs59495507	4007	7.28718e-06	0.385221	1.22375e-06	0.0641402	0.55063	15	84566599	GOLGA6L3	85240472	85247170	Transverse
ENSG00000276234.4	genus.CandidatusSoleaferrea.id.11350	rs878520	2192	4.91485e-26	0.378978	1.18034e-26	0.0904837	0.530539	17	37402018	TADA2A	37406874	37479730	Transverse
ENSG00000251615.3	genus.CandidatusSoleaferrea.id.11350	rs747581	5023	5.55929e-12	0.362962	1.5302e-12	0.0993679	0.53767	4	8372166	RP11-774O3.3	8355090	8358338	Transverse
ENSG00000100731.15	genus.CandidatusSoleaferrea.id.11350	rs2810078	3795	1.47344e-12	0.230235	8.37096e-13	0.130162	0.639602	14	70895537	PCNX1	70907405	71115382	Transverse
ENSG00000239272.1	genus.CandidatusSoleaferrea.id.11350	rs7143265	4706	4.04323e-09	0.0481168	6.08431e-09	0.0715265	0.880357	14	77681624	RPL21P10	77683202	77683989	Transverse
ENSG00000141076.17	genus.CandidatusSoleaferrea.id.11350	rs74651371	2951	0.0017778	0.111995	0.000816204	0.0505832	0.834827	16	69205112	UTP4	69131291	69231130	Transverse
ENSG00000280027.1	genus.CandidatusSoleaferrea.id.11350	rs10775327	3757	4.88793e-10	0.214752	9.52963e-11	0.0411244	0.744124	16	53370291	RP11-44F14.10	53391089	53392473	Transverse
ENSG00000263335.1	genus.Lachnoclostridium.id.11308	rs16967494	1952	7.95811e-51	0.196126	7.25025e-52	0.0170813	0.786793	16	15727006	AF001548.5	15726674	15732993	Transverse
ENSG00000196993.8	genus..Ruminococcusgauvreauiigroup.id.11342	rs111820348	2177	8.43695e-07	0.333637	1.91544e-07	0.0751545	0.591208	16	28633806	NPIPB9	28751787	28772807	Transverse
ENSG00000263001.5	genus..Ruminococcusgauvreauiigroup.id.11342	rs35005436	1697	6.19153e-24	0.460237	2.96881e-25	0.02155	0.518214	7	74720592	GTF2I	74657667	74760692	Transverse
ENSG00000277053.4	genus..Ruminococcusgauvreauiigroup.id.11342	rs35005436	2159	5.59293e-16	0.459332	3.22123e-17	0.0259404	0.514727	7	74720592	GTF2IP1	75185396	75237696	Transverse
ENSG00000213277.3	genus.Catenibacterium.id.2153	rs11191587	2450	1.49612e-05	0.383414	3.26547e-06	0.0831517	0.533416	10	103169959	MARCKSL1P1	103175554	103176094	Transverse
ENSG00000259429.5	genus.Catenibacterium.id.2153	rs1392976	1829	4.58329e-25	0.189094	2.67495e-25	0.10966	0.701245	15	82153834	UBE2Q2P2	82355142	82420075	Transverse
ENSG00000161395.13	genus.Catenibacterium.id.2153	rs12940986	1874	6.41078e-19	0.254121	4.00206e-19	0.158053	0.587826	17	39680328	PGAP3	39671122	39696797	Transverse
ENSG00000223496.2	genus.Catenibacterium.id.2153	rs4985407	1373	3.92448e-182	0.173716	5.88264e-182	0.259828	0.566456	16	70251998	EXOSC6	70246778	70251930	Transverse
ENSG00000261556.9	genus.Catenibacterium.id.2153	rs4985407	1370	4.33803e-86	0.173722	6.50202e-86	0.259816	0.566462	16	70251998	SMG1P7	70219574	70246610	Transverse
ENSG00000132031.12	genus.Catenibacterium.id.2153	rs11694716	3532	3.98315e-13	0.322855	1.65476e-13	0.133583	0.543561	2	20007858	MATN3	19992111	20012694	Transverse
ENSG00000231500.6	genus.LachnospiraceaeFCS020group.id.11314	rs17215231	9270	9.96056e-66	0.223632	2.81743e-66	0.0625424	0.713825	6	33272092	RPS18	33272048	33276510	Transverse
ENSG00000121989.14	genus.LachnospiraceaeFCS020group.id.11314	rs12992231	2737	6.38345e-05	0.174733	6.34795e-05	0.173109	0.65203	2	148042141	ACVR2A	147844517	147930396	Transverse
ENSG00000138381.9	genus.LachnospiraceaeFCS020group.id.11314	rs1233297	2896	5.82386e-32	0.327747	9.22271e-33	0.0512813	0.620972	2	189829449	ASNSD1	189661385	189670831	Transverse
ENSG00000211974.3	genus..Ruminococcusgnavusgroup.id.14376	rs2731181	1351	5.01735e-12	0.301325	4.09391e-13	0.0239119	0.674763	14	106665565	IGHV2-70D	106723574	106724093	Transverse
ENSG00000122477.12	genus.ChristensenellaceaeR.7group.id.11283	rs113432912	3166	0.00450111	0.0607162	0.00257651	0.0338566	0.89835	1	99979729	LRRC39	100148449	100178273	Transverse
ENSG00000181873.12	genus.ChristensenellaceaeR.7group.id.11283	rs10916277	4035	4.24732e-10	0.277495	6.79031e-11	0.0436851	0.67882	1	228198673	IBA57	228165815	228182257	Transverse
ENSG00000158987.20	genus.ChristensenellaceaeR.7group.id.11283	rs10041744	2297	8.0546e-05	0.314101	3.78316e-05	0.146991	0.538789	5	131525159	RAPGEF6	131423921	131635236	Transverse
ENSG00000164398.12	genus.ChristensenellaceaeR.7group.id.11283	rs380182	2498	1.17184e-23	0.316805	5.66181e-24	0.152536	0.530659	5	131983343	ACSL6	131949973	132012243	Transverse
ENSG00000100296.13	genus.LachnospiraceaeNC2004group.id.11316	rs5763300	3123	7.74521e-80	0.150106	6.78849e-80	0.130845	0.71905	22	29531715	THOC5	29505879	29554254	Transverse
ENSG00000230513.1	genus..Ruminococcustorquesgroup.id.14377	rs2239961	3208	4.99783e-86	0.245129	4.08398e-86	0.199753	0.555118	22	21009671	THAP7-AS1	21002197	21010342	Transverse
ENSG00000204267.13	genus..Ruminococcustorquesgroup.id.14377	rs4148876	9334	2.0753e-13	0.325575	8.48751e-14	0.132611	0.541814	6	32829016	TAP2	32821833	32838780	Transverse
ENSG00000241106.6	genus..Ruminococcustorquesgroup.id.14377	rs4148876	9245	5.97944e-54	0.326296	2.40406e-54	0.130646	0.543059	6	32829016	HLA-DOB	32812763	32817048	Transverse
ENSG00000185664.14	genus..Ruminococcustorquesgroup.id.14377	rs11171705	2606	5.9968e-11	0.0124453	3.73735e-10	0.0766513	0.910903	12	55962775	PMEL	55954105	55973317	Transverse
ENSG00000149600.11	genus..Ruminococcustorquesgroup.id.14377	rs2424905	2692	2.15965e-13	0.173794	1.28237e-13	0.102473	0.723733	20	32765121	COMMD7	32702691	32743997	Transverse
ENSG00000117601.13	genus..Clostridiuminnocuumgroup.id.14397	rs12060331	2532	5.73999e-05	0.0127437	0.000439867	0.0967677	0.889991	1	174013468	SERPINC1	173903804	173917378	Transverse
ENSG00000159228.12	genus..Clostridiuminnocuumgroup.id.14397	rs8130498	4257	8.45798e-20	0.31193	3.90066e-20	0.143311	0.544759	21	36065984	CBR1	36070950	36073166	Transverse
ENSG00000026950.16	genus..Clostridiuminnocuumgroup.id.14397	rs45499696	3907	9.34831e-19	0.187573	8.4716e-19	0.169339	0.643089	6	26431112	BTN3A1	26402237	26415216	Transverse
ENSG00000124508.16	genus..Clostridiuminnocuumgroup.id.14397	rs12664899	3911	3.11513e-12	0.219814	2.50984e-12	0.176499	0.603686	6	26384441	BTN2A2	26383096	26394874	Transverse
ENSG00000173960.13	genus.LachnospiraceaeND3007group.id.11317	rs4665238	3892	6.81202e-05	0.292098	3.37489e-05	0.144151	0.563649	2	23719576	UBXN2A	23927285	24004909	Transverse
ENSG00000167914.11	genus.Sellimonas.id.14369	rs3859191	2476	1.13935e-57	0.295053	4.74242e-58	0.122229	0.582718	17	39972461	GSDMA	39953263	39977766	Transverse
ENSG00000205084.10	genus.Sellimonas.id.14369	rs2550909	4206	0.000604882	0.371019	0.000157494	0.0960708	0.532148	16	75527811	TMEM231	75536744	75556286	Transverse
ENSG00000133739.15	genus.Clostridiumsensustricto1.id.1873	rs3779899	2183	6.29421e-34	0.27169	3.63331e-34	0.15626	0.57205	8	85145768	LRRCC1	85107147	85146076	Transverse
ENSG00000231908.1	genus.Clostridiumsensustricto1.id.1873	rs12478635	3685	3.11498e-08	0.0416321	1.43936e-08	0.0182972	0.940071	2	208255534	IDH1-AS1	208255247	208256181	Transverse
ENSG00000272195.1	genus.Senegalimassilia.id.11160	rs2291426	4673	1.2877e-27	0.325924	2.98121e-28	0.074857	0.599219	1	244970812	RP11-156E8.1	244969350	244971088	Transverse
ENSG00000122376.11	genus.LachnospiraceaeUCG001.id.11321	rs6586063	2975	2.04485e-06	0.372024	2.84266e-07	0.0511402	0.576834	10	87189288	FAM35A	87094161	87191468	Transverse
ENSG00000131558.14	genus.LachnospiraceaeUCG001.id.11321	rs73155122	2902	1.41742e-12	0.359477	4.21428e-13	0.106345	0.534178	7	133857869	EXOC4	133253073	134066589	Transverse
ENSG00000198837.9	genus.Slackia.id.825	rs113191295	3211	1.25964e-08	0.407239	2.48598e-09	0.0798581	0.512903	1	153940147	DENND4B	153929501	153946696	Transverse
ENSG00000229367.1	genus.Slackia.id.825	rs2120782	3563	3.4994e-18	0.279868	1.59247e-18	0.126766	0.593366	1	229534642	HMGN2P19	229570532	229570796	Transverse
ENSG00000230439.2	genus.Slackia.id.825	rs1980083	3346	2.54613e-51	0.413504	5.14978e-52	0.0831314	0.503365	1	93742436	RP11-488P3.1	93752924	93775444	Transverse
ENSG00000123545.5	genus.Coprobacter.id.949	rs2039210	3662	8.39961e-08	0.0157006	5.89878e-07	0.109385	0.874914	6	96896001	NDUFAF4	96889313	96897881	Transverse
ENSG00000273142.1	genus.Coprobacter.id.949	rs12698547	4404	7.55793e-49	0.387645	1.40228e-49	0.0713817	0.540974	7	66813271	RP11-458F8.4	66902857	66906297	Transverse
ENSG00000205485.13	genus.LachnospiraceaeUCG004.id.11324	rs2533952	3299	1.04273e-09	0.316772	3.30681e-10	0.0998751	0.583353	7	76569615	AC004980.7	76549360	76627982	Transverse
ENSG00000204257.14	genus.Streptococcus.id.1853	rs59576053	9584	7.34331e-07	0.312451	2.98218e-07	0.126328	0.56122	6	32968343	HLA-DMA	32948613	32969094	Transverse
ENSG00000213689.11	genus.Coprococcus1.id.11301	rs13324374	1525	2.54196e-15	0.110253	8.47891e-16	0.0359221	0.853824	3	48443482	TREX1	48465811	48467645	Transverse
ENSG00000203791.14	genus.LachnospiraceaeUCG008.id.11328	rs12764880	4372	1.89636e-39	0.208917	7.85616e-40	0.0858439	0.705239	10	124797874	METTL10	124748149	124791870	Transverse
ENSG00000280010.1	genus.LachnospiraceaeUCG008.id.11328	rs17568220	3273	0.00118015	0.32478	0.0003084	0.0842831	0.589448	11	58627550	AP001350.4	58627435	58628528	Transverse
ENSG00000113318.9	genus.LachnospiraceaeUCG008.id.11328	rs34235624	4215	2.33326e-23	0.349463	4.40755e-24	0.0654288	0.585108	5	80618955	MSH3	80655152	80876460	Transverse
ENSG00000166275.15	genus.Subdoligranulum.id.2070	rs4919690	2809	1.58187e-55	0.414711	1.43588e-56	0.0370958	0.548193	10	102856743	BORCS7	102854223	102864961	Transverse
ENSG00000126602.10	genus.Subdoligranulum.id.2070	rs4786429	3813	2.85597e-79	0.144787	1.01507e-79	0.0506557	0.804558	16	3678516	TRAP1	3665971	3717597	Transverse
ENSG00000155749.12	genus.Subdoligranulum.id.2070	rs2110690	3213	1.72266e-16	0.363639	2.16418e-17	0.0450926	0.591269	2	201320409	ALS2CR12	201288271	201357398	Transverse
ENSG00000197548.12	genus.Coprococcus2.id.11302	rs346071	4189	1.41506e-05	0.222703	1.02359e-05	0.160477	0.616796	3	11263898	ATG7	11272309	11556069	Transverse
ENSG00000277402.1	genus.LachnospiraceaeUCG010.id.11330	rs75456009	9497	1.87992e-86	0.192257	1.70921e-86	0.174164	0.633579	6	31353774	MIR6891	31355224	31355316	Transverse
ENSG00000249572.1	genus.LachnospiraceaeUCG010.id.11330	rs3756663	3830	3.22011e-75	0.198297	3.24029e-76	0.0191714	0.782532	5	33440200	CTD-2203K17.1	33424025	33440619	Transverse
ENSG00000121417.13	genus.Sutterella.id.2896	rs3746216	4246	5.78995e-18	0.351251	1.33354e-18	0.0803318	0.568417	19	57642209	ZNF211	57630395	57642779	Transverse
ENSG00000196236.12	genus.Sutterella.id.2896	rs103197	2421	2.35514e-10	0.389701	4.37278e-11	0.0718173	0.538481	22	40860798	XPNPEP3	40857097	40932815	Transverse
ENSG00000211753.4	genus.Sutterella.id.2896	rs10238724	2719	3.15197e-26	0.407078	6.9581e-27	0.0893606	0.503562	7	142721413	TRBV28	142720660	142721160	Transverse
ENSG00000116984.12	genus.Coprococcus3.id.11303	rs9779	4986	0.000217285	0.365874	5.51142e-05	0.0922621	0.541591	1	236900204	MTR	236795281	236903981	Transverse
ENSG00000167216.16	genus.Lachnospira.id.2004	rs6507707	3592	0.000271579	0.187333	0.000418798	0.28836	0.523617	18	46776876	KATNAL2	46917506	47102243	Transverse
ENSG00000188895.11	genus.Terrisporobacter.id.11348	rs117827273	2998	8.56723e-29	0.264192	6.26841e-29	0.192759	0.543049	17	40122783	MSL1	40122298	40136916	Transverse
ENSG00000111906.17	genus.Terrisporobacter.id.11348	rs112982980	2829	5.96788e-33	0.37463	1.10022e-33	0.0685089	0.556861	6	125301591	HDDC2	125221845	125302078	Transverse
ENSG00000149262.16	genus.Terrisporobacter.id.11348	rs630711	3280	2.15378e-10	0.143277	1.11968e-10	0.0737019	0.783021	11	77947462	INTS4	77878757	77994678	Transverse
ENSG00000272369.1	genus.Terrisporobacter.id.11348	rs11613912	3489	2.46616e-08	0.378474	4.96908e-09	0.0757131	0.545813	12	46345957	RP11-446N19.1	46537502	46652550	Transverse
ENSG00000164338.9	genus.Terrisporobacter.id.11348	rs2544643	4074	2.41051e-07	0.0685805	2.64636e-07	0.0744337	0.856985	5	73627720	UTP15	73565687	73583377	Transverse
ENSG00000278416.1	genus.Terrisporobacter.id.11348	rs6979377	2042	1.31615e-38	0.451634	1.201e-39	0.0407043	0.507662	7	75429830	PMS2P2	75344015	75359550	Transverse
ENSG00000267107.6	genus.Lactobacillus.id.1837	rs2191139	2617	9.18249e-36	0.413292	9.18479e-37	0.0407936	0.545914	19	41495302	PCAT19	41454169	41500649	Transverse
ENSG00000139668.8	genus.Desulfovibrio.id.3173	rs2296028	2627	0.00121324	0.244966	0.000285565	0.0569621	0.696573	13	51771501	WDFY2	51584455	51767707	Transverse
ENSG00000172687.13	genus.Desulfovibrio.id.3173	rs8103417	5651	2.97045e-08	0.318932	1.50285e-08	0.160838	0.520229	19	21373919	ZNF738	21358930	21379302	Transverse
ENSG00000243566.6	genus.Desulfovibrio.id.3173	rs28836522	3181	4.07572e-11	0.411351	7.76995e-12	0.0779094	0.510739	7	76451162	UPK3B	76510428	76516521	Transverse
ENSG00000249839.1	genus.Lactococcus.id.1851	rs2957636	1155	8.51011e-20	0.413745	1.68056e-20	0.0812005	0.505055	15	43646409	AC011330.5	43663654	43684339	Transverse
ENSG00000182196.13	genus.Lactococcus.id.1851	rs4275659	2705	2.06521e-05	0.282034	7.94563e-06	0.107899	0.610039	12	122963381	ARL6IP4	122981650	122982913	Transverse
ENSG00000140400.16	genus.Tyzzerella3.id.11335	rs4368141	2232	1.22015e-213	0.110736	9.65368e-214	0.0868104	0.802454	15	75388659	MAN2C1	75358201	75368154	Transverse
ENSG00000260274.1	genus.Tyzzerella3.id.11335	rs7171507	2232	1.09595e-29	0.112972	8.67104e-30	0.088584	0.798444	15	75444946	RP11-817O13.8	75368199	75369378	Transverse
ENSG00000047188.15	genus.Tyzzerella3.id.11335	rs348927	4749	2.83602e-09	0.349123	1.08227e-09	0.132712	0.518165	5	113481178	YTHDC2	113513683	113595284	Transverse
ENSG00000135074.15	genus.Tyzzerella3.id.11335	rs7729274	4187	3.3635e-08	0.113606	4.09836e-08	0.137678	0.748715	5	157508900	ADAM19	157395596	157575775	Transverse
ENSG00000259065.1	genus.Dialister.id.2183	rs74576495	3947	3.36451e-122	0.374502	9.04511e-123	0.100155	0.525343	14	73787509	RP5-1021I20.1	73787360	73803270	Transverse
ENSG00000224205.1	genus.Marvinbryantia.id.2005	rs1970980	3745	9.11817e-70	0.435491	9.74472e-71	0.046023	0.518486	22	23951469	AP000351.4	23987320	23991421	Transverse
ENSG00000250470.1	genus.Marvinbryantia.id.2005	rs1970980	3755	2.99278e-25	0.435591	3.20126e-26	0.0460751	0.518334	22	23951469	AP000351.3	23977068	23977585	Transverse
ENSG00000275409.1	genus.Marvinbryantia.id.2005	rs7968371	4602	2.79592e-07	0.360882	6.8904e-08	0.0883868	0.550731	12	118411704	RP11-131L12.4	118430147	118430699	Transverse
ENSG00000130684.13	genus.Marvinbryantia.id.2005	rs6050755	2697	6.36941e-11	0.191185	3.21868e-11	0.0958994	0.712916	20	25648032	ZNF337	25685567	25696841	Transverse
ENSG00000185664.14	genus.Dorea.id.1997	rs12307952	2606	2.61415e-10	0.0542521	1.37057e-10	0.0275255	0.918222	12	55964282	PMEL	55954105	55973317	Transverse
ENSG00000004534.14	genus.Dorea.id.1997	rs11925192	1999	3.3849e-100	0.211818	1.08658e-100	0.0672744	0.720908	3	50001231	RBM6	49940007	50077252	Transverse
ENSG00000138767.12	genus.Methanobrevibacter.id.123	rs6823465	4016	2.26367e-19	0.104631	1.60065e-19	0.0731631	0.822206	4	77755187	CNOT6L	77713387	77819615	Transverse
ENSG00000156381.8	genus.Methanobrevibacter.id.123	rs2273905	2788	2.14027e-07	0.199167	8.35693e-08	0.0770433	0.72379	14	102508662	ANKRD9	102502482	102509799	Transverse
ENSG00000169180.11	genus.Methanobrevibacter.id.123	rs12923389	2295	6.11752e-08	0.155462	3.70728e-08	0.0934604	0.751078	16	28216145	XPO6	28097979	28211920	Transverse
ENSG00000141759.14	genus.Methanobrevibacter.id.123	rs8091879	2853	2.4202e-27	0.234267	1.48034e-27	0.142668	0.623064	18	80006438	TXNL4A	79970823	80033949	Transverse
ENSG00000073605.18	genus.Eggerthella.id.819	rs8069176	2552	1.39207e-14	0.143477	6.81545e-15	0.0694581	0.787065	17	39900944	GSDMB	39904595	39918650	Transverse
ENSG00000121716.20	genus.Eggerthella.id.819	rs113979344	2347	3.36542e-211	0.233442	3.44963e-211	0.238756	0.527802	7	100348762	PILRB	100352176	100367733	Transverse
ENSG00000242294.6	genus.Eggerthella.id.819	rs113979344	2289	6.82898e-131	0.233576	6.98847e-131	0.238503	0.527921	7	100348762	STAG3L5P	100336412	100350158	Transverse
ENSG00000107643.15	genus.Odoribacter.id.952	rs1345103	2582	6.86453e-07	0.35533	1.59367e-07	0.0819308	0.562738	10	48354531	MAPK8	48306639	48439360	Transverse
ENSG00000265018.6	genus.Odoribacter.id.952	rs931742	1915	5.1971e-11	0.303763	1.14308e-11	0.0661816	0.630055	10	48184376	AGAP12P	48009873	48031640	Transverse
ENSG00000255568.3	genus.Odoribacter.id.952	rs35994303	5412	5.16404e-06	0.0737394	5.90055e-06	0.0834136	0.842836	21	39314094	BRWD1-AS2	39313935	39314962	Transverse
ENSG00000170298.15	genus.Eisenbergiella.id.11304	rs2177927	2176	7.28605e-15	0.436603	7.08274e-16	0.0419206	0.521476	17	20481521	LGALS9B	20449395	20467539	Transverse
ENSG00000267623.3	genus.Olsenella.id.822	rs62135832	4426	0.000645529	0.22863	0.000291202	0.102469	0.667965	19	27291744	AC022153.1	27902595	27984743	Transverse
ENSG00000224086.5	genus.Olsenella.id.822	rs240066	2843	6.65486e-72	0.38288	1.09018e-72	0.062167	0.554953	22	21938623	LL22NC03-86G7.1	21938585	21977632	Transverse
ENSG00000176700.19	genus.Enterorhabdus.id.820	rs72630461	3333	1.47428e-24	0.161931	9.14679e-25	0.0997272	0.738342	15	84696913	SCAND2P	84632279	84647478	Transverse
ENSG00000184206.11	genus.Enterorhabdus.id.820	rs62029649	2936	1.19201e-26	0.231669	7.3938e-27	0.143075	0.625256	15	84531103	GOLGA6L4	84235773	84245368	Transverse
ENSG00000188388.10	genus.Enterorhabdus.id.820	rs62021165	3884	4.11238e-06	0.217264	1.57157e-06	0.0823284	0.700402	15	84571006	GOLGA6L3	85240472	85247170	Transverse
ENSG00000225151.10	genus.Enterorhabdus.id.820	rs28363946	2939	0.00226881	0.161808	0.0014076	0.099653	0.734862	15	84829244	GOLGA2P7	84199311	84230136	Transverse
ENSG00000260760.1	genus.Enterorhabdus.id.820	rs7496465	5291	4.98843e-08	0.226069	3.1247e-08	0.140974	0.632956	15	24519548	PWRN3	24441127	24447967	Transverse
ENSG00000275120.2	genus.Enterorhabdus.id.820	rs4842978	3335	3.76052e-12	0.215226	2.33177e-12	0.132802	0.651972	15	84654022	RP11-182J1.18	84597809	84633823	Transverse
ENSG00000151806.13	genus.Enterorhabdus.id.820	rs61549581	4231	1.20049e-30	0.16016	4.18897e-31	0.0551015	0.784738	4	44692702	GUF1	44678557	44700926	Transverse
ENSG00000186448.14	genus.Enterorhabdus.id.820	rs13319803	3116	2.02847e-06	0.413226	3.95883e-07	0.0801401	0.506631	3	44593969	ZNF197	44584888	44648471	Transverse
ENSG00000235505.7	genus.Erysipelatoclostridium.id.11381	rs641046	3535	2.73727e-09	0.231089	5.35315e-10	0.0444686	0.724442	11	104904660	RP11-693N9.2	104901549	104919073	Transverse
ENSG00000198837.9	genus.Oscillospira.id.2064	rs113191295	3321	7.92906e-09	0.257507	1.41944e-09	0.0454011	0.697091	1	153940147	DENND4B	153929501	153946696	Transverse
ENSG00000255568.3	genus.Oscillospira.id.2064	rs35994303	5366	2.25981e-05	0.322672	9.69907e-06	0.137951	0.539345	21	39314094	BRWD1-AS2	39313935	39314962	Transverse
ENSG00000237310.1	genus.Oscillospira.id.2064	rs75577046	3370	5.89381e-12	0.190985	4.81066e-12	0.155233	0.653783	7	66493729	GS1-124K5.4	66493706	66495474	Transverse
ENSG00000242338.6	genus.Oxalobacter.id.2978	rs11000757	1980	4.5192e-08	0.257956	3.15547e-08	0.179552	0.562492	10	73727057	BMS1P4	73715843	73730469	Transverse
ENSG00000173540.12	genus.Oxalobacter.id.2978	rs62262675	1755	3.95421e-21	0.374246	6.48356e-22	0.0607988	0.564955	3	49636229	GMPPB	49719696	49723951	Transverse
ENSG00000154222.14	genus.Escherichia.Shigella.id.3504	rs11555349	2469	1.11477e-11	0.30222	5.31204e-12	0.143458	0.554322	1	52362712	CC2D1B	52345723	52366193	Transverse
ENSG00000232995.7	genus.Escherichia.Shigella.id.3504	rs12725358	4385	5.83333e-24	0.116763	2.71535e-24	0.053522	0.829715	1	163298855	RGS5	163244505	163321889	Transverse
ENSG00000158486.13	genus.Escherichia.Shigella.id.3504	rs9926773	2292	6.67005e-10	0.424432	7.84722e-11	0.0494076	0.526161	16	21076702	DNAH3	20933111	21159441	Transverse
ENSG00000178386.12	genus.Parabacteroides.id.954	rs9646633	4269	4.9279e-35	0.324518	1.21689e-35	0.0795401	0.595942	19	44070874	ZNF223	44051367	44067991	Transverse
ENSG00000212125.2	genus.Parabacteroides.id.954	rs2900577	4504	8.27081e-08	0.314734	2.42555e-08	0.0917076	0.593558	12	11015075	TAS2R15P	10964425	10965352	Transverse
ENSG00000138030.12	genus.Parabacteroides.id.954	rs6754371	2335	8.90484e-14	0.181133	6.39171e-14	0.129324	0.689543	2	27092196	KHK	27086747	27100593	Transverse
ENSG00000259430.1	genus..Eubacteriumbrachygroup.id.11296	rs2587832	5177	8.44181e-10	0.148418	5.54845e-10	0.0967944	0.754787	15	100425469	CERS3-AS1	100372939	100437914	Transverse
ENSG00000214087.8	genus..Eubacteriumbrachygroup.id.11296	rs7503637	4433	1.19426e-234	0.10136	5.3861e-235	0.0448593	0.853781	17	81682485	ARL16	81681174	81683924	Transverse
ENSG00000120370.12	genus.Paraprevotella.id.962	rs12735952	4965	1.80139e-07	0.0649316	1.69211e-07	0.0601178	0.87495	1	170411034	GORAB	170532129	170553446	Transverse
ENSG00000176155.18	genus.Paraprevotella.id.962	rs4280305	4234	1.57552e-27	0.122368	7.36989e-28	0.0564196	0.821212	17	82219193	CCDC57	82101460	82212830	Transverse
ENSG00000118197.13	genus..Eubacteriumcoprostanoligenesgroup.id.11375	rs4072551	4543	9.75816e-56	0.193525	1.45867e-55	0.288767	0.517707	1	200679993	DDX59	200623896	200669969	Transverse
ENSG00000242715.7	genus..Eubacteriumcoprostanoligenesgroup.id.11375	rs9531717	4168	1.27161e-15	0.378218	1.76254e-16	0.0518537	0.569928	13	36288424	CCDC169	36222008	36297840	Transverse
ENSG00000100997.18	genus.Parasutterella.id.2892	rs2482943	3293	3.17783e-22	0.0209652	3.71364e-21	0.244266	0.734769	20	25399957	ABHD12	25294743	25390983	Transverse
ENSG00000276952.1	genus.Parasutterella.id.2892	rs6050547	3352	7.74209e-08	0.023215	9.02396e-07	0.269881	0.706903	20	25345376	RP5-965G21.6	25284915	25285588	Transverse
ENSG00000128655.16	genus.Parasutterella.id.2892	rs11899905	3410	1.55374e-15	0.0956631	5.72629e-15	0.352012	0.552325	2	178090102	PDE11A	177623252	178108339	Transverse
ENSG00000276846.1	genus.Peptococcus.id.2037	rs7258692	3150	1.12013e-06	0.302208	5.6115e-07	0.15085	0.54694	19	37327927	CTD-3220F14.3	37314868	37315620	Transverse
ENSG00000235513.1	genus.Peptococcus.id.2037	rs139463	2588	1.79299e-10	0.329656	7.74787e-11	0.141923	0.528421	22	41216539	RP4-756G23.5	41209122	41217627	Transverse
ENSG00000227373.5	genus..Eubacteriumfissicatenagroup.id.14373	rs10912728	2732	1.21596e-06	0.26488	4.54586e-07	0.098389	0.636729	1	174093234	RP11-160H22.5	174115300	174160004	Transverse
ENSG00000260886.1	genus..Eubacteriumfissicatenagroup.id.14373	rs34181942	2697	4.10659e-08	0.277284	8.00901e-09	0.0534088	0.669308	16	71551381	TAT-AS1	71572020	71578187	Transverse
ENSG00000205571.13	genus..Eubacteriumfissicatenagroup.id.14373	rs76915606	753	0.00184654	0.402254	0.000250064	0.0539327	0.541716	5	69473733	SMN2	70049612	70078522	Transverse
ENSG00000213246.6	genus.Phascolarctobacterium.id.2168	rs13414	2911	4.79805e-17	0.403568	5.32195e-18	0.0442111	0.552221	17	58354092	SUPT4H1	58345175	58351661	Transverse
ENSG00000230445.4	genus..Eubacteriumhalliigroup.id.11338	rs1148167	5024	2.77835e-05	0.346408	7.2591e-06	0.0899437	0.563613	10	27243814	LRRC37A6P	27246350	27259455	Transverse
ENSG00000213965.3	genus..Eubacteriumhalliigroup.id.11338	rs2287882	4362	2.84235e-10	0.11787	1.84763e-10	0.0758134	0.806317	19	32842046	NUDT19	32691961	32713796	Transverse
ENSG00000137563.11	genus..Eubacteriumhalliigroup.id.11338	rs59169978	3918	2.66359e-23	0.259507	9.50399e-24	0.0919463	0.648547	8	63032699	GGH	63015079	63039171	Transverse
ENSG00000238105.7	genus..Eubacteriumhalliigroup.id.11338	rs11110266	3599	1.20318e-07	0.253184	7.42945e-08	0.155746	0.591069	12	100163567	GOLGA2P5	100156412	100173195	Transverse
ENSG00000197362.14	genus..Eubacteriumhalliigroup.id.11338	rs11767810	4008	9.45246e-51	0.0466599	3.5099e-50	0.172477	0.780863	7	149077341	ZNF786	149069643	149090782	Transverse
ENSG00000204947.8	genus..Eubacteriumhalliigroup.id.11338	rs66800495	4002	1.88553e-07	0.0265958	6.99794e-07	0.097832	0.875571	7	149066610	ZNF425	149102784	149126346	Transverse
ENSG00000132842.13	genus.Prevotella7.id.11182	rs4298241	3458	0.0111339	0.415092	0.00152129	0.0562004	0.516052	5	78240086	AP3B1	78000525	78294755	Transverse
ENSG00000204583.9	genus.Veillonella.id.2198	rs7397403	3236	5.83614e-08	0.318801	2.02779e-08	0.110198	0.571001	12	132596165	LRCOL1	132603150	132610397	Transverse
ENSG00000240344.8	genus.Veillonella.id.2198	rs7559150	2960	6.7252e-188	0.382864	1.83817e-188	0.104133	0.513002	2	200889340	PPIL3	200870907	200889303	Transverse
ENSG00000241288.7	genus.Veillonella.id.2198	rs4422259	4692	2.64673e-16	0.0201585	2.10212e-15	0.159284	0.820557	3	125826988	RP11-379B18.5	125827238	125916384	Transverse
ENSG00000232022.7	genus..Eubacteriumnodatumgroup.id.11297	rs10890390	2960	0.000222569	0.0382723	0.000380394	0.0645148	0.89661	1	46372077	FAAHP1	46432129	46482493	Transverse
ENSG00000178386.12	genus..Eubacteriumnodatumgroup.id.11297	rs9646633	3456	1.31255e-35	0.085493	1.76954e-35	0.114459	0.800048	19	44070874	ZNF223	44051367	44067991	Transverse
ENSG00000112343.10	genus.Prevotella9.id.11183	rs199752	4608	5.02592e-09	0.0797496	2.37809e-09	0.0368513	0.883399	6	26012647	TRIM38	25962802	25991226	Transverse
ENSG00000138468.15	genus.Victivallis.id.2256	rs11707689	3388	5.26783e-07	0.318431	1.44736e-07	0.0868958	0.594673	3	101367631	SENP7	101324205	101513241	Transverse
ENSG00000227603.1	genus.Victivallis.id.2256	rs7862998	3014	2.20602e-38	0.182215	2.22757e-38	0.183361	0.634423	9	93449784	RP11-165J3.6	93435332	93437121	Transverse
ENSG00000277587.1	genus..Eubacteriumoxidoreducensgroup.id.11339	rs10411532	4219	3.79429e-19	0.183354	2.00433e-19	0.096136	0.72051	19	9711358	CTD-3116E22.8	9721903	9722410	Transverse
ENSG00000225302.2	genus.RikenellaceaeRC9gutgroup.id.11191	rs10510025	3192	3.8343e-09	0.314957	1.81247e-09	0.148344	0.536699	10	116891485	RP11-539I5.1	116828761	116850205	Transverse
ENSG00000174886.12	genus.RikenellaceaeRC9gutgroup.id.11191	rs6510861	3561	2.89378e-21	0.272054	1.52595e-21	0.142875	0.585072	19	5884662	NDUFA11	5891276	5904006	Transverse
ENSG00000085719.12	genus.RikenellaceaeRC9gutgroup.id.11191	rs10102229	3083	6.28412e-08	0.175548	5.07168e-08	0.140995	0.683457	8	86545561	CPNE3	86514427	86561498	Transverse
ENSG00000176623.11	genus.RikenellaceaeRC9gutgroup.id.11191	rs13279589	3083	8.27075e-17	0.199737	6.67502e-17	0.160561	0.639702	8	86465494	RMDN1	86468504	86514357	Transverse
ENSG00000101752.11	genus.RikenellaceaeRC9gutgroup.id.11191	rs8085902	1609	5.87307e-05	0.391703	7.5672e-06	0.0499109	0.55832	18	21882217	MIB1	21704957	21870957	Transverse
ENSG00000100997.18	genus.RikenellaceaeRC9gutgroup.id.11191	rs2482943	2931	1.65448e-21	0.108094	4.54283e-21	0.296207	0.595699	20	25399957	ABHD12	25294743	25390983	Transverse
ENSG00000276952.1	genus.RikenellaceaeRC9gutgroup.id.11191	rs2261796	2983	2.77507e-07	0.0830558	7.6314e-07	0.227713	0.68923	20	25282641	RP5-965G21.6	25284915	25285588	Transverse
ENSG00000241043.1	genus.RikenellaceaeRC9gutgroup.id.11191	rs10971023	4613	1.29683e-09	0.193709	4.546e-10	0.0671649	0.739126	9	32557755	GVQW1	32567127	32568621	Transverse
ENSG00000137672.12	genus.Actinomyces.id.423	rs2508737	4885	2.71054e-11	0.300879	1.62745e-11	0.180133	0.518988	11	101598828	TRPC6	101451564	101872562	Sigmoid
ENSG00000182541.17	genus..Eubacteriumrectalegroup.id.14374	rs5997896	3464	6.44995e-07	0.158612	2.91931e-07	0.071019	0.770368	22	31170392	LIMK2	31212274	31280080	Sigmoid
ENSG00000278376.1	genus..Eubacteriumrectalegroup.id.14374	rs557990	3721	1.59766e-27	0.269646	2.87084e-28	0.0477701	0.682584	11	118730654	RP11-158I9.8	118791254	118793137	Sigmoid
ENSG00000182541.17	genus.Romboutsia.id.11347	rs878718	3427	6.53619e-07	0.160655	2.54488e-07	0.0617739	0.77757	22	31156716	LIMK2	31212274	31280080	Sigmoid
ENSG00000224557.7	genus.Romboutsia.id.11347	rs9277488	9663	7.7362e-48	0.207149	5.39063e-48	0.143693	0.649158	6	33086129	HLA-DPB2	33112451	33129084	Sigmoid
ENSG00000132031.12	genus.Adlercreutzia.id.812	rs11694716	4480	1.33078e-21	0.328382	5.5765e-22	0.13707	0.534548	2	20007858	MATN3	19992111	20012694	Sigmoid
ENSG00000263001.5	genus..Eubacteriumruminantiumgroup.id.11340	rs35005436	1670	3.14975e-11	0.410722	3.66832e-12	0.0472923	0.541986	7	74720592	GTF2I	74657667	74760692	Sigmoid
ENSG00000186868.15	genus.Roseburia.id.2012	rs242557	3583	1.57466e-41	0.304635	1.11476e-42	0.0208917	0.674473	17	45942346	MAPT	45894382	46028334	Sigmoid
ENSG00000128655.16	genus.Roseburia.id.2012	rs112406394	3484	2.96627e-05	0.0836622	2.40967e-05	0.0671144	0.84917	2	177816002	PDE11A	177623252	178108339	Sigmoid
ENSG00000189350.12	genus.Roseburia.id.2012	rs4432405	4401	6.22274e-11	0.299005	1.10662e-11	0.0525249	0.64847	2	28981132	TOGARAM2	28956611	29061373	Sigmoid
ENSG00000241350.1	genus.Roseburia.id.2012	rs4406337	2959	3.51578e-33	0.0202781	1.24473e-33	0.00620577	0.973516	7	77002936	PMS2P11	77011551	77015853	Sigmoid
ENSG00000178950.16	genus.Akkermansia.id.4037	rs17781378	3667	6.79508e-12	0.293053	3.89818e-12	0.167578	0.539369	4	886306	GAK	849277	932373	Sigmoid
ENSG00000164733.20	genus.Akkermansia.id.4037	rs1293322	4130	2.1057e-17	0.174803	2.15308e-17	0.178089	0.647108	8	11835129	CTSB	11842524	11869448	Sigmoid
ENSG00000165650.11	genus..Eubacteriumventriosumgroup.id.11341	rs14240	3333	5.41144e-43	0.337277	9.74921e-44	0.0601609	0.602562	10	117277560	PDZD8	117279431	117375467	Sigmoid
ENSG00000183458.13	genus..Eubacteriumventriosumgroup.id.11341	rs9927842	2067	9.0222e-09	0.25947	2.05046e-09	0.058287	0.682243	16	15059860	RP11-958N24.1	14911551	14935708	Sigmoid
ENSG00000255277.3	genus..Eubacteriumventriosumgroup.id.11341	rs7192563	1982	0.000138635	0.151013	3.39359e-05	0.0361533	0.812661	16	15034129	ABCC6P2	14820792	14824702	Sigmoid
ENSG00000106399.11	genus..Eubacteriumventriosumgroup.id.11341	rs3735460	5705	3.53616e-05	0.121415	6.16269e-05	0.21093	0.667558	7	7640254	RPA3	7636518	7718607	Sigmoid
ENSG00000279086.1	genus..Eubacteriumventriosumgroup.id.11341	rs3807974	2992	6.23338e-16	0.0546725	7.43258e-17	0.0055793	0.939748	7	116235887	RP11-667F14.1	116209234	116211511	Sigmoid
ENSG00000143036.16	genus.Ruminiclostridium5.id.11355	rs4847362	3998	2.72584e-10	0.355998	3.50177e-11	0.0451347	0.598867	1	94842418	SLC44A3	94820342	94895246	Sigmoid
ENSG00000260657.2	genus.Ruminiclostridium5.id.11355	rs16951723	3032	8.46608e-50	0.442946	6.61506e-51	0.0340871	0.522967	15	68277673	RP11-315D16.4	68267792	68275117	Sigmoid
ENSG00000172613.7	genus.Ruminiclostridium5.id.11355	rs76335321	2349	2.86323e-16	0.350736	2.33257e-17	0.0279518	0.621312	11	67330307	RAD9A	67317871	67398182	Sigmoid
ENSG00000125804.13	genus.Ruminiclostridium5.id.11355	rs2697515	1843	8.72991e-09	0.422382	7.18849e-10	0.0342369	0.543381	20	26104702	FAM182A	26054655	26086917	Sigmoid
ENSG00000107643.15	genus.Alistipes.id.968	rs4838593	2610	7.02837e-07	0.261747	3.11859e-07	0.115518	0.622734	10	48453927	MAPK8	48306639	48439360	Sigmoid
ENSG00000226450.2	genus.Alistipes.id.968	rs742086	3653	1.5924e-06	0.290156	1.75496e-07	0.0312991	0.678543	22	42156247	CYP2D8P	42149886	42155001	Sigmoid
ENSG00000171574.17	genus.Allisonella.id.2174	rs12985394	1999	3.0752e-19	0.23305	8.53034e-20	0.0639431	0.703006	19	58447218	ZNF584	58401504	58418327	Sigmoid
ENSG00000111328.6	genus.Allisonella.id.2174	rs1790120	1929	3.39614e-09	0.208793	9.45734e-10	0.0574094	0.733798	12	123129018	CDK2AP1	123261484	123272334	Sigmoid
ENSG00000130921.7	genus.Allisonella.id.2174	rs7299943	1872	5.98017e-08	0.329134	1.63598e-08	0.0894593	0.581406	12	123108938	C12orf65	123232916	123257959	Sigmoid
ENSG00000235423.8	genus.Allisonella.id.2174	rs7975763	1915	2.21159e-07	0.39163	6.14062e-08	0.108239	0.500132	12	123119506	RP11-282O18.3	123252030	123260970	Sigmoid
ENSG00000272030.1	genus.Ruminiclostridium9.id.11357	rs11580122	3302	9.11158e-46	0.193396	1.97512e-46	0.041157	0.765447	1	153640739	RP1-178F15.4	153631438	153634397	Sigmoid
ENSG00000102471.13	genus.RuminococcaceaeNK4A214group.id.11358	rs117515623	3339	0.0471565	0.186414	0.00764367	0.0294868	0.729299	13	79505874	NDFIP2	79481124	79556075	Sigmoid
ENSG00000272462.2	genus.RuminococcaceaeNK4A214group.id.11358	rs12192649	4620	5.86467e-09	0.0298344	1.05815e-08	0.0529125	0.917253	6	25974222	U91328.19	25992662	26001775	Sigmoid
ENSG00000250790.4	genus.RuminococcaceaeNK4A214group.id.11358	rs12367683	2676	0.00103624	0.392565	0.000195377	0.0734826	0.532721	12	132891287	RP11-46H11.3	132911470	132914732	Sigmoid
ENSG00000125871.13	genus.RuminococcaceaeNK4A214group.id.11358	rs3762226	4991	1.39118e-24	0.0690781	3.05995e-24	0.15116	0.779762	20	17971314	MGME1	17968981	17991122	Sigmoid
ENSG00000072736.18	genus.Anaerofilum.id.2053	rs12162068	1858	3.09474e-13	0.352253	8.36437e-14	0.0946527	0.553095	16	68264290	NFATC3	68084751	68221284	Sigmoid
ENSG00000227827.3	genus.Anaerofilum.id.2053	rs2856553	3120	6.84737e-21	0.22858	1.40909e-21	0.0463132	0.725107	16	16259309	RP11-958N24.2	16356224	16377507	Sigmoid
ENSG00000267707.2	genus.Anaerofilum.id.2053	rs1662922	3450	1.28416e-06	0.268579	9.01324e-07	0.187966	0.543454	18	37249995	RP11-95O2.5	37246890	37247506	Sigmoid
ENSG00000171084.15	genus.Anaerofilum.id.2053	rs12497980	4463	1.08506e-57	0.126829	2.92078e-57	0.340868	0.532303	3	125917274	FAM86JP	125916620	125930024	Sigmoid
ENSG00000164346.9	genus.Anaerofilum.id.2053	rs16872345	4039	5.15376e-130	0.0558981	4.66935e-130	0.0497498	0.894352	5	74853653	NSA2	74768931	74777573	Sigmoid
ENSG00000172613.7	genus.RuminococcaceaeUCG002.id.11360	rs12790261	2382	2.31043e-16	0.283271	1.49179e-17	0.0175909	0.699138	11	67220577	RAD9A	67317871	67398182	Sigmoid
ENSG00000186615.10	genus.RuminococcaceaeUCG002.id.11360	rs9972177	4720	0.000203278	0.312348	7.83492e-05	0.11982	0.567551	14	55606488	KTN1-AS1	55499278	55580110	Sigmoid
ENSG00000263627.1	genus.Anaerostipes.id.1991	rs8088389	5281	1.37075e-16	0.313577	2.35258e-17	0.0531851	0.633238	18	9618598	PPP4R1-AS1	9615264	9619363	Sigmoid
ENSG00000015676.17	genus.Anaerostipes.id.1991	rs307006	3905	3.83718e-26	0.283198	2.10336e-26	0.154673	0.562129	7	44491549	NUDCD3	44379121	44490880	Sigmoid
ENSG00000172938.3	genus.Flavonifractor.id.2059	rs11544722	3694	7.44678e-34	0.203861	3.88955e-34	0.105789	0.69035	11	69005935	MRGPRD	68980021	68980986	Sigmoid
ENSG00000101247.17	genus.Flavonifractor.id.2059	rs74465377	3663	1.37041e-07	0.149754	5.18095e-08	0.0558212	0.794425	20	13823140	NDUFAF5	13784950	13821582	Sigmoid
ENSG00000184227.7	genus.RuminococcaceaeUCG003.id.11361	rs12433922	4047	5.71853e-27	0.242992	1.02779e-27	0.0429591	0.714049	14	73571367	ACOT1	73537114	73543794	Sigmoid
ENSG00000226232.8	genus.RuminococcaceaeUCG003.id.11361	rs62050644	2277	3.00779e-45	0.356845	7.77893e-46	0.0917381	0.551417	16	69980719	NPIPB14P	69976388	69996188	Sigmoid
ENSG00000035141.7	genus.RuminococcaceaeUCG003.id.11361	rs2279159	3956	8.26437e-06	0.1407	8.86349e-06	0.150191	0.709091	2	70301695	FAM136A	70295975	70302090	Sigmoid
ENSG00000260075.1	genus.Fusicatenibacter.id.11305	rs17698176	3735	3.94829e-46	0.294981	7.30712e-47	0.0539412	0.651078	17	46742229	NSFP1	46372855	46487141	Sigmoid
ENSG00000231500.6	genus.Fusicatenibacter.id.11305	rs17215231	9476	2.41748e-33	0.110354	5.06153e-34	0.0222375	0.867409	6	33272092	RPS18	33272048	33276510	Sigmoid
ENSG00000130684.13	genus.Fusicatenibacter.id.11305	rs73339383	2859	1.23504e-06	0.214877	1.63675e-06	0.284267	0.500853	20	25622836	ZNF337	25685567	25696841	Sigmoid
ENSG00000271817.2	genus.RuminococcaceaeUCG004.id.11362	rs9918016	3376	3.10403e-15	0.363922	3.24318e-16	0.037425	0.598653	4	158700845	U3	158700691	158700909	Sigmoid
ENSG00000268707.1	genus.RuminococcaceaeUCG004.id.11362	rs3118634	3078	1.77118e-27	0.316459	1.75695e-28	0.0307388	0.652803	9	129143575	RP11-247A12.7	129170434	129170940	Sigmoid
ENSG00000143452.15	genus.Gordonibacter.id.821	rs7521592	2260	3.18757e-12	0.220736	1.84732e-12	0.127273	0.65199	1	150849215	HORMAD1	150698060	150720888	Sigmoid
ENSG00000171806.11	genus.Gordonibacter.id.821	rs12131444	4564	5.53387e-33	0.184998	8.36737e-33	0.279187	0.535815	1	169850529	METTL18	169792529	169794966	Sigmoid
ENSG00000184923.12	genus.Barnesiella.id.944	rs4480448	3006	1.50291e-17	0.328262	1.83021e-18	0.0393426	0.632395	10	87353563	NUTM2A	87225448	87236908	Sigmoid
ENSG00000214562.14	genus.Barnesiella.id.944	rs2986492	2928	2.09272e-08	0.331666	2.25859e-09	0.0351621	0.633172	10	87346926	NUTM2D	87357883	87370695	Sigmoid
ENSG00000250312.6	genus.Haemophilus.id.3698	rs6841571	2096	1.7826e-66	0.383685	3.27636e-67	0.0699734	0.546342	4	126451	ZNF718	124480	163989	Sigmoid
ENSG00000250892.1	genus.Haemophilus.id.3698	rs10009670	2206	4.87599e-10	0.397125	9.07454e-11	0.0733781	0.529497	4	126106	RP11-1365D11.1	201409	205009	Sigmoid
ENSG00000136052.9	genus.Haemophilus.id.3698	rs78350455	4450	0.000234731	0.382206	4.78739e-05	0.0774117	0.540099	12	104958797	SLC41A2	104802553	104958744	Sigmoid
ENSG00000264204.2	genus.RuminococcaceaeUCG009.id.11366	rs10821925	1824	8.58592e-36	0.36248	4.8712e-37	0.0199476	0.617573	10	46025408	AGAP7P	46109621	46131358	Sigmoid
ENSG00000144214.9	genus.RuminococcaceaeUCG009.id.11366	rs60257640	2862	1.66784e-09	0.23028	6.63006e-10	0.0908626	0.678858	2	99458025	LYG1	99284238	99304742	Sigmoid
ENSG00000128656.13	genus.Bifidobacterium.id.436	rs13431356	3517	0.000793452	0.388519	0.000193915	0.0944355	0.516059	2	175016098	CHN1	174799363	175005369	Sigmoid
ENSG00000180104.15	genus.Bifidobacterium.id.436	rs12187440	3205	4.29153e-35	0.0109452	2.63315e-34	0.0662335	0.922821	5	446808	EXOC3	443161	469987	Sigmoid
ENSG00000060642.10	genus.Holdemanella.id.11393	rs4579782	2367	0.00106812	0.36004	0.00031824	0.10674	0.531833	1	26700496	PIGV	26787472	26798398	Sigmoid
ENSG00000267623.3	genus.Bilophila.id.3170	rs62135832	4662	2.01311e-10	0.0446117	1.18838e-10	0.0254051	0.929983	19	27291744	AC022153.1	27902595	27984743	Sigmoid
ENSG00000279159.1	genus.Bilophila.id.3170	rs9614075	3447	6.37286e-09	0.326482	1.93057e-09	0.0983281	0.57519	22	29844789	RP3-394A18.1	29979053	30025629	Sigmoid
ENSG00000163161.12	genus.Bilophila.id.3170	rs1011019	4556	5.87053e-19	0.21617	1.75054e-19	0.0637399	0.72009	2	127279984	ERCC3	127257290	127294176	Sigmoid
ENSG00000125901.5	genus.RuminococcaceaeUCG011.id.11368	rs12151888	4246	0.00380121	0.359893	0.00111648	0.105177	0.530013	20	2913308	MRPS26	3045945	3048254	Sigmoid
ENSG00000244693.1	genus.RuminococcaceaeUCG011.id.11368	rs34470072	2748	3.53399e-05	0.175986	2.55251e-05	0.126413	0.69754	7	144096069	CTAGE8	144266701	144269288	Sigmoid
ENSG00000172687.13	genus.Blautia.id.1992	rs646657	5774	2.13462e-14	0.23421	1.08775e-14	0.118701	0.647089	19	21341184	ZNF738	21358930	21379302	Sigmoid
ENSG00000271817.2	genus.Blautia.id.1992	rs6839534	3499	1.41205e-15	0.165661	2.49837e-16	0.0285048	0.805834	4	158716843	U3	158700691	158700909	Sigmoid
ENSG00000281404.1	genus.Blautia.id.1992	rs6961625	3901	4.1716e-46	0.0427234	6.86035e-47	0.00607482	0.951202	7	30404661	LINC01176	30390885	30412375	Sigmoid
ENSG00000076706.16	genus.Howardella.id.2000	rs45535039	3482	1.92172e-06	0.150572	7.85354e-07	0.0607461	0.788679	11	119190254	MCAM	119308529	119321521	Sigmoid
ENSG00000248712.7	genus.Howardella.id.2000	rs2511854	3567	3.85556e-06	0.312128	1.55583e-06	0.12539	0.562477	11	119275949	CCDC153	119190224	119196769	Sigmoid
ENSG00000135723.13	genus.Howardella.id.2000	rs4783585	1259	0.105933	0.346571	0.0107452	0.0346521	0.502099	16	67233376	FHOD1	67229389	67247658	Sigmoid
ENSG00000182150.15	genus.Butyricicoccus.id.2055	rs7852346	2944	4.24666e-07	0.34699	9.47648e-08	0.0768551	0.576155	9	95786167	ERCC6L2	95875978	96014571	Sigmoid
ENSG00000184227.7	genus.Hungatella.id.11306	rs12433922	3826	4.44869e-27	0.189042	1.33915e-27	0.0561508	0.754807	14	73571367	ACOT1	73537114	73543794	Sigmoid
ENSG00000198677.10	genus.RuminococcaceaeUCG014.id.11371	rs17084924	3055	9.57583e-06	0.262912	3.16704e-06	0.0863029	0.650773	5	95602688	TTC37	95463895	95555007	Sigmoid
ENSG00000146535.13	genus.RuminococcaceaeUCG014.id.11371	rs208354	5426	8.28948e-08	0.336486	3.41371e-08	0.138044	0.52547	7	2741229	GNA12	2728112	2844324	Sigmoid
ENSG00000247556.6	genus.Butyricimonas.id.945	rs7165675	3386	1.23572e-28	0.190102	1.19884e-28	0.183803	0.626096	15	41322506	OIP5-AS1	41283990	41309267	Sigmoid
ENSG00000178386.12	genus.Butyricimonas.id.945	rs6509137	4113	1.34679e-19	0.304805	4.51092e-20	0.101497	0.593699	19	44064702	ZNF223	44051367	44067991	Sigmoid
ENSG00000267470.5	genus.Butyricimonas.id.945	rs2927743	3113	1.18961e-06	0.230594	3.06124e-07	0.0586285	0.710776	19	37641433	ZNF571-AS1	37549533	37587348	Sigmoid
ENSG00000164669.12	genus.Butyricimonas.id.945	rs1967609	3424	2.33831e-59	0.114869	3.99296e-59	0.195463	0.689668	7	65049823	INTS4P1	65141225	65234216	Sigmoid
ENSG00000241549.8	genus.Intestinibacter.id.11345	rs9368476	3444	5.94631e-30	0.0647264	2.0147e-30	0.021016	0.914258	6	26939010	GUSBP2	26871484	26956554	Sigmoid
ENSG00000255135.3	genus.Intestinibacter.id.11345	rs72996411	3286	0.0756034	0.239017	0.0218766	0.068567	0.594936	11	76307397	RP11-111M22.3	76441338	76444656	Sigmoid
ENSG00000219626.8	genus.Ruminococcus1.id.11373	rs12473611	3825	1.63232e-26	0.351871	5.69645e-27	0.12227	0.525859	2	24107691	FAM228B	24076526	24169640	Sigmoid
ENSG00000040275.16	genus.Ruminococcus1.id.11373	rs75349556	4672	9.75349e-08	0.358445	3.14969e-08	0.115226	0.526328	5	169597989	SPDL1	169583634	169604778	Sigmoid
ENSG00000143437.20	genus.Butyrivibrio.id.1993	rs12125650	2488	1.19745e-05	0.051437	6.34824e-06	0.026347	0.922198	1	150787698	ARNT	150809705	150876768	Sigmoid
ENSG00000135124.14	genus.Butyrivibrio.id.1993	rs28360467	3329	2.35059e-11	0.154508	5.31474e-12	0.0341232	0.811369	12	121210329	P2RX4	121209857	121234106	Sigmoid
ENSG00000011523.13	genus.Butyrivibrio.id.1993	rs2241160	3535	9.52302e-55	0.0862683	2.17675e-54	0.196473	0.717259	2	65064412	CEP68	65056366	65086854	Sigmoid
ENSG00000075131.9	genus.Ruminococcus2.id.11374	rs34314424	4265	7.35632e-15	0.330864	3.26752e-15	0.14644	0.522695	15	66400107	TIPIN	66336206	66386746	Sigmoid
ENSG00000276234.4	genus.CandidatusSoleaferrea.id.11350	rs72828246	2192	4.934e-26	0.334324	1.18494e-26	0.0797044	0.585972	17	37406385	TADA2A	37406874	37479730	Sigmoid
ENSG00000161281.10	genus.CandidatusSoleaferrea.id.11350	rs12611259	3626	1.03594e-08	0.0978986	3.13775e-09	0.0287792	0.873322	19	36155675	COX7A1	36150922	36152869	Sigmoid
ENSG00000100731.15	genus.CandidatusSoleaferrea.id.11350	rs2810101	3795	9.3967e-16	0.269802	5.33848e-16	0.152704	0.577494	14	70963110	PCNX1	70907405	71115382	Sigmoid
ENSG00000263001.5	genus..Ruminococcusgauvreauiigroup.id.11342	rs35005436	1697	3.56405e-11	0.464605	1.70895e-12	0.021764	0.513631	7	74720592	GTF2I	74657667	74760692	Sigmoid
ENSG00000261556.9	genus.Catenibacterium.id.2153	rs4985407	1370	3.62941e-58	0.175105	5.43991e-58	0.261891	0.563004	16	70251998	SMG1P7	70219574	70246610	Sigmoid
ENSG00000132031.12	genus.Catenibacterium.id.2153	rs11694716	3532	1.31786e-21	0.323284	5.47493e-22	0.133762	0.542954	2	20007858	MATN3	19992111	20012694	Sigmoid
ENSG00000176945.16	genus.Catenibacterium.id.2153	rs3103934	3630	1.64264e-10	0.223945	5.0785e-11	0.0685288	0.707527	3	195750217	MUC20	195720882	195741123	Sigmoid
ENSG00000198951.11	genus.LachnospiraceaeFCS020group.id.11314	rs133376	3526	2.43788e-17	0.413556	4.70598e-18	0.079324	0.50712	22	42070901	NAGA	42058457	42070842	Sigmoid
ENSG00000231500.6	genus.LachnospiraceaeFCS020group.id.11314	rs17215231	9270	4.90538e-33	0.223632	1.38753e-33	0.0625424	0.713825	6	33272092	RPS18	33272048	33276510	Sigmoid
ENSG00000250075.5	genus..Ruminococcusgnavusgroup.id.14376	rs2646282	4001	0.00273713	0.155399	0.000992905	0.0555864	0.785284	4	67495237	RP11-584P21.2	67417305	67468251	Sigmoid
ENSG00000154358.20	genus.ChristensenellaceaeR.7group.id.11283	rs17623766	3939	1.49667e-06	0.284539	2.36948e-07	0.044376	0.671084	1	228201455	OBSCN	228208130	228378874	Sigmoid
ENSG00000181873.12	genus.ChristensenellaceaeR.7group.id.11283	rs10916277	4035	1.29973e-26	0.325905	2.07792e-27	0.0514807	0.622615	1	228198673	IBA57	228165815	228182257	Sigmoid
ENSG00000269890.1	genus.ChristensenellaceaeR.7group.id.11283	rs12097591	3752	8.88909e-06	0.380111	1.38482e-06	0.058656	0.561223	1	228202103	RP5-1139B12.2	228270443	228274177	Sigmoid
ENSG00000164398.12	genus.ChristensenellaceaeR.7group.id.11283	rs380182	2498	2.9291e-54	0.324882	1.41522e-54	0.15645	0.518668	5	131983343	ACSL6	131949973	132012243	Sigmoid
ENSG00000180104.15	genus.ChristensenellaceaeR.7group.id.11283	rs12187440	3224	6.83189e-34	0.174216	3.42624e-34	0.0866314	0.739153	5	446808	EXOC3	443161	469987	Sigmoid
ENSG00000188573.7	genus.ChristensenellaceaeR.7group.id.11283	rs13175257	4144	2.15587e-33	0.128476	1.96169e-33	0.116148	0.755376	5	168535239	FBLL1	168529116	168530634	Sigmoid
ENSG00000137764.19	genus.LachnospiraceaeNC2004group.id.11316	rs35930676	3877	3.48624e-05	0.355379	8.51022e-06	0.0861927	0.558385	15	67535367	MAP2K5	67542709	67807123	Sigmoid
ENSG00000188779.10	genus.LachnospiraceaeNC2004group.id.11316	rs12441715	3555	0.000520797	0.421098	6.77301e-05	0.0542402	0.524073	15	67568249	SKOR1	67819704	67834309	Sigmoid
ENSG00000100296.13	genus.LachnospiraceaeNC2004group.id.11316	rs5763300	3123	3.67198e-136	0.150106	3.2184e-136	0.130845	0.71905	22	29531715	THOC5	29505879	29554254	Sigmoid
ENSG00000254855.1	genus.LachnospiraceaeNC2004group.id.11316	rs55931871	1900	3.58421e-10	0.298533	4.16752e-11	0.0340443	0.667423	11	66275782	RP11-867G23.1	66264777	66265654	Sigmoid
ENSG00000168411.13	genus.LachnospiraceaeNC2004group.id.11316	rs6564132	3856	0.00250394	0.306653	0.000824879	0.100432	0.589587	16	74514109	RFWD3	74621394	74666881	Sigmoid
ENSG00000241106.6	genus..Ruminococcustorquesgroup.id.14377	rs4148876	9245	1.19227e-33	0.326296	4.79356e-34	0.130646	0.543059	6	32829016	HLA-DOB	32812763	32817048	Sigmoid
ENSG00000088305.18	genus..Ruminococcustorquesgroup.id.14377	rs2424905	2683	0.000248503	0.269281	0.000147621	0.159393	0.57093	20	32765121	DNMT3B	32762385	32809356	Sigmoid
ENSG00000117601.13	genus..Clostridiuminnocuumgroup.id.14397	rs12089405	2532	2.79984e-06	0.0160241	2.14557e-05	0.121934	0.862018	1	173995068	SERPINC1	173903804	173917378	Sigmoid
ENSG00000257225.1	genus..Clostridiuminnocuumgroup.id.14397	rs7963469	4401	4.6907e-08	0.108031	2.51802e-08	0.0571572	0.834812	12	42286757	RP11-328C8.4	42460666	42466128	Sigmoid
ENSG00000128655.16	genus.LachnospiraceaeND3007group.id.11317	rs58585905	3443	6.50822e-05	0.183539	1.87781e-05	0.0521921	0.764185	2	177832942	PDE11A	177623252	178108339	Sigmoid
ENSG00000189350.12	genus.LachnospiraceaeND3007group.id.11317	rs7567935	4340	7.0995e-11	0.340934	2.89498e-11	0.138503	0.520563	2	28991427	TOGARAM2	28956611	29061373	Sigmoid
ENSG00000283345.1	genus.Sellimonas.id.14369	rs12914068	2377	1.91939e-06	0.0430522	3.27955e-06	0.0726762	0.884266	15	30673327	CTD-3092A11.3	30507624	30513698	Sigmoid
ENSG00000167914.11	genus.Sellimonas.id.14369	rs3859191	2476	4.68802e-27	0.307176	1.95133e-27	0.127293	0.565531	17	39972461	GSDMA	39953263	39977766	Sigmoid
ENSG00000205084.10	genus.Sellimonas.id.14369	rs2550909	4206	5.97488e-08	0.290977	1.55569e-08	0.0751282	0.633895	16	75527811	TMEM231	75536744	75556286	Sigmoid
ENSG00000133739.15	genus.Clostridiumsensustricto1.id.1873	rs7008032	2183	3.22962e-09	0.27979	1.86429e-09	0.160949	0.559261	8	85130332	LRRCC1	85107147	85146076	Sigmoid
ENSG00000111328.6	genus.LachnospiraceaeNK4A136group.id.11319	rs28715490	3067	7.33967e-14	0.363392	1.59722e-14	0.0785213	0.558087	12	123419079	CDK2AP1	123261484	123272334	Sigmoid
ENSG00000134283.17	genus.LachnospiraceaeNK4A136group.id.11319	rs11832772	4845	0.00036738	0.194979	0.000447234	0.236792	0.567414	12	42465786	PPHLN1	42238447	42448623	Sigmoid
ENSG00000139168.7	genus.LachnospiraceaeNK4A136group.id.11319	rs3747562	4838	2.01576e-08	0.182308	2.47725e-08	0.223451	0.594241	12	42460403	ZCRB1	42312078	42326118	Sigmoid
ENSG00000272195.1	genus.Senegalimassilia.id.11160	rs2291426	4673	1.05264e-31	0.386084	2.437e-32	0.088859	0.525057	1	244970812	RP11-156E8.1	244969350	244971088	Sigmoid
ENSG00000114544.16	genus.LachnospiraceaeUCG001.id.11321	rs7609604	4519	3.76862e-40	0.268423	8.21406e-41	0.0578317	0.673745	3	126016332	SLC41A3	126006355	126101561	Sigmoid
ENSG00000198837.9	genus.Slackia.id.825	rs113191295	3211	6.25246e-05	0.407242	1.23396e-05	0.0798587	0.512824	1	153940147	DENND4B	153929501	153946696	Sigmoid
ENSG00000229367.1	genus.Slackia.id.825	rs12750869	3563	1.79109e-21	0.292122	8.15072e-22	0.132361	0.575518	1	229570467	HMGN2P19	229570532	229570796	Sigmoid
ENSG00000179979.8	genus.Slackia.id.825	rs28418481	3840	1.09443e-16	0.211054	7.37347e-17	0.141545	0.647402	4	1337187	CRIPAK	1391552	1395989	Sigmoid
ENSG00000114021.11	genus.Slackia.id.825	rs277627	3448	0.00068392	0.25875	0.000127042	0.0473712	0.693068	3	100336429	NIT2	100334701	100361635	Sigmoid
ENSG00000163807.5	genus.Slackia.id.825	rs58765911	3198	3.0853e-12	0.409662	5.84337e-13	0.0770742	0.513263	3	44728244	KIAA1143	44737661	44761662	Sigmoid
ENSG00000267405.1	genus.Coprobacter.id.949	rs4793157	3256	6.46278e-05	0.147057	9.15279e-05	0.207622	0.645164	17	44819009	CTC-296K1.4	44794747	44797783	Sigmoid
ENSG00000273142.1	genus.Coprobacter.id.949	rs12698547	4404	1.41133e-43	0.409335	2.61855e-44	0.0754317	0.515234	7	66813271	RP11-458F8.4	66902857	66906297	Sigmoid
ENSG00000100106.19	genus.LachnospiraceaeUCG004.id.11324	rs8136757	3736	2.64268e-14	0.183461	1.10617e-14	0.0760526	0.740486	22	37789964	TRIOBP	37697004	37776556	Sigmoid
ENSG00000214243.3	genus.LachnospiraceaeUCG004.id.11324	rs1799146	3217	2.46716e-07	0.299272	7.53404e-08	0.0907797	0.609948	7	76610386	AC004980.10	76650401	76650897	Sigmoid
ENSG00000108797.11	genus.Streptococcus.id.1853	rs2271029	2460	3.99652e-05	0.176622	1.27906e-05	0.055759	0.767566	17	42683904	CNTNAP1	42683918	42699814	Sigmoid
ENSG00000204257.14	genus.Streptococcus.id.1853	rs59576053	9584	5.50366e-05	0.297809	2.23508e-05	0.120361	0.581753	6	32968343	HLA-DMA	32948613	32969094	Sigmoid
ENSG00000164733.20	genus.Streptococcus.id.1853	rs1293322	4242	1.58931e-17	0.132086	2.44113e-17	0.202214	0.6657	8	11835129	CTSB	11842524	11869448	Sigmoid
ENSG00000213689.11	genus.Coprococcus1.id.11301	rs11797	1525	4.10047e-15	0.147144	1.36775e-15	0.0482766	0.804579	3	48467186	TREX1	48465811	48467645	Sigmoid
ENSG00000214435.7	genus.Subdoligranulum.id.2070	rs4919690	2821	7.8376e-72	0.416096	7.12316e-73	0.0372701	0.546633	10	102856743	AS3MT	102869516	102901899	Sigmoid
ENSG00000151575.14	genus.Subdoligranulum.id.2070	rs795793	4064	1.10817e-05	0.313351	3.18155e-06	0.0893655	0.597269	15	56444010	TEX9	56244009	56445997	Sigmoid
ENSG00000126602.10	genus.Subdoligranulum.id.2070	rs4786429	3813	6.61236e-70	0.144787	2.35018e-70	0.0506557	0.804558	16	3678516	TRAP1	3665971	3717597	Sigmoid
ENSG00000245532.7	genus.Coprococcus2.id.11302	rs613316	2366	5.00472e-42	0.364968	1.02734e-42	0.0743576	0.560674	11	65427784	NEAT1	65422774	65445540	Sigmoid
ENSG00000277402.1	genus.LachnospiraceaeUCG010.id.11330	rs1058026	9497	2.44539e-43	0.175261	2.22332e-43	0.158679	0.66606	6	31353908	MIR6891	31355224	31355316	Sigmoid
ENSG00000226874.1	genus.LachnospiraceaeUCG010.id.11330	rs38464	3866	6.49418e-15	0.419712	9.56924e-16	0.061326	0.518962	7	30545059	AC005154.8	30544053	30544431	Sigmoid
ENSG00000272758.5	genus.Sutterella.id.2896	rs111284430	4127	2.37866e-07	0.11728	1.82514e-07	0.089195	0.793525	3	122478692	RP11-299J3.8	122416207	122443180	Sigmoid
ENSG00000215190.9	genus.Coprococcus3.id.11303	rs6937922	1632	1.08979e-98	0.285189	9.02838e-100	0.0229346	0.691877	6	57891979	LINC00680	57946074	57961501	Sigmoid
ENSG00000167216.16	genus.Lachnospira.id.2004	rs8098688	3592	6.92323e-05	0.0775869	0.000106762	0.118842	0.803395	18	46886654	KATNAL2	46917506	47102243	Sigmoid
ENSG00000153832.11	genus.Lachnospira.id.2004	rs475316	4752	0.000105291	0.233745	4.31636e-05	0.095152	0.670954	2	229904475	FBXO36	229922302	230013109	Sigmoid
ENSG00000251209.7	genus.Terrisporobacter.id.11348	rs2306977	4749	9.94195e-29	0.340504	2.20166e-29	0.0748203	0.584676	15	97995267	LINC00923	97572185	97874550	Sigmoid
ENSG00000279091.1	genus.Terrisporobacter.id.11348	rs2306977	4928	9.21923e-21	0.357872	2.09151e-21	0.0806267	0.561501	15	97995267	RP11-461F11.2	97533738	97541476	Sigmoid
ENSG00000179979.8	genus.Terrisporobacter.id.11348	rs28418481	3866	1.97096e-16	0.380088	6.1818e-17	0.118711	0.501201	4	1337187	CRIPAK	1391552	1395989	Sigmoid
ENSG00000127957.17	genus.Terrisporobacter.id.11348	rs62477737	2035	0.00565687	0.444362	0.00050362	0.0390502	0.510427	7	75532956	PMS2P3	75507747	75528148	Sigmoid
ENSG00000149292.16	genus.DefluviitaleaceaeUCG011.id.11287	rs7939992	3837	1.10144e-30	0.309166	1.70883e-31	0.0473219	0.643513	11	113358943	TTC12	113314529	113383544	Sigmoid
ENSG00000134283.17	genus.DefluviitaleaceaeUCG011.id.11287	rs7134130	4637	0.000331543	0.17599	0.000132957	0.0698232	0.753722	12	42467568	PPHLN1	42238447	42448623	Sigmoid
ENSG00000139168.7	genus.DefluviitaleaceaeUCG011.id.11287	rs3747562	4627	1.87189e-08	0.169361	7.44501e-09	0.0665954	0.764043	12	42460403	ZCRB1	42312078	42326118	Sigmoid
ENSG00000117505.12	genus.Turicibacter.id.2162	rs10782959	3042	7.8476e-08	0.386746	1.38329e-08	0.0676259	0.545628	1	93346012	DR1	93346026	93369498	Sigmoid
ENSG00000172687.13	genus.Desulfovibrio.id.3173	rs646657	5651	2.48758e-14	0.272602	1.25855e-14	0.137328	0.590069	19	21341184	ZNF738	21358930	21379302	Sigmoid
ENSG00000149292.16	genus.Desulfovibrio.id.3173	rs7939992	3845	8.19502e-31	0.230036	2.82628e-31	0.0786432	0.69132	11	113358943	TTC12	113314529	113383544	Sigmoid
ENSG00000243566.6	genus.Desulfovibrio.id.3173	rs28836522	3181	7.71688e-06	0.385537	1.47115e-06	0.0729573	0.541497	7	76451162	UPK3B	76510428	76516521	Sigmoid
ENSG00000140400.16	genus.Tyzzerella3.id.11335	rs7171507	2232	3.14252e-168	0.126936	2.48633e-168	0.0996566	0.773408	15	75444946	MAN2C1	75358201	75368154	Sigmoid
ENSG00000260274.1	genus.Tyzzerella3.id.11335	rs8029394	2232	1.21242e-23	0.112576	9.59252e-24	0.0882698	0.799154	15	75407850	RP11-817O13.8	75368199	75369378	Sigmoid
ENSG00000110906.12	genus.Tyzzerella3.id.11335	rs10466917	3037	2.48676e-13	0.184784	3.18403e-13	0.236017	0.579198	12	109539659	KCTD10	109448656	109477401	Sigmoid
ENSG00000186364.11	genus.Dialister.id.2183	rs35687015	45	1.59721e-06	0.377561	1.66251e-08	0.00331087	0.619126	1	145760914	NUDT17	145845629	145848521	Sigmoid
ENSG00000259065.1	genus.Dialister.id.2183	rs74576495	3947	1.60668e-112	0.374502	4.31937e-113	0.100155	0.525343	14	73787509	RP5-1021I20.1	73787360	73803270	Sigmoid
ENSG00000275409.1	genus.Marvinbryantia.id.2005	rs2062519	4602	1.12962e-07	0.375475	2.78389e-08	0.0920015	0.532523	12	118367577	RP11-131L12.4	118430147	118430699	Sigmoid
ENSG00000004534.14	genus.Dorea.id.1997	rs11925192	1999	6.463e-58	0.211819	2.07468e-58	0.0672749	0.720906	3	50001231	RBM6	49940007	50077252	Sigmoid
ENSG00000281404.1	genus.Dorea.id.1997	rs6961625	3901	1.38101e-45	0.141436	1.28255e-45	0.130625	0.72794	7	30404661	LINC01176	30390885	30412375	Sigmoid
ENSG00000138767.12	genus.Methanobrevibacter.id.123	rs1156059	4016	1.06717e-10	0.0954434	7.54601e-11	0.0666505	0.837906	4	77816817	CNOT6L	77713387	77819615	Sigmoid
ENSG00000118096.7	genus.Methanobrevibacter.id.123	rs11216909	3363	1.14491e-25	0.174707	9.07054e-26	0.137724	0.687569	11	118579031	IFT46	118544528	118572970	Sigmoid
ENSG00000156381.8	genus.Methanobrevibacter.id.123	rs2273905	2788	2.15652e-15	0.201104	8.42038e-16	0.0778025	0.721093	14	102508662	ANKRD9	102502482	102509799	Sigmoid
ENSG00000141759.14	genus.Methanobrevibacter.id.123	rs8083389	2853	1.09846e-21	0.231459	6.71883e-22	0.140946	0.627595	18	79995819	TXNL4A	79970823	80033949	Sigmoid
ENSG00000186364.11	genus.Eggerthella.id.819	rs34695381	42	1.97686e-06	0.467062	1.75358e-08	0.00361378	0.529322	1	145751751	NUDT17	145845629	145848521	Sigmoid
ENSG00000164039.14	genus.Eggerthella.id.819	rs6830624	3420	1.01505e-35	0.0434645	1.62425e-35	0.0686628	0.887873	4	103099265	BDH2	103079435	103099883	Sigmoid
ENSG00000103472.9	genus.Eggerthella.id.819	rs153211	1642	6.51465e-12	0.399819	1.027e-12	0.0624915	0.53769	16	29082509	RRN3P2	29074976	29116718	Sigmoid
ENSG00000166938.12	genus.Olsenella.id.822	rs28474814	3944	1.80941e-12	0.314894	9.65055e-13	0.167432	0.517673	15	66286116	DIS3L	66293217	66333898	Sigmoid
ENSG00000267623.3	genus.Olsenella.id.822	rs62135832	4426	5.50116e-10	0.121376	2.48161e-10	0.0539289	0.824695	19	27291744	AC022153.1	27902595	27984743	Sigmoid
ENSG00000224086.5	genus.Olsenella.id.822	rs240066	2843	5.96338e-52	0.382092	9.769e-53	0.062037	0.555871	22	21938623	LL22NC03-86G7.1	21938585	21977632	Sigmoid
ENSG00000176700.19	genus.Enterorhabdus.id.820	rs1057946	3333	2.22541e-34	0.215823	1.3807e-34	0.133251	0.650926	15	84639555	SCAND2P	84632279	84647478	Sigmoid
ENSG00000184206.11	genus.Enterorhabdus.id.820	rs62029649	2936	4.69511e-23	0.237665	2.91228e-23	0.146803	0.615532	15	84531103	GOLGA6L4	84235773	84245368	Sigmoid
ENSG00000188388.10	genus.Enterorhabdus.id.820	rs62029649	3884	3.3862e-14	0.245464	1.29406e-14	0.0931442	0.661391	15	84531103	GOLGA6L3	85240472	85247170	Sigmoid
ENSG00000259905.5	genus.Enterorhabdus.id.820	rs12592162	5268	0.000660829	0.23096	0.000413968	0.144058	0.623908	15	24556057	PWRN1	24493137	24652130	Sigmoid
ENSG00000260760.1	genus.Enterorhabdus.id.820	rs59713755	5291	0.000537728	0.154145	0.000336826	0.0958055	0.749175	15	24508697	PWRN3	24441127	24447967	Sigmoid
ENSG00000213676.10	genus.Oscillibacter.id.2063	rs9267806	12149	1.54977e-12	0.293104	6.24248e-13	0.117663	0.589233	6	32143109	ATF6B	32115335	32128253	Sigmoid
ENSG00000261584.1	genus.Erysipelatoclostridium.id.11381	rs113032355	3771	2.10481e-06	0.382002	4.48227e-07	0.0808113	0.537185	6	26859025	RP11-457M11.5	26686241	26687964	Sigmoid
ENSG00000198837.9	genus.Oscillospira.id.2064	rs113191295	3321	3.93962e-05	0.257533	7.05258e-06	0.0454057	0.697015	1	153940147	DENND4B	153929501	153946696	Sigmoid
ENSG00000101447.14	genus.Oscillospira.id.2064	rs58414555	3225	1.87693e-30	0.294375	7.62858e-31	0.119059	0.586566	20	38925509	FAM83D	38926312	38953106	Sigmoid
ENSG00000205611.4	genus.Oscillospira.id.2064	rs6088167	343	6.39931e-07	0.414125	9.19453e-08	0.0589745	0.5269	20	31236706	LINC01597	30278906	30288479	Sigmoid
ENSG00000274825.1	genus.Oscillospira.id.2064	rs58414555	3197	6.2301e-30	0.267302	2.50022e-30	0.106646	0.626052	20	38925509	RP4-616B8.5	38955910	38956547	Sigmoid
ENSG00000174106.2	genus.Oxalobacter.id.2978	rs61923514	2590	1.73416e-07	0.230017	6.95177e-08	0.0915288	0.678454	12	65178141	LEMD3	65169571	65248327	Sigmoid
ENSG00000224597.9	genus.Escherichia.Shigella.id.3504	rs4749435	5439	7.84266e-34	0.296478	4.46719e-34	0.168339	0.535183	10	29472729	SVIL-AS1	29409402	29487745	Sigmoid
ENSG00000147813.15	genus.Escherichia.Shigella.id.3504	rs10282929	3779	1.46044e-66	0.314474	2.73607e-67	0.0582879	0.627238	8	143599607	NAPRT	143574796	143578357	Sigmoid
ENSG00000119326.14	genus.Escherichia.Shigella.id.3504	rs1519468	5139	4.91029e-11	0.386409	1.34884e-11	0.105637	0.507954	9	109100749	CTNNAL1	108942569	109013529	Sigmoid
ENSG00000178386.12	genus.Parabacteroides.id.954	rs9646633	4269	1.41535e-19	0.322542	3.49504e-20	0.0790496	0.598409	19	44070874	ZNF223	44051367	44067991	Sigmoid
ENSG00000212125.2	genus.Parabacteroides.id.954	rs6488331	4504	7.94691e-05	0.368775	2.33057e-05	0.107626	0.523496	12	10966520	TAS2R15P	10964425	10965352	Sigmoid
ENSG00000259430.1	genus..Eubacteriumbrachygroup.id.11296	rs12905817	5177	2.82589e-10	0.257899	1.85734e-10	0.168933	0.573168	15	100404273	CERS3-AS1	100372939	100437914	Sigmoid
ENSG00000120370.12	genus.Paraprevotella.id.962	rs72707653	4965	0.00153461	0.129798	0.00144152	0.121178	0.746048	1	170414363	GORAB	170532129	170553446	Sigmoid
ENSG00000169710.8	genus.Paraprevotella.id.962	rs4261598	4460	0.000503855	0.165618	0.000237358	0.0772637	0.756377	17	82223487	FASN	82078333	82098332	Sigmoid
ENSG00000176155.18	genus.Paraprevotella.id.962	rs4280305	4234	9.12834e-07	0.1364	4.27e-07	0.0630037	0.800595	17	82219193	CCDC57	82101460	82212830	Sigmoid
ENSG00000147576.15	genus.Paraprevotella.id.962	rs78513766	2156	1.25006e-09	0.375417	1.98697e-10	0.0591069	0.565476	8	66454756	ADHFE1	66432486	66471440	Sigmoid
ENSG00000166900.15	genus.Paraprevotella.id.962	rs492652	2949	4.37606e-05	0.260983	2.05199e-05	0.121761	0.617192	11	59727770	STX3	59755059	59805882	Sigmoid
ENSG00000246090.6	genus..Eubacteriumcoprostanoligenesgroup.id.11375	rs7692358	4130	9.2321e-05	0.269592	3.81354e-05	0.110742	0.619536	4	99217579	RP11-696N14.1	99088857	99301356	Sigmoid
ENSG00000170464.9	genus..Eubacteriumcoprostanoligenesgroup.id.11375	rs3923060	2009	9.22098e-19	0.368688	7.7736e-20	0.0304808	0.600832	5	139439612	DNAJC18	139408588	139444491	Sigmoid
ENSG00000089335.20	genus.Parasutterella.id.2892	rs10401309	4157	1.24467e-23	0.215306	4.58474e-24	0.0786018	0.706092	19	34684844	ZNF302	34677639	34686397	Sigmoid
ENSG00000134283.17	genus.Parasutterella.id.2892	rs11832772	4770	0.00045345	0.240627	0.000133133	0.0699591	0.688828	12	42465786	PPHLN1	42238447	42448623	Sigmoid
ENSG00000139168.7	genus.Parasutterella.id.2892	rs3747562	4760	1.54531e-08	0.139728	4.54541e-09	0.0402797	0.819993	12	42460403	ZCRB1	42312078	42326118	Sigmoid
ENSG00000100997.18	genus.Parasutterella.id.2892	rs6083853	3293	2.97395e-27	0.017437	3.47538e-26	0.202991	0.779572	20	25423905	ABHD12	25294743	25390983	Sigmoid
ENSG00000223496.2	genus.Peptococcus.id.2037	rs7192268	2076	9.03395e-146	0.266401	4.5252e-146	0.132842	0.600757	16	70348276	EXOSC6	70246778	70251930	Sigmoid
ENSG00000242600.8	genus..Eubacteriumfissicatenagroup.id.14373	rs45558131	4392	2.77216e-07	0.273614	1.80431e-07	0.177537	0.548848	10	79920193	MBL1P	79920178	79923119	Sigmoid
ENSG00000153208.16	genus..Eubacteriumfissicatenagroup.id.14373	rs10496439	2622	5.98752e-14	0.180985	2.22785e-14	0.0665889	0.752426	2	111907054	MERTK	111898479	112029561	Sigmoid
ENSG00000106638.15	genus..Eubacteriumfissicatenagroup.id.14373	rs145236068	1809	1.17254e-07	0.013041	1.24684e-07	0.0128933	0.974065	7	73618285	TBL2	73568932	73578791	Sigmoid
ENSG00000213965.3	genus..Eubacteriumhalliigroup.id.11338	rs2287882	4362	5.02571e-08	0.119792	3.26689e-08	0.0770657	0.803143	19	32842046	NUDT19	32691961	32713796	Sigmoid
ENSG00000267475.1	genus..Eubacteriumhalliigroup.id.11338	rs12972109	4362	1.83137e-06	0.186634	1.19045e-06	0.120626	0.692736	19	32680440	CTD-2538C1.2	32687089	32691750	Sigmoid
ENSG00000238105.7	genus..Eubacteriumhalliigroup.id.11338	rs11110266	3599	3.49287e-06	0.254625	2.15679e-06	0.156638	0.588732	12	100163567	GOLGA2P5	100156412	100173195	Sigmoid
ENSG00000197362.14	genus..Eubacteriumhalliigroup.id.11338	rs34939910	4008	1.37722e-09	0.0352974	5.11391e-09	0.130232	0.834471	7	149081263	ZNF786	149069643	149090782	Sigmoid
ENSG00000110906.12	genus.Prevotella7.id.11182	rs10466917	2944	4.48325e-13	0.333276	1.23402e-13	0.0911589	0.575565	12	109539659	KCTD10	109448656	109477401	Sigmoid
ENSG00000032742.17	genus.Veillonella.id.2198	rs113358599	4350	4.80501e-15	0.0888937	7.87403e-15	0.144905	0.766201	13	20550229	IFT88	20567069	20691437	Sigmoid
ENSG00000197562.9	genus.Veillonella.id.2198	rs4984900	3813	2.52027e-21	0.270519	1.29263e-21	0.138157	0.591324	16	597006	RAB40C	589357	629272	Sigmoid
ENSG00000240344.8	genus.Veillonella.id.2198	rs7559150	2960	6.27756e-119	0.382875	1.71582e-119	0.104136	0.512988	2	200889340	PPIL3	200870907	200889303	Sigmoid
ENSG00000137806.8	genus..Eubacteriumnodatumgroup.id.11297	rs11631770	2978	5.72156e-08	0.254314	4.55382e-08	0.201866	0.54382	15	41444861	NDUFAF1	41387349	41402519	Sigmoid
ENSG00000178386.12	genus..Eubacteriumnodatumgroup.id.11297	rs9646633	3456	3.63865e-20	0.0822918	4.90551e-20	0.110136	0.807573	19	44070874	ZNF223	44051367	44067991	Sigmoid
ENSG00000272034.1	genus..Eubacteriumnodatumgroup.id.11297	rs35361429	3276	0.000444506	0.156984	5.90442e-05	0.0200299	0.822482	11	17165918	SNORD14A	17074654	17074744	Sigmoid
ENSG00000166912.16	genus.Victivallis.id.2256	rs8040296	2001	1.42154e-07	0.229309	3.15584e-08	0.0501863	0.720505	15	30986956	MTMR10	30938941	30991607	Sigmoid
ENSG00000138468.15	genus.Victivallis.id.2256	rs11708616	3388	8.25237e-12	0.32154	2.26738e-12	0.0877541	0.590706	3	101512887	SENP7	101324205	101513241	Sigmoid
ENSG00000163681.14	genus.Victivallis.id.2256	rs6787430	3195	4.3571e-07	0.0806357	1.90919e-06	0.352762	0.5666	3	57919980	SLMAP	57755450	57929168	Sigmoid
ENSG00000260653.5	genus.Victivallis.id.2256	rs1969418	1892	6.66876e-09	0.294324	4.36158e-09	0.191983	0.513693	7	57439558	RP11-114G11.5	57404771	57416203	Sigmoid
ENSG00000227603.1	genus.Victivallis.id.2256	rs7025805	3014	1.79145e-18	0.182769	1.80895e-18	0.183921	0.63331	9	93481463	RP11-165J3.6	93435332	93437121	Sigmoid
ENSG00000267106.5	genus..Eubacteriumoxidoreducensgroup.id.11339	rs10415549	4285	0.000266272	0.317176	0.000141225	0.167709	0.514707	19	9743281	ZNF561-AS1	9621503	9634862	Sigmoid
ENSG00000267296.2	genus..Eubacteriumoxidoreducensgroup.id.11339	rs56317325	4365	5.15405e-09	0.276257	1.09369e-09	0.0579559	0.665787	19	33310031	CEBPA-AS1	33302857	33305035	Sigmoid
ENSG00000277587.1	genus..Eubacteriumoxidoreducensgroup.id.11339	rs10402985	4219	3.83412e-08	0.269638	2.02537e-08	0.141847	0.588514	19	9730336	CTD-3116E22.8	9721903	9722410	Sigmoid
ENSG00000176623.11	genus.RikenellaceaeRC9gutgroup.id.11191	rs7465511	3083	1.5241e-28	0.188753	1.23005e-28	0.151676	0.659571	8	86509252	RMDN1	86468504	86514357	Sigmoid
ENSG00000100997.18	genus.RikenellaceaeRC9gutgroup.id.11191	rs2482943	2931	1.73856e-26	0.100896	4.77371e-26	0.276416	0.622688	20	25399957	ABHD12	25294743	25390983	Sigmoid
ENSG00000272842.1	genus.RikenellaceaeRC9gutgroup.id.11191	rs10114375	4407	1.44727e-05	0.357976	4.39215e-06	0.108104	0.533901	9	19370110	RP11-513M16.7	19371386	19371945	Sigmoid
ENSG00000147576.15	genus..Eubacteriumruminantiumgroup.id.11340	rs2718990	2238	1.66185e-07	0.35103	2.46454e-08	0.0514607	0.59751	8	66437760	ADHFE1	66432486	66471440	Ileum
ENSG00000263001.5	genus..Eubacteriumruminantiumgroup.id.11340	rs35005436	1670	2.57325e-12	0.407045	2.99691e-13	0.04686	0.546095	7	74720592	GTF2I	74657667	74760692	Ileum
ENSG00000241350.1	genus.Roseburia.id.2012	rs6951489	2959	2.51255e-09	0.215609	8.89545e-10	0.0756256	0.708765	7	77010522	PMS2P11	77011551	77015853	Ileum
ENSG00000130758.7	genus..Eubacteriumventriosumgroup.id.11341	rs3746006	3753	3.04153e-07	0.241606	3.5624e-08	0.0275673	0.730827	19	40213503	MAP3K10	40191744	40215575	Ileum
ENSG00000107643.15	genus.Alistipes.id.968	rs7101060	2610	6.74009e-06	0.263136	2.99068e-06	0.116137	0.620718	10	48328604	MAPK8	48306639	48439360	Ileum
ENSG00000073605.18	genus.Allisonella.id.2174	rs2872516	1900	2.73736e-11	0.344197	7.80776e-12	0.0976171	0.558186	17	39916474	GSDMB	39904595	39918650	Ileum
ENSG00000171574.17	genus.Allisonella.id.2174	rs11084542	1999	4.23701e-31	0.209731	1.17531e-31	0.0574448	0.732824	19	58420732	ZNF584	58401504	58418327	Ileum
ENSG00000111328.6	genus.Allisonella.id.2174	rs1790120	1929	2.36581e-05	0.190791	6.58815e-06	0.0523734	0.756805	12	123129018	CDK2AP1	123261484	123272334	Ileum
ENSG00000151148.13	genus.Ruminiclostridium9.id.11357	rs72648061	3194	0.0261728	0.307177	0.00417468	0.048382	0.614094	12	109466631	UBE3B	109477545	109536705	Ileum
ENSG00000168807.16	genus.Anaerofilum.id.2053	rs12924131	2881	4.47395e-05	0.18693	2.08336e-05	0.0863202	0.726684	16	69199095	SNTB2	69187129	69309052	Ileum
ENSG00000267707.2	genus.Anaerofilum.id.2053	rs1147760	3450	0.00109154	0.267113	0.000766129	0.186937	0.544092	18	36820739	RP11-95O2.5	37246890	37247506	Ileum
ENSG00000184227.7	genus.RuminococcaceaeUCG003.id.11361	rs12433922	4047	9.88232e-10	0.262021	1.77615e-10	0.0464016	0.691577	14	73571367	ACOT1	73537114	73543794	Ileum
ENSG00000226232.8	genus.RuminococcaceaeUCG003.id.11361	rs4985482	2277	7.34243e-10	0.338801	1.89895e-10	0.0870486	0.574151	16	70032576	NPIPB14P	69976388	69996188	Ileum
ENSG00000261613.2	genus.RuminococcaceaeUCG003.id.11361	rs11648529	3826	1.52465e-32	0.18279	3.41098e-33	0.040117	0.777093	16	2675255	RP11-20I23.13	2554060	2555998	Ileum
ENSG00000231500.6	genus.Fusicatenibacter.id.11305	rs17215231	9476	1.89658e-36	0.110354	3.9709e-37	0.0222375	0.867409	6	33272092	RPS18	33272048	33276510	Ileum
ENSG00000147576.15	genus.Fusicatenibacter.id.11305	rs2718990	2677	9.99831e-08	0.217627	2.70204e-08	0.0580895	0.724283	8	66437760	ADHFE1	66432486	66471440	Ileum
ENSG00000226232.8	genus.Fusicatenibacter.id.11305	rs4985488	2281	5.83894e-10	0.269446	4.46738e-10	0.205628	0.524926	16	70076087	NPIPB14P	69976388	69996188	Ileum
ENSG00000197362.14	genus.Fusicatenibacter.id.11305	rs11767810	4008	4.81319e-17	0.345829	1.89671e-17	0.135761	0.51841	7	149077341	ZNF786	149069643	149090782	Ileum
ENSG00000196365.11	genus.Gordonibacter.id.821	rs3892355	3974	8.64266e-07	0.133048	4.55008e-07	0.0692479	0.797702	19	5696951	LONP1	5691877	5720572	Ileum
ENSG00000107643.15	genus.Barnesiella.id.944	rs10776598	2580	9.51865e-06	0.371513	1.44953e-06	0.0560029	0.572473	10	48355247	MAPK8	48306639	48439360	Ileum
ENSG00000150967.17	genus.Barnesiella.id.944	rs7296418	2870	8.44631e-05	0.441349	9.50518e-06	0.0491585	0.509398	12	122973072	ABCB9	122920951	122981570	Ileum
ENSG00000144214.9	genus.RuminococcaceaeUCG009.id.11366	rs59661148	2862	1.62783e-11	0.204098	6.47101e-12	0.0804183	0.715483	2	99309790	LYG1	99284238	99304742	Ileum
ENSG00000096872.15	genus.Holdemanella.id.11393	rs72703112	4278	1.26127e-05	0.243694	2.56711e-06	0.0488925	0.707398	9	27009581	IFT74	26956373	27062930	Ileum
ENSG00000279159.1	genus.Bilophila.id.3170	rs9614087	3447	1.45251e-07	0.336968	4.40018e-08	0.101518	0.561513	22	29865882	RP3-394A18.1	29979053	30025629	Ileum
ENSG00000162779.21	genus.RuminococcaceaeUCG011.id.11368	rs6425536	4180	3.31805e-13	0.00289554	3.90089e-11	0.339759	0.657345	1	179363963	AXDND1	179365720	179554735	Ileum
ENSG00000175727.13	genus.Howardella.id.2000	rs28591322	2751	9.75624e-10	0.133079	8.07252e-10	0.109355	0.757565	12	122119315	MLXIP	122078722	122147347	Ileum
ENSG00000231305.3	genus.RuminococcaceaeUCG013.id.11370	rs789247	3148	7.31258e-23	0.281171	2.44845e-23	0.0935183	0.625311	3	128861742	RP11-723O4.2	128861313	128871540	Ileum
ENSG00000275764.1	genus.Hungatella.id.11306	rs708167	4288	8.53503e-05	0.165125	4.67286e-05	0.0896592	0.745084	12	27082066	RP11-582E3.6	27037100	27038960	Ileum
ENSG00000184227.7	genus.Hungatella.id.11306	rs12433922	3826	7.64774e-10	0.202596	2.30213e-10	0.0602484	0.737156	14	73571367	ACOT1	73537114	73543794	Ileum
ENSG00000120784.15	genus.Butyricimonas.id.945	rs2972457	3035	0.000199409	0.208031	5.18963e-05	0.0534018	0.738316	19	37645100	ZFP30	37631009	37692337	Ileum
ENSG00000183562.3	genus.Butyricimonas.id.945	rs12281407	4661	3.16539e-08	0.192386	7.92682e-09	0.0474175	0.760196	11	2969148	CTC-343N3.1	2989863	2991344	Ileum
ENSG00000164669.12	genus.Butyricimonas.id.945	rs62455714	3424	3.84006e-22	0.0689396	6.55738e-22	0.116909	0.814152	7	65192682	INTS4P1	65141225	65234216	Ileum
ENSG00000241549.8	genus.Intestinibacter.id.11345	rs4713058	3444	3.36254e-14	0.078391	1.13928e-14	0.0256641	0.895945	6	26949281	GUSBP2	26871484	26956554	Ileum
ENSG00000184206.11	genus.Ruminococcus2.id.11374	rs59495507	2972	2.27885e-07	0.386498	6.22957e-08	0.105147	0.508354	15	84566599	GOLGA6L4	84235773	84245368	Ileum
ENSG00000251615.3	genus.CandidatusSoleaferrea.id.11350	rs708244	5023	2.05856e-05	0.310532	5.6662e-06	0.0848694	0.604573	4	8366877	RP11-774O3.3	8355090	8358338	Ileum
ENSG00000263335.1	genus.Lachnoclostridium.id.11308	rs16967494	1952	5.89759e-29	0.196157	5.37301e-30	0.0170842	0.786759	16	15727006	AF001548.5	15726674	15732993	Ileum
ENSG00000263001.5	genus..Ruminococcusgauvreauiigroup.id.11342	rs35005436	1697	2.91397e-12	0.460663	1.39724e-13	0.0215708	0.517766	7	74720592	GTF2I	74657667	74760692	Ileum
ENSG00000161395.13	genus.Catenibacterium.id.2153	rs2941505	1874	1.55619e-06	0.263803	9.71484e-07	0.164112	0.572082	17	39676451	PGAP3	39671122	39696797	Ileum
ENSG00000223496.2	genus.Catenibacterium.id.2153	rs4985407	1373	5.74755e-65	0.173717	8.61536e-65	0.259828	0.566456	16	70251998	EXOSC6	70246778	70251930	Ileum
ENSG00000261556.9	genus.Catenibacterium.id.2153	rs4985407	1370	9.48089e-13	0.180998	1.42104e-12	0.270739	0.548262	16	70251998	SMG1P7	70219574	70246610	Ileum
ENSG00000231500.6	genus.LachnospiraceaeFCS020group.id.11314	rs17215231	9270	3.84591e-36	0.223632	1.08785e-36	0.0625424	0.713825	6	33272092	RPS18	33272048	33276510	Ileum
ENSG00000250075.5	genus..Ruminococcusgnavusgroup.id.14376	rs2646282	4001	0.00814613	0.141894	0.00295504	0.0506763	0.796329	4	67495237	RP11-584P21.2	67417305	67468251	Ileum
ENSG00000100296.13	genus.LachnospiraceaeNC2004group.id.11316	rs5763300	3123	1.41328e-26	0.15063	1.23871e-26	0.131305	0.718065	22	29531715	THOC5	29505879	29554254	Ileum
ENSG00000185664.14	genus..Ruminococcustorquesgroup.id.14377	rs11171705	2606	3.08205e-06	0.0120609	1.92081e-05	0.0742525	0.913664	12	55962775	PMEL	55954105	55973317	Ileum
ENSG00000162881.6	genus.Sellimonas.id.14369	rs62145495	4657	3.80385e-12	0.0593473	3.09683e-12	0.0474232	0.89323	2	42780591	OXER1	42762481	42764261	Ileum
ENSG00000133739.15	genus.Clostridiumsensustricto1.id.1873	rs6605609	2183	3.79624e-07	0.209336	2.19137e-07	0.120168	0.670496	8	85175106	LRRCC1	85107147	85146076	Ileum
ENSG00000131558.14	genus.LachnospiraceaeUCG001.id.11321	rs17167304	2902	0.000768011	0.36449	0.000228345	0.107843	0.526671	7	133840862	EXOC4	133253073	134066589	Ileum
ENSG00000205485.13	genus.LachnospiraceaeUCG004.id.11324	rs2533952	3299	2.17169e-10	0.319201	6.8871e-11	0.100649	0.58015	7	76569615	AC004980.7	76549360	76627982	Ileum
ENSG00000203791.14	genus.LachnospiraceaeUCG008.id.11328	rs11245366	4372	3.13533e-07	0.190792	1.29889e-07	0.0783095	0.730898	10	124794280	METTL10	124748149	124791870	Ileum
ENSG00000183665.5	genus.Subdoligranulum.id.2070	rs6470243	4410	3.77539e-07	0.372455	7.19361e-08	0.0704105	0.557134	8	124443342	TRMT12	124450820	124462150	Ileum
ENSG00000126602.10	genus.Subdoligranulum.id.2070	rs4786429	3813	2.27434e-49	0.144787	8.08348e-50	0.0506557	0.804558	16	3678516	TRAP1	3665971	3717597	Ileum
ENSG00000225171.2	genus.LachnospiraceaeUCG010.id.11330	rs12117020	4114	1.15161e-10	0.400168	2.65456e-11	0.0917339	0.508098	1	166855343	DUTP6	166868748	166869209	Ileum
ENSG00000277402.1	genus.LachnospiraceaeUCG010.id.11330	rs75456009	9497	1.59869e-66	0.192262	1.45352e-66	0.174169	0.633569	6	31353774	MIR6891	31355224	31355316	Ileum
ENSG00000196236.12	genus.Sutterella.id.2896	rs103197	2421	5.90532e-10	0.356376	1.09644e-10	0.0655902	0.578034	22	40860798	XPNPEP3	40857097	40932815	Ileum
ENSG00000272758.5	genus.Sutterella.id.2896	rs6762156	4127	0.000679162	0.111895	0.000521121	0.0850548	0.80185	3	122517178	RP11-299J3.8	122416207	122443180	Ileum
ENSG00000215190.9	genus.Coprococcus3.id.11303	rs6937922	1632	2.71485e-43	0.28519	2.24912e-44	0.0229347	0.691876	6	57891979	LINC00680	57946074	57961501	Ileum
ENSG00000173124.14	genus.DefluviitaleaceaeUCG011.id.11287	rs150634872	3971	6.42175e-09	0.0961216	2.1176e-08	0.316378	0.5875	10	94910323	ACSM6	95194200	95228928	Ileum
ENSG00000236849.5	genus.DefluviitaleaceaeUCG011.id.11287	rs168351	3120	0.005012	0.321284	0.000673748	0.0425587	0.630472	9	72902395	LINC01474	72871728	72874109	Ileum
ENSG00000147576.15	genus.Lactobacillus.id.1837	rs2718990	2230	1.55246e-07	0.327987	4.71396e-08	0.0990183	0.572995	8	66437760	ADHFE1	66432486	66471440	Ileum
ENSG00000143552.9	genus.Desulfovibrio.id.3173	rs114304967	3016	0.0224045	0.282619	0.00188934	0.023163	0.669924	1	154082889	NUP210L	153992685	154155116	Ileum
ENSG00000249839.1	genus.Lactococcus.id.1851	rs2447210	1155	2.61442e-10	0.409854	5.1629e-11	0.0804275	0.509718	15	43643905	AC011330.5	43663654	43684339	Ileum
ENSG00000150967.17	genus.Lactococcus.id.1851	rs1727307	2705	6.89881e-05	0.360803	2.65423e-05	0.138314	0.500788	12	123091195	ABCB9	122920951	122981570	Ileum
ENSG00000140400.16	genus.Tyzzerella3.id.11335	rs8029394	2232	3.03056e-68	0.118321	2.39775e-68	0.0928258	0.788853	15	75407850	MAN2C1	75358201	75368154	Ileum
ENSG00000259065.1	genus.Dialister.id.2183	rs12895288	3947	1.25994e-44	0.187869	3.3872e-45	0.049744	0.762387	14	73802720	RP5-1021I20.1	73787360	73803270	Ileum
ENSG00000276805.2	genus.Dorea.id.1997	rs1977219	2936	3.08678e-06	0.287797	2.23413e-06	0.207795	0.504402	10	38345673	RP11-291L22.9	38403189	38452153	Ileum
ENSG00000185664.14	genus.Dorea.id.1997	rs12307952	2606	1.33897e-05	0.0523974	7.02009e-06	0.0265504	0.921032	12	55964282	PMEL	55954105	55973317	Ileum
ENSG00000004534.14	genus.Dorea.id.1997	rs4688755	1999	2.78695e-33	0.33625	8.94636e-34	0.107383	0.556367	3	50026991	RBM6	49940007	50077252	Ileum
ENSG00000172057.9	genus.Eggerthella.id.819	rs1453559	2571	1.03817e-05	0.215024	5.08499e-06	0.104639	0.680321	17	39864166	ORMDL3	39921041	39927601	Ileum
ENSG00000164039.14	genus.Eggerthella.id.819	rs746829	3420	9.08916e-14	0.163947	1.45442e-13	0.261769	0.574283	4	103089910	BDH2	103079435	103099883	Ileum
ENSG00000144214.9	genus.Eggerthella.id.819	rs59661148	2803	2.5981e-11	0.325437	5.87903e-12	0.073039	0.601524	2	99309790	LYG1	99284238	99304742	Ileum
ENSG00000085514.15	genus.Eggerthella.id.819	rs111344110	2445	2.4287e-42	0.146032	2.50173e-42	0.14972	0.704248	7	100297686	PILRA	100373445	100400099	Ileum
ENSG00000121716.20	genus.Eggerthella.id.819	rs112622797	2347	4.33531e-72	0.0956148	4.4438e-72	0.0972003	0.807185	7	100319793	PILRB	100352176	100367733	Ileum
ENSG00000242294.6	genus.Eggerthella.id.819	rs75636500	2289	4.6019e-28	0.211523	4.70938e-28	0.21589	0.572586	7	100350034	STAG3L5P	100336412	100350158	Ileum
ENSG00000224086.5	genus.Olsenella.id.822	rs381849	2843	1.96871e-12	0.284444	3.22507e-13	0.0459271	0.669628	22	21951341	LL22NC03-86G7.1	21938585	21977632	Ileum
ENSG00000176700.19	genus.Enterorhabdus.id.820	rs1057946	3333	0.00222517	0.19256	0.00138055	0.118784	0.68505	15	84639555	SCAND2P	84632279	84647478	Ileum
ENSG00000184206.11	genus.Enterorhabdus.id.820	rs62021165	2936	1.25471e-07	0.212369	7.78269e-08	0.131072	0.656559	15	84571006	GOLGA6L4	84235773	84245368	Ileum
ENSG00000235505.7	genus.Erysipelatoclostridium.id.11381	rs10895744	3535	0.000116373	0.267818	2.27585e-05	0.0516956	0.680347	11	104910017	RP11-693N9.2	104901549	104919073	Ileum
ENSG00000173540.12	genus.Oxalobacter.id.2978	rs62262675	1755	8.18262e-06	0.375387	1.34167e-06	0.0609871	0.563617	3	49636229	GMPPB	49719696	49723951	Ileum
ENSG00000116783.14	genus.Escherichia.Shigella.id.3504	rs7542912	3398	3.24473e-05	0.332806	8.45967e-06	0.0861883	0.580965	1	74194517	TNNI3K	74235401	74544428	Ileum
ENSG00000135437.9	genus.Paraprevotella.id.962	rs3138141	2792	1.97825e-07	0.10548	2.7553e-08	0.0138105	0.880709	12	55721994	RDH5	55720367	55724705	Ileum
ENSG00000276846.1	genus.Peptococcus.id.2037	rs2112920	3150	0.000970264	0.30019	0.000486072	0.149837	0.548516	19	37464346	CTD-3220F14.3	37314868	37315620	Ileum
ENSG00000235513.1	genus.Peptococcus.id.2037	rs12169035	2588	1.59651e-05	0.322935	6.89885e-06	0.139009	0.538033	22	41212944	RP4-756G23.5	41209122	41217627	Ileum
ENSG00000227373.5	genus..Eubacteriumfissicatenagroup.id.14373	rs6678286	2732	2.06779e-05	0.340146	7.73045e-06	0.126631	0.533194	1	174200481	RP11-160H22.5	174115300	174160004	Ileum
ENSG00000260886.1	genus..Eubacteriumfissicatenagroup.id.14373	rs34181942	2697	3.11693e-05	0.267831	6.0789e-06	0.051554	0.680578	16	71551381	TAT-AS1	71572020	71578187	Ileum
ENSG00000197362.14	genus..Eubacteriumhalliigroup.id.11338	rs11767810	4008	6.49683e-18	0.0466799	2.41241e-17	0.172552	0.780768	7	149077341	ZNF786	149069643	149090782	Ileum
ENSG00000204583.9	genus.Veillonella.id.2198	rs35360794	3236	0.000113247	0.297939	3.9348e-05	0.102921	0.598987	12	132608284	LRCOL1	132603150	132610397	Ileum
ENSG00000240344.8	genus.Veillonella.id.2198	rs2136600	2960	1.86963e-38	0.379731	5.11017e-39	0.103273	0.516996	2	200877622	PPIL3	200870907	200889303	Ileum
ENSG00000140265.12	genus..Eubacteriumnodatumgroup.id.11297	rs2278857	1393	0.00028248	0.415412	5.68206e-05	0.0830584	0.50119	15	43340351	ZSCAN29	43358172	43371025	Ileum
ENSG00000272034.1	genus..Eubacteriumnodatumgroup.id.11297	rs35361429	3276	0.236581	0.200527	0.0314254	0.026131	0.505335	11	17165918	SNORD14A	17074654	17074744	Ileum
ENSG00000227603.1	genus.Victivallis.id.2256	rs7025805	3014	1.99406e-29	0.180743	2.01354e-29	0.181871	0.637386	9	93481463	RP11-165J3.6	93435332	93437121	Ileum
ENSG00000176623.11	genus.RikenellaceaeRC9gutgroup.id.11191	rs13257414	3083	0.000104142	0.182673	8.40495e-05	0.146758	0.67038	8	86481909	RMDN1	86468504	86514357	Ileum
