# Supplementary material for: Genetics-mediated regulation of intestinal gene expression on microbiome contributes to human disease heritability
Source: Mol Syst Biol. 2025 Dec 5;22(3):369–94. doi: 10.1038/s44320-025-00173-7 (PMC12953866; doi:10.1038/s44320-025-00173-7)
Supplement: Supplementary file 11 — Dataset EV5 [file 44320_2025_173_MOESM11_ESM.xlsx]

## Sheet: Dataset legend
Dataset EV5: Result of GO enrichments for the genes that specifically regulate microbial genera

## Sheet: Dataset EV5
ONTOLOGY	ID	Description	pvalue	microbiome	Tissue
BP	GO:0002399	MHC class II protein complex assembly	3.21057e-06	genus.Actinomyces.id.423	Transverse
BP	GO:0009226	nucleotide-sugar biosynthetic process	0.000559237	genus.Actinomyces.id.423	Transverse
BP	GO:0000422	autophagy of mitochondrion	0.000882642	genus.Actinomyces.id.423	Transverse
BP	GO:0006984	ER-nucleus signaling pathway	0.00342215	genus.Actinomyces.id.423	Transverse
BP	GO:0007062	sister chromatid cohesion	0.00534172	genus.Actinomyces.id.423	Transverse
BP	GO:0006400	tRNA modification	0.0123201	genus.Actinomyces.id.423	Transverse
BP	GO:0015820	leucine transport	0.0183809	genus.Actinomyces.id.423	Transverse
BP	GO:0050861	positive regulation of B cell receptor signaling pathway	0.0183809	genus.Actinomyces.id.423	Transverse
BP	GO:0045838	positive regulation of membrane potential	0.0220175	genus.Actinomyces.id.423	Transverse
BP	GO:0009071	serine family amino acid catabolic process	0.0238308	genus.Actinomyces.id.423	Transverse
BP	GO:0009214	cyclic nucleotide catabolic process	0.025641	genus.Actinomyces.id.423	Transverse
BP	GO:0034244	negative regulation of transcription elongation by RNA polymerase II	0.0364334	genus.Actinomyces.id.423	Transverse
CC	GO:0035577	azurophil granule membrane	0.00521071	genus.Actinomyces.id.423	Transverse
MF	GO:0004536	DNA nuclease activity	0.00702384	genus.Actinomyces.id.423	Transverse
MF	GO:0072341	modified amino acid binding	0.0173204	genus.Actinomyces.id.423	Transverse
MF	GO:0043121	neurotrophin binding	0.0198024	genus.Actinomyces.id.423	Transverse
MF	GO:0003774	cytoskeletal motor activity	0.0210295	genus.Actinomyces.id.423	Transverse
MF	GO:0004875	complement receptor activity	0.0237168	genus.Actinomyces.id.423	Transverse
MF	GO:0005049	nuclear export signal receptor activity	0.0237168	genus.Actinomyces.id.423	Transverse
MF	GO:0016273	arginine N-methyltransferase activity	0.0237168	genus.Actinomyces.id.423	Transverse
MF	GO:0017124	SH3 domain binding	0.0246623	genus.Actinomyces.id.423	Transverse
MF	GO:0052816	long-chain fatty acyl-CoA hydrolase activity	0.039223	genus.Actinomyces.id.423	Transverse
BP	GO:0006520	amino acid metabolic process	0.00751594	genus..Eubacteriumrectalegroup.id.14374	Transverse
BP	GO:0010506	regulation of autophagy	0.0126143	genus..Eubacteriumrectalegroup.id.14374	Transverse
BP	GO:0009170	purine deoxyribonucleoside monophosphate metabolic process	0.0136836	genus..Eubacteriumrectalegroup.id.14374	Transverse
BP	GO:0071028	nuclear mRNA surveillance	0.0136836	genus..Eubacteriumrectalegroup.id.14374	Transverse
BP	GO:0090161	Golgi ribbon formation	0.0150421	genus..Eubacteriumrectalegroup.id.14374	Transverse
BP	GO:0015838	amino-acid betaine transport	0.0177535	genus..Eubacteriumrectalegroup.id.14374	Transverse
BP	GO:0044242	cellular lipid catabolic process	0.0396124	genus..Eubacteriumrectalegroup.id.14374	Transverse
CC	GO:0005765	lysosomal membrane	0.000408806	genus..Eubacteriumrectalegroup.id.14374	Transverse
CC	GO:0098852	lytic vacuole membrane	0.000408806	genus..Eubacteriumrectalegroup.id.14374	Transverse
CC	GO:0005774	vacuolar membrane	0.000629074	genus..Eubacteriumrectalegroup.id.14374	Transverse
CC	GO:0008180	COP9 signalosome	0.0012535	genus..Eubacteriumrectalegroup.id.14374	Transverse
MF	GO:0016706	2-oxoglutarate-dependent dioxygenase activity	8.94347e-05	genus..Eubacteriumrectalegroup.id.14374	Transverse
MF	GO:0003724	RNA helicase activity	0.00559774	genus..Eubacteriumrectalegroup.id.14374	Transverse
MF	GO:0008186	ATP-dependent activity, acting on RNA	0.00588373	genus..Eubacteriumrectalegroup.id.14374	Transverse
MF	GO:0017124	SH3 domain binding	0.0135639	genus..Eubacteriumrectalegroup.id.14374	Transverse
BP	GO:0030011	maintenance of cell polarity	0.000254011	genus.Romboutsia.id.11347	Transverse
BP	GO:0006953	acute-phase response	0.00175298	genus.Romboutsia.id.11347	Transverse
BP	GO:0051965	positive regulation of synapse assembly	0.00312628	genus.Romboutsia.id.11347	Transverse
BP	GO:0009791	post-embryonic development	0.00587335	genus.Romboutsia.id.11347	Transverse
BP	GO:1901992	positive regulation of mitotic cell cycle phase transition	0.0075426	genus.Romboutsia.id.11347	Transverse
BP	GO:0007127	meiosis I	0.0129023	genus.Romboutsia.id.11347	Transverse
BP	GO:0033572	transferrin transport	0.0131605	genus.Romboutsia.id.11347	Transverse
BP	GO:0035264	multicellular organism growth	0.016052	genus.Romboutsia.id.11347	Transverse
BP	GO:0034501	protein localization to kinetochore	0.0196782	genus.Romboutsia.id.11347	Transverse
BP	GO:0050905	neuromuscular process	0.019948	genus.Romboutsia.id.11347	Transverse
BP	GO:0010587	miRNA catabolic process	0.0248626	genus.Romboutsia.id.11347	Transverse
BP	GO:0071514	genomic imprinting	0.0261546	genus.Romboutsia.id.11347	Transverse
BP	GO:0048015	phosphatidylinositol-mediated signaling	0.0300207	genus.Romboutsia.id.11347	Transverse
BP	GO:0008406	gonad development	0.0377343	genus.Romboutsia.id.11347	Transverse
CC	GO:0005814	centriole	0.0184095	genus.Romboutsia.id.11347	Transverse
CC	GO:0016581	NuRD complex	0.0207148	genus.Romboutsia.id.11347	Transverse
CC	GO:0036064	ciliary basal body	0.0213111	genus.Romboutsia.id.11347	Transverse
CC	GO:0032982	myosin filament	0.0309169	genus.Romboutsia.id.11347	Transverse
MF	GO:0035591	signaling adaptor activity	0.0115254	genus.Romboutsia.id.11347	Transverse
MF	GO:0008641	ubiquitin-like modifier activating enzyme activity	0.0144855	genus.Romboutsia.id.11347	Transverse
BP	GO:0009791	post-embryonic development	0.00541962	genus.Adlercreutzia.id.812	Transverse
BP	GO:0072384	organelle transport along microtubule	0.00566438	genus.Adlercreutzia.id.812	Transverse
BP	GO:0006942	regulation of striated muscle contraction	0.00682743	genus.Adlercreutzia.id.812	Transverse
BP	GO:0017062	respiratory chain complex III assembly	0.015146	genus.Adlercreutzia.id.812	Transverse
BP	GO:0009404	toxin metabolic process	0.0188981	genus.Adlercreutzia.id.812	Transverse
BP	GO:0090036	regulation of protein kinase C signaling	0.0226364	genus.Adlercreutzia.id.812	Transverse
BP	GO:0061484	hematopoietic stem cell homeostasis	0.0300721	genus.Adlercreutzia.id.812	Transverse
CC	GO:0030135	coated vesicle	0.000440909	genus.Adlercreutzia.id.812	Transverse
CC	GO:0030662	coated vesicle membrane	0.00164018	genus.Adlercreutzia.id.812	Transverse
CC	GO:0005765	lysosomal membrane	0.0139514	genus.Adlercreutzia.id.812	Transverse
CC	GO:0071004	U2-type prespliceosome	0.0206158	genus.Adlercreutzia.id.812	Transverse
CC	GO:0098562	cytoplasmic side of membrane	0.0219426	genus.Adlercreutzia.id.812	Transverse
CC	GO:0030904	retromer complex	0.024012	genus.Adlercreutzia.id.812	Transverse
MF	GO:0035591	signaling adaptor activity	0.00992842	genus.Adlercreutzia.id.812	Transverse
MF	GO:0043121	neurotrophin binding	0.013419	genus.Adlercreutzia.id.812	Transverse
MF	GO:0055056	D-glucose transmembrane transporter activity	0.016082	genus.Adlercreutzia.id.812	Transverse
BP	GO:1900087	positive regulation of G1/S transition of mitotic cell cycle	0.00168734	genus..Eubacteriumruminantiumgroup.id.11340	Transverse
BP	GO:0006664	glycolipid metabolic process	0.00691679	genus..Eubacteriumruminantiumgroup.id.11340	Transverse
BP	GO:0001867	complement activation, lectin pathway	0.0121654	genus..Eubacteriumruminantiumgroup.id.11340	Transverse
BP	GO:0046349	amino sugar biosynthetic process	0.0121654	genus..Eubacteriumruminantiumgroup.id.11340	Transverse
BP	GO:0000101	sulfur amino acid transport	0.0132644	genus..Eubacteriumruminantiumgroup.id.11340	Transverse
BP	GO:0006995	cellular response to nitrogen starvation	0.0132644	genus..Eubacteriumruminantiumgroup.id.11340	Transverse
BP	GO:0007339	binding of sperm to zona pellucida	0.0414313	genus..Eubacteriumruminantiumgroup.id.11340	Transverse
CC	GO:0071014	post-mRNA release spliceosomal complex	0.0126473	genus..Eubacteriumruminantiumgroup.id.11340	Transverse
CC	GO:0005666	RNA polymerase III complex	0.0206158	genus..Eubacteriumruminantiumgroup.id.11340	Transverse
CC	GO:0032982	myosin filament	0.0273969	genus..Eubacteriumruminantiumgroup.id.11340	Transverse
MF	GO:0016706	2-oxoglutarate-dependent dioxygenase activity	0.00272043	genus..Eubacteriumruminantiumgroup.id.11340	Transverse
MF	GO:0030295	protein kinase activator activity	0.0120178	genus..Eubacteriumruminantiumgroup.id.11340	Transverse
MF	GO:0004875	complement receptor activity	0.0154433	genus..Eubacteriumruminantiumgroup.id.11340	Transverse
MF	GO:0055056	D-glucose transmembrane transporter activity	0.0154433	genus..Eubacteriumruminantiumgroup.id.11340	Transverse
BP	GO:1902115	regulation of organelle assembly	0.000920203	genus.Roseburia.id.2012	Transverse
BP	GO:0045786	negative regulation of cell cycle	0.00109539	genus.Roseburia.id.2012	Transverse
BP	GO:0006984	ER-nucleus signaling pathway	0.00381841	genus.Roseburia.id.2012	Transverse
BP	GO:0046427	positive regulation of receptor signaling pathway via JAK-STAT	0.00414377	genus.Roseburia.id.2012	Transverse
BP	GO:0006611	protein export from nucleus	0.00655758	genus.Roseburia.id.2012	Transverse
BP	GO:0061512	protein localization to cilium	0.00875557	genus.Roseburia.id.2012	Transverse
BP	GO:2000736	regulation of stem cell differentiation	0.0115009	genus.Roseburia.id.2012	Transverse
BP	GO:2000425	regulation of apoptotic cell clearance	0.019422	genus.Roseburia.id.2012	Transverse
BP	GO:0015908	fatty acid transport	0.0213038	genus.Roseburia.id.2012	Transverse
BP	GO:0006086	acetyl-CoA biosynthetic process from pyruvate	0.0213438	genus.Roseburia.id.2012	Transverse
BP	GO:0014819	regulation of skeletal muscle contraction	0.0346948	genus.Roseburia.id.2012	Transverse
BP	GO:0016525	negative regulation of angiogenesis	0.0360834	genus.Roseburia.id.2012	Transverse
BP	GO:0071514	genomic imprinting	0.0384767	genus.Roseburia.id.2012	Transverse
CC	GO:0042611	MHC protein complex	1.32418e-05	genus.Roseburia.id.2012	Transverse
CC	GO:0030662	coated vesicle membrane	0.000554049	genus.Roseburia.id.2012	Transverse
CC	GO:0005770	late endosome	0.020371	genus.Roseburia.id.2012	Transverse
CC	GO:0030667	secretory granule membrane	0.0208832	genus.Roseburia.id.2012	Transverse
CC	GO:0005814	centriole	0.0356239	genus.Roseburia.id.2012	Transverse
CC	GO:0070847	core mediator complex	0.0472777	genus.Roseburia.id.2012	Transverse
MF	GO:0016889	DNA endonuclease activity, producing 3'-phosphomonoesters	0.000163673	genus.Roseburia.id.2012	Transverse
MF	GO:0008483	transaminase activity	0.00107133	genus.Roseburia.id.2012	Transverse
MF	GO:0016779	nucleotidyltransferase activity	0.0326404	genus.Roseburia.id.2012	Transverse
MF	GO:0004303	estradiol 17-beta-dehydrogenase [NAD(P)] activity	0.0363075	genus.Roseburia.id.2012	Transverse
MF	GO:0008143	poly(A) binding	0.0493581	genus.Roseburia.id.2012	Transverse
BP	GO:0009791	post-embryonic development	0.00785442	genus.Akkermansia.id.4037	Transverse
BP	GO:0000422	autophagy of mitochondrion	0.0106623	genus.Akkermansia.id.4037	Transverse
BP	GO:1904869	regulation of protein localization to Cajal body	0.0167644	genus.Akkermansia.id.4037	Transverse
BP	GO:0007030	Golgi organization	0.0237825	genus.Akkermansia.id.4037	Transverse
BP	GO:0006744	ubiquinone biosynthetic process	0.027291	genus.Akkermansia.id.4037	Transverse
BP	GO:0044794	positive regulation by host of viral process	0.0302785	genus.Akkermansia.id.4037	Transverse
BP	GO:0046479	glycosphingolipid catabolic process	0.0347433	genus.Akkermansia.id.4037	Transverse
BP	GO:0061484	hematopoietic stem cell homeostasis	0.0362271	genus.Akkermansia.id.4037	Transverse
BP	GO:0034063	stress granule assembly	0.0465524	genus.Akkermansia.id.4037	Transverse
CC	GO:0005875	microtubule associated complex	0.00184293	genus.Akkermansia.id.4037	Transverse
CC	GO:0005874	microtubule	0.00575209	genus.Akkermansia.id.4037	Transverse
CC	GO:0044545	NSL complex	0.0170122	genus.Akkermansia.id.4037	Transverse
CC	GO:0097440	apical dendrite	0.0261731	genus.Akkermansia.id.4037	Transverse
CC	GO:0036064	ciliary basal body	0.029643	genus.Akkermansia.id.4037	Transverse
CC	GO:0033178	proton-transporting two-sector ATPase complex, catalytic domain	0.0307226	genus.Akkermansia.id.4037	Transverse
MF	GO:0003774	cytoskeletal motor activity	0.0141167	genus.Akkermansia.id.4037	Transverse
MF	GO:0016889	DNA endonuclease activity, producing 3'-phosphomonoesters	0.0160833	genus.Akkermansia.id.4037	Transverse
MF	GO:0043121	neurotrophin binding	0.0160833	genus.Akkermansia.id.4037	Transverse
MF	GO:0055056	D-glucose transmembrane transporter activity	0.0192698	genus.Akkermansia.id.4037	Transverse
BP	GO:0006458	'de novo' protein folding	0.00103313	genus..Eubacteriumventriosumgroup.id.11341	Transverse
BP	GO:0036503	ERAD pathway	0.00757891	genus..Eubacteriumventriosumgroup.id.11341	Transverse
BP	GO:0010212	response to ionizing radiation	0.0111247	genus..Eubacteriumventriosumgroup.id.11341	Transverse
BP	GO:0071514	genomic imprinting	0.0230507	genus..Eubacteriumventriosumgroup.id.11341	Transverse
BP	GO:0035024	negative regulation of Rho protein signal transduction	0.0253277	genus..Eubacteriumventriosumgroup.id.11341	Transverse
CC	GO:0005662	DNA replication factor A complex	0.0149303	genus..Eubacteriumventriosumgroup.id.11341	Transverse
CC	GO:1990531	phospholipid-translocating ATPase complex	0.0160699	genus..Eubacteriumventriosumgroup.id.11341	Transverse
CC	GO:0033178	proton-transporting two-sector ATPase complex, catalytic domain	0.0228812	genus..Eubacteriumventriosumgroup.id.11341	Transverse
MF	GO:0004706	JUN kinase kinase kinase activity	8.78726e-05	genus..Eubacteriumventriosumgroup.id.11341	Transverse
MF	GO:0008408	3'-5' exonuclease activity	0.00272043	genus..Eubacteriumventriosumgroup.id.11341	Transverse
MF	GO:0055056	D-glucose transmembrane transporter activity	0.0154433	genus..Eubacteriumventriosumgroup.id.11341	Transverse
MF	GO:0004865	protein serine/threonine phosphatase inhibitor activity	0.0167199	genus..Eubacteriumventriosumgroup.id.11341	Transverse
MF	GO:0031369	translation initiation factor binding	0.0406755	genus..Eubacteriumventriosumgroup.id.11341	Transverse
BP	GO:0099504	synaptic vesicle cycle	0.00542073	genus.Ruminiclostridium5.id.11355	Transverse
BP	GO:2000736	regulation of stem cell differentiation	0.00977037	genus.Ruminiclostridium5.id.11355	Transverse
BP	GO:0031110	regulation of microtubule polymerization or depolymerization	0.012903	genus.Ruminiclostridium5.id.11355	Transverse
BP	GO:0009206	purine ribonucleoside triphosphate biosynthetic process	0.0172769	genus.Ruminiclostridium5.id.11355	Transverse
BP	GO:0050861	positive regulation of B cell receptor signaling pathway	0.01786	genus.Ruminiclostridium5.id.11355	Transverse
BP	GO:2000425	regulation of apoptotic cell clearance	0.01786	genus.Ruminiclostridium5.id.11355	Transverse
BP	GO:0072089	stem cell proliferation	0.0215486	genus.Ruminiclostridium5.id.11355	Transverse
BP	GO:0010977	negative regulation of neuron projection development	0.0283256	genus.Ruminiclostridium5.id.11355	Transverse
BP	GO:0071514	genomic imprinting	0.0354101	genus.Ruminiclostridium5.id.11355	Transverse
BP	GO:0031503	protein-containing complex localization	0.04619	genus.Ruminiclostridium5.id.11355	Transverse
CC	GO:0030135	coated vesicle	0.000250172	genus.Ruminiclostridium5.id.11355	Transverse
CC	GO:0030666	endocytic vesicle membrane	0.000489047	genus.Ruminiclostridium5.id.11355	Transverse
CC	GO:0009897	external side of plasma membrane	0.00595858	genus.Ruminiclostridium5.id.11355	Transverse
CC	GO:0033106	cis-Golgi network membrane	0.0179533	genus.Ruminiclostridium5.id.11355	Transverse
CC	GO:0044545	NSL complex	0.0197313	genus.Ruminiclostridium5.id.11355	Transverse
CC	GO:0008540	proteasome regulatory particle, base subcomplex	0.0215062	genus.Ruminiclostridium5.id.11355	Transverse
MF	GO:0008408	3'-5' exonuclease activity	0.00541587	genus.Ruminiclostridium5.id.11355	Transverse
MF	GO:0004553	hydrolase activity, hydrolyzing O-glycosyl compounds	0.0128645	genus.Ruminiclostridium5.id.11355	Transverse
MF	GO:0055056	D-glucose transmembrane transporter activity	0.0218132	genus.Ruminiclostridium5.id.11355	Transverse
MF	GO:0015399	primary active transmembrane transporter activity	0.0367328	genus.Ruminiclostridium5.id.11355	Transverse
BP	GO:0010257	NADH dehydrogenase complex assembly	0.0022004	genus.Alistipes.id.968	Transverse
BP	GO:0006400	tRNA modification	0.00498091	genus.Alistipes.id.968	Transverse
BP	GO:0018107	peptidyl-threonine phosphorylation	0.00552704	genus.Alistipes.id.968	Transverse
BP	GO:1902414	protein localization to cell junction	0.00694454	genus.Alistipes.id.968	Transverse
BP	GO:0036503	ERAD pathway	0.00757891	genus.Alistipes.id.968	Transverse
BP	GO:0045814	negative regulation of gene expression, epigenetic	0.010667	genus.Alistipes.id.968	Transverse
BP	GO:0009411	response to UV	0.0137098	genus.Alistipes.id.968	Transverse
BP	GO:0043414	macromolecule methylation	0.0186019	genus.Alistipes.id.968	Transverse
CC	GO:0005765	lysosomal membrane	0.000103065	genus.Alistipes.id.968	Transverse
CC	GO:0098852	lytic vacuole membrane	0.000103065	genus.Alistipes.id.968	Transverse
CC	GO:0030665	clathrin-coated vesicle membrane	0.0100766	genus.Alistipes.id.968	Transverse
CC	GO:0070938	contractile ring	0.0110062	genus.Alistipes.id.968	Transverse
CC	GO:0005766	primary lysosome	0.0125791	genus.Alistipes.id.968	Transverse
CC	GO:0031258	lamellipodium membrane	0.0240611	genus.Alistipes.id.968	Transverse
BP	GO:0022602	ovulation cycle process	0.00153364	genus..Eubacteriumxylanophilumgroup.id.14375	Transverse
BP	GO:0048672	positive regulation of collateral sprouting	0.0115895	genus..Eubacteriumxylanophilumgroup.id.14375	Transverse
BP	GO:0070900	mitochondrial tRNA modification	0.0115895	genus..Eubacteriumxylanophilumgroup.id.14375	Transverse
BP	GO:0046940	nucleoside monophosphate phosphorylation	0.0127414	genus..Eubacteriumxylanophilumgroup.id.14375	Transverse
BP	GO:0090161	Golgi ribbon formation	0.0127414	genus..Eubacteriumxylanophilumgroup.id.14375	Transverse
BP	GO:0006448	regulation of translational elongation	0.0150413	genus..Eubacteriumxylanophilumgroup.id.14375	Transverse
BP	GO:0000712	resolution of meiotic recombination intermediates	0.0196257	genus..Eubacteriumxylanophilumgroup.id.14375	Transverse
BP	GO:0014819	regulation of skeletal muscle contraction	0.0207687	genus..Eubacteriumxylanophilumgroup.id.14375	Transverse
BP	GO:1902018	negative regulation of cilium assembly	0.0253277	genus..Eubacteriumxylanophilumgroup.id.14375	Transverse
BP	GO:0046479	glycosphingolipid catabolic process	0.0264643	genus..Eubacteriumxylanophilumgroup.id.14375	Transverse
CC	GO:0044545	NSL complex	0.0137402	genus..Eubacteriumxylanophilumgroup.id.14375	Transverse
CC	GO:0032039	integrator complex	0.0248471	genus..Eubacteriumxylanophilumgroup.id.14375	Transverse
CC	GO:0000242	pericentriolar material	0.027299	genus..Eubacteriumxylanophilumgroup.id.14375	Transverse
MF	GO:0008641	ubiquitin-like modifier activating enzyme activity	0.0128854	genus..Eubacteriumxylanophilumgroup.id.14375	Transverse
MF	GO:0055056	D-glucose transmembrane transporter activity	0.0154433	genus..Eubacteriumxylanophilumgroup.id.14375	Transverse
MF	GO:0042043	neurexin family protein binding	0.0192683	genus..Eubacteriumxylanophilumgroup.id.14375	Transverse
MF	GO:0005229	intracellular calcium activated chloride channel activity	0.023079	genus..Eubacteriumxylanophilumgroup.id.14375	Transverse
BP	GO:0000038	very long-chain fatty acid metabolic process	0.000797579	genus.Ruminiclostridium6.id.11356	Transverse
BP	GO:0006953	acute-phase response	0.0016153	genus.Ruminiclostridium6.id.11356	Transverse
BP	GO:0007062	sister chromatid cohesion	0.00253303	genus.Ruminiclostridium6.id.11356	Transverse
BP	GO:1903533	regulation of protein targeting	0.00449117	genus.Ruminiclostridium6.id.11356	Transverse
BP	GO:0007029	endoplasmic reticulum organization	0.00709944	genus.Ruminiclostridium6.id.11356	Transverse
BP	GO:0010906	regulation of glucose metabolic process	0.00723727	genus.Ruminiclostridium6.id.11356	Transverse
BP	GO:0016236	macroautophagy	0.00905564	genus.Ruminiclostridium6.id.11356	Transverse
BP	GO:0018023	peptidyl-lysine trimethylation	0.0126371	genus.Ruminiclostridium6.id.11356	Transverse
BP	GO:0050861	positive regulation of B cell receptor signaling pathway	0.0126371	genus.Ruminiclostridium6.id.11356	Transverse
BP	GO:0000086	G2/M transition of mitotic cell cycle	0.0128055	genus.Ruminiclostridium6.id.11356	Transverse
BP	GO:0035264	multicellular organism growth	0.0148428	genus.Ruminiclostridium6.id.11356	Transverse
BP	GO:0002486	antigen processing and presentation of endogenous peptide antigen via MHC class I via ER pathway, TAP-independent	0.0201457	genus.Ruminiclostridium6.id.11356	Transverse
BP	GO:0034764	positive regulation of transmembrane transport	0.0296845	genus.Ruminiclostridium6.id.11356	Transverse
BP	GO:0008406	gonad development	0.0349946	genus.Ruminiclostridium6.id.11356	Transverse
BP	GO:0090150	establishment of protein localization to membrane	0.0478553	genus.Ruminiclostridium6.id.11356	Transverse
CC	GO:0036128	CatSper complex	0.0181482	genus.Ruminiclostridium6.id.11356	Transverse
CC	GO:0019898	extrinsic component of membrane	0.02224	genus.Ruminiclostridium6.id.11356	Transverse
MF	GO:0051020	GTPase binding	0.00931942	genus.Ruminiclostridium6.id.11356	Transverse
MF	GO:0035251	UDP-glucosyltransferase activity	0.0153373	genus.Ruminiclostridium6.id.11356	Transverse
MF	GO:0008253	5'-nucleotidase activity	0.0181015	genus.Ruminiclostridium6.id.11356	Transverse
BP	GO:0009791	post-embryonic development	0.0119368	genus.Allisonella.id.2174	Transverse
BP	GO:0006228	UTP biosynthetic process	0.0189015	genus.Allisonella.id.2174	Transverse
BP	GO:2000425	regulation of apoptotic cell clearance	0.0189015	genus.Allisonella.id.2174	Transverse
BP	GO:0090161	Golgi ribbon formation	0.0207725	genus.Allisonella.id.2174	Transverse
BP	GO:0035264	multicellular organism growth	0.0318901	genus.Allisonella.id.2174	Transverse
BP	GO:0050905	neuromuscular process	0.0393633	genus.Allisonella.id.2174	Transverse
CC	GO:0030286	dynein complex	0.00406292	genus.Allisonella.id.2174	Transverse
CC	GO:0101019	nucleolar exosome (RNase complex)	0.0174585	genus.Allisonella.id.2174	Transverse
CC	GO:0044545	NSL complex	0.019188	genus.Allisonella.id.2174	Transverse
CC	GO:0016581	NuRD complex	0.0277911	genus.Allisonella.id.2174	Transverse
MF	GO:0046527	glucosyltransferase activity	0.00055107	genus.Allisonella.id.2174	Transverse
MF	GO:0140597	protein carrier chaperone	0.00198149	genus.Allisonella.id.2174	Transverse
MF	GO:0001786	phosphatidylserine binding	0.00794046	genus.Allisonella.id.2174	Transverse
MF	GO:0035673	oligopeptide transmembrane transporter activity	0.0211791	genus.Allisonella.id.2174	Transverse
MF	GO:0004875	complement receptor activity	0.0230827	genus.Allisonella.id.2174	Transverse
MF	GO:0055056	D-glucose transmembrane transporter activity	0.0230827	genus.Allisonella.id.2174	Transverse
MF	GO:0008242	omega peptidase activity	0.0287719	genus.Allisonella.id.2174	Transverse
MF	GO:0033038	bitter taste receptor activity	0.0363075	genus.Allisonella.id.2174	Transverse
BP	GO:0016073	snRNA metabolic process	5.3124e-05	genus.Faecalibacterium.id.2057	Transverse
BP	GO:0032784	regulation of DNA-templated transcription elongation	0.000276816	genus.Faecalibacterium.id.2057	Transverse
BP	GO:0006611	protein export from nucleus	0.00279301	genus.Faecalibacterium.id.2057	Transverse
BP	GO:0009791	post-embryonic development	0.00541962	genus.Faecalibacterium.id.2057	Transverse
BP	GO:0010506	regulation of autophagy	0.010096	genus.Faecalibacterium.id.2057	Transverse
BP	GO:0072488	ammonium transmembrane transport	0.015146	genus.Faecalibacterium.id.2057	Transverse
BP	GO:0034982	mitochondrial protein processing	0.0163982	genus.Faecalibacterium.id.2057	Transverse
BP	GO:0010838	positive regulation of keratinocyte proliferation	0.0188981	genus.Faecalibacterium.id.2057	Transverse
BP	GO:0006352	DNA-templated transcription initiation	0.0237922	genus.Faecalibacterium.id.2057	Transverse
BP	GO:0071514	genomic imprinting	0.025121	genus.Faecalibacterium.id.2057	Transverse
CC	GO:0016363	nuclear matrix	0.0120676	genus.Faecalibacterium.id.2057	Transverse
CC	GO:1904949	ATPase complex	0.0160983	genus.Faecalibacterium.id.2057	Transverse
CC	GO:0031089	platelet dense granule lumen	0.0181482	genus.Faecalibacterium.id.2057	Transverse
CC	GO:0030688	preribosome, small subunit precursor	0.0194323	genus.Faecalibacterium.id.2057	Transverse
CC	GO:0032982	myosin filament	0.0309169	genus.Faecalibacterium.id.2057	Transverse
MF	GO:0042626	ATPase-coupled transmembrane transporter activity	0.00812886	genus.Faecalibacterium.id.2057	Transverse
MF	GO:0016889	DNA endonuclease activity, producing 3'-phosphomonoesters	0.0139524	genus.Faecalibacterium.id.2057	Transverse
MF	GO:0030247	polysaccharide binding	0.0345306	genus.Faecalibacterium.id.2057	Transverse
BP	GO:0032094	response to food	0.00111533	genus.Ruminiclostridium9.id.11357	Transverse
BP	GO:0006893	Golgi to plasma membrane transport	0.00277581	genus.Ruminiclostridium9.id.11357	Transverse
BP	GO:0006956	complement activation	0.00381311	genus.Ruminiclostridium9.id.11357	Transverse
BP	GO:0006104	succinyl-CoA metabolic process	0.0136836	genus.Ruminiclostridium9.id.11357	Transverse
BP	GO:0034085	establishment of sister chromatid cohesion	0.0150421	genus.Ruminiclostridium9.id.11357	Transverse
BP	GO:0097250	mitochondrial respirasome assembly	0.0150421	genus.Ruminiclostridium9.id.11357	Transverse
BP	GO:0030033	microvillus assembly	0.0218072	genus.Ruminiclostridium9.id.11357	Transverse
BP	GO:0009226	nucleotide-sugar biosynthetic process	0.0258448	genus.Ruminiclostridium9.id.11357	Transverse
BP	GO:0000413	protein peptidyl-prolyl isomerization	0.0338721	genus.Ruminiclostridium9.id.11357	Transverse
BP	GO:0008406	gonad development	0.0405532	genus.Ruminiclostridium9.id.11357	Transverse
BP	GO:0046677	response to antibiotic	0.0497361	genus.Ruminiclostridium9.id.11357	Transverse
CC	GO:0030139	endocytic vesicle	0.00931992	genus.Ruminiclostridium9.id.11357	Transverse
CC	GO:0031253	cell projection membrane	0.00961231	genus.Ruminiclostridium9.id.11357	Transverse
CC	GO:0005765	lysosomal membrane	0.0175362	genus.Ruminiclostridium9.id.11357	Transverse
CC	GO:0098852	lytic vacuole membrane	0.0175362	genus.Ruminiclostridium9.id.11357	Transverse
MF	GO:0008408	3'-5' exonuclease activity	0.00319011	genus.Ruminiclostridium9.id.11357	Transverse
MF	GO:0016796	exonuclease activity, active with either ribo- or deoxyribonucleic acids and producing 5'-phosphomonoesters	0.00340233	genus.Ruminiclostridium9.id.11357	Transverse
MF	GO:0140852	histone ubiquitin ligase activity	0.0153373	genus.Ruminiclostridium9.id.11357	Transverse
MF	GO:0031543	peptidyl-proline dioxygenase activity	0.0167203	genus.Ruminiclostridium9.id.11357	Transverse
MF	GO:0016805	dipeptidase activity	0.0236075	genus.Ruminiclostridium9.id.11357	Transverse
BP	GO:0006622	protein targeting to lysosome	0.00179686	genus.RuminococcaceaeNK4A214group.id.11358	Transverse
BP	GO:1900181	negative regulation of protein localization to nucleus	0.00237814	genus.RuminococcaceaeNK4A214group.id.11358	Transverse
BP	GO:0018208	peptidyl-proline modification	0.00250369	genus.RuminococcaceaeNK4A214group.id.11358	Transverse
BP	GO:0010970	transport along microtubule	0.00424926	genus.RuminococcaceaeNK4A214group.id.11358	Transverse
BP	GO:0009791	post-embryonic development	0.0119368	genus.RuminococcaceaeNK4A214group.id.11358	Transverse
BP	GO:0006664	glycolipid metabolic process	0.0195774	genus.RuminococcaceaeNK4A214group.id.11358	Transverse
BP	GO:0048103	somatic stem cell division	0.0226399	genus.RuminococcaceaeNK4A214group.id.11358	Transverse
BP	GO:0006661	phosphatidylinositol biosynthetic process	0.0257878	genus.RuminococcaceaeNK4A214group.id.11358	Transverse
BP	GO:0046598	positive regulation of viral entry into host cell	0.0263645	genus.RuminococcaceaeNK4A214group.id.11358	Transverse
BP	GO:0009404	toxin metabolic process	0.0282216	genus.RuminococcaceaeNK4A214group.id.11358	Transverse
BP	GO:0030033	microvillus assembly	0.0300753	genus.RuminococcaceaeNK4A214group.id.11358	Transverse
BP	GO:0009226	nucleotide-sugar biosynthetic process	0.0356156	genus.RuminococcaceaeNK4A214group.id.11358	Transverse
BP	GO:0036499	PERK-mediated unfolded protein response	0.0356156	genus.RuminococcaceaeNK4A214group.id.11358	Transverse
BP	GO:0034244	negative regulation of transcription elongation by RNA polymerase II	0.0374556	genus.RuminococcaceaeNK4A214group.id.11358	Transverse
CC	GO:0005657	replication fork	0.00971747	genus.RuminococcaceaeNK4A214group.id.11358	Transverse
CC	GO:0030670	phagocytic vesicle membrane	0.0115541	genus.RuminococcaceaeNK4A214group.id.11358	Transverse
CC	GO:0005774	vacuolar membrane	0.0161678	genus.RuminococcaceaeNK4A214group.id.11358	Transverse
CC	GO:0005776	autophagosome	0.0238679	genus.RuminococcaceaeNK4A214group.id.11358	Transverse
CC	GO:0030904	retromer complex	0.0414059	genus.RuminococcaceaeNK4A214group.id.11358	Transverse
CC	GO:0019898	extrinsic component of membrane	0.0492452	genus.RuminococcaceaeNK4A214group.id.11358	Transverse
MF	GO:0047676	arachidonate-CoA ligase activity	0.0229255	genus.RuminococcaceaeNK4A214group.id.11358	Transverse
MF	GO:0003774	cytoskeletal motor activity	0.0232158	genus.RuminococcaceaeNK4A214group.id.11358	Transverse
MF	GO:0055056	D-glucose transmembrane transporter activity	0.024984	genus.RuminococcaceaeNK4A214group.id.11358	Transverse
MF	GO:0043560	insulin receptor substrate binding	0.0270383	genus.RuminococcaceaeNK4A214group.id.11358	Transverse
MF	GO:0005324	long-chain fatty acid transporter activity	0.0331761	genus.RuminococcaceaeNK4A214group.id.11358	Transverse
BP	GO:0002399	MHC class II protein complex assembly	0.000741824	genus.Anaerofilum.id.2053	Transverse
BP	GO:0071514	genomic imprinting	0.00116696	genus.Anaerofilum.id.2053	Transverse
BP	GO:1902894	negative regulation of miRNA transcription	0.00213151	genus.Anaerofilum.id.2053	Transverse
BP	GO:0010971	positive regulation of G2/M transition of mitotic cell cycle	0.00229176	genus.Anaerofilum.id.2053	Transverse
BP	GO:0035384	thioester biosynthetic process	0.00635582	genus.Anaerofilum.id.2053	Transverse
BP	GO:0001541	ovarian follicle development	0.00923377	genus.Anaerofilum.id.2053	Transverse
BP	GO:0006809	nitric oxide biosynthetic process	0.016393	genus.Anaerofilum.id.2053	Transverse
BP	GO:0006364	rRNA processing	0.0192413	genus.Anaerofilum.id.2053	Transverse
BP	GO:0010507	negative regulation of autophagy	0.0219753	genus.Anaerofilum.id.2053	Transverse
BP	GO:0031055	chromatin remodeling at centromere	0.0251302	genus.Anaerofilum.id.2053	Transverse
BP	GO:2000425	regulation of apoptotic cell clearance	0.0251302	genus.Anaerofilum.id.2053	Transverse
BP	GO:0002158	osteoclast proliferation	0.027609	genus.Anaerofilum.id.2053	Transverse
BP	GO:0072015	podocyte development	0.027609	genus.Anaerofilum.id.2053	Transverse
BP	GO:0018206	peptidyl-methionine modification	0.0300815	genus.Anaerofilum.id.2053	Transverse
BP	GO:0060049	regulation of protein glycosylation	0.0300815	genus.Anaerofilum.id.2053	Transverse
BP	GO:2000562	negative regulation of CD4-positive, alpha-beta T cell proliferation	0.0300815	genus.Anaerofilum.id.2053	Transverse
BP	GO:0030033	microvillus assembly	0.0399104	genus.Anaerofilum.id.2053	Transverse
BP	GO:0030011	maintenance of cell polarity	0.0447882	genus.Anaerofilum.id.2053	Transverse
BP	GO:0034244	negative regulation of transcription elongation by RNA polymerase II	0.0496417	genus.Anaerofilum.id.2053	Transverse
CC	GO:1905348	endonuclease complex	0.0049566	genus.Anaerofilum.id.2053	Transverse
MF	GO:0033038	bitter taste receptor activity	0.00118593	genus.Anaerofilum.id.2053	Transverse
MF	GO:0016877	ligase activity, forming carbon-sulfur bonds	0.00547565	genus.Anaerofilum.id.2053	Transverse
MF	GO:1900750	oligopeptide binding	0.0293047	genus.Anaerofilum.id.2053	Transverse
MF	GO:0055056	D-glucose transmembrane transporter activity	0.0319266	genus.Anaerofilum.id.2053	Transverse
BP	GO:0009152	purine ribonucleotide biosynthetic process	0.000539753	genus.RuminococcaceaeUCG002.id.11360	Transverse
BP	GO:0044788	modulation by host of viral process	0.00350781	genus.RuminococcaceaeUCG002.id.11360	Transverse
BP	GO:0009791	post-embryonic development	0.0106928	genus.RuminococcaceaeUCG002.id.11360	Transverse
BP	GO:1903059	regulation of protein lipidation	0.0196288	genus.RuminococcaceaeUCG002.id.11360	Transverse
BP	GO:0001547	antral ovarian follicle growth	0.0213946	genus.RuminococcaceaeUCG002.id.11360	Transverse
BP	GO:0070103	regulation of interleukin-6-mediated signaling pathway	0.0213946	genus.RuminococcaceaeUCG002.id.11360	Transverse
BP	GO:0005980	glycogen catabolic process	0.0266734	genus.RuminococcaceaeUCG002.id.11360	Transverse
BP	GO:0030033	microvillus assembly	0.0284269	genus.RuminococcaceaeUCG002.id.11360	Transverse
CC	GO:0061695	transferase complex, transferring phosphorus-containing groups	0.00224612	genus.RuminococcaceaeUCG002.id.11360	Transverse
CC	GO:1904813	ficolin-1-rich granule lumen	0.021146	genus.RuminococcaceaeUCG002.id.11360	Transverse
CC	GO:0016581	NuRD complex	0.0285744	genus.RuminococcaceaeUCG002.id.11360	Transverse
CC	GO:0031258	lamellipodium membrane	0.0390839	genus.RuminococcaceaeUCG002.id.11360	Transverse
MF	GO:0008296	3'-5'-DNA exonuclease activity	0.000409406	genus.RuminococcaceaeUCG002.id.11360	Transverse
MF	GO:0016895	DNA exonuclease activity, producing 5'-phosphomonoesters	0.00101265	genus.RuminococcaceaeUCG002.id.11360	Transverse
MF	GO:0140097	catalytic activity, acting on DNA	0.0113188	genus.RuminococcaceaeUCG002.id.11360	Transverse
MF	GO:1902936	phosphatidylinositol bisphosphate binding	0.0173765	genus.RuminococcaceaeUCG002.id.11360	Transverse
MF	GO:0035673	oligopeptide transmembrane transporter activity	0.0205963	genus.RuminococcaceaeUCG002.id.11360	Transverse
MF	GO:0004303	estradiol 17-beta-dehydrogenase [NAD(P)] activity	0.035316	genus.RuminococcaceaeUCG002.id.11360	Transverse
MF	GO:0030247	polysaccharide binding	0.0462145	genus.RuminococcaceaeUCG002.id.11360	Transverse
MF	GO:0001637	G protein-coupled chemoattractant receptor activity	0.0480193	genus.RuminococcaceaeUCG002.id.11360	Transverse
BP	GO:0071539	protein localization to centrosome	0.00148569	genus.Anaerostipes.id.1991	Transverse
BP	GO:0006414	translational elongation	0.00535556	genus.Anaerostipes.id.1991	Transverse
BP	GO:0061512	protein localization to cilium	0.00581778	genus.Anaerostipes.id.1991	Transverse
BP	GO:0006497	protein lipidation	0.0101374	genus.Anaerostipes.id.1991	Transverse
BP	GO:0000422	autophagy of mitochondrion	0.0113841	genus.Anaerostipes.id.1991	Transverse
BP	GO:0006664	glycolipid metabolic process	0.0138354	genus.Anaerostipes.id.1991	Transverse
BP	GO:0009170	purine deoxyribonucleoside monophosphate metabolic process	0.0157738	genus.Anaerostipes.id.1991	Transverse
BP	GO:0001547	antral ovarian follicle growth	0.0188996	genus.Anaerostipes.id.1991	Transverse
BP	GO:0006264	mitochondrial DNA replication	0.0204588	genus.Anaerostipes.id.1991	Transverse
BP	GO:0010508	positive regulation of autophagy	0.0241521	genus.Anaerostipes.id.1991	Transverse
BP	GO:0030033	microvillus assembly	0.0251223	genus.Anaerostipes.id.1991	Transverse
CC	GO:0005868	cytoplasmic dynein complex	0.000509335	genus.Anaerostipes.id.1991	Transverse
CC	GO:0140534	endoplasmic reticulum protein-containing complex	0.0144498	genus.Anaerostipes.id.1991	Transverse
CC	GO:0034663	endoplasmic reticulum chaperone complex	0.0159226	genus.Anaerostipes.id.1991	Transverse
CC	GO:0030688	preribosome, small subunit precursor	0.0216517	genus.Anaerostipes.id.1991	Transverse
CC	GO:0005874	microtubule	0.0300523	genus.Anaerostipes.id.1991	Transverse
MF	GO:0003774	cytoskeletal motor activity	0.0141167	genus.Anaerostipes.id.1991	Transverse
MF	GO:0047676	arachidonate-CoA ligase activity	0.0176778	genus.Anaerostipes.id.1991	Transverse
MF	GO:0001972	retinoic acid binding	0.0319164	genus.Anaerostipes.id.1991	Transverse
MF	GO:0061608	nuclear import signal receptor activity	0.0319164	genus.Anaerostipes.id.1991	Transverse
MF	GO:0008483	transaminase activity	0.0397403	genus.Anaerostipes.id.1991	Transverse
BP	GO:1900181	negative regulation of protein localization to nucleus	0.00154623	genus.Flavonifractor.id.2059	Transverse
BP	GO:0170033	L-amino acid metabolic process	0.00195515	genus.Flavonifractor.id.2059	Transverse
BP	GO:0006984	ER-nucleus signaling pathway	0.00235738	genus.Flavonifractor.id.2059	Transverse
BP	GO:0043547	positive regulation of GTPase activity	0.00515536	genus.Flavonifractor.id.2059	Transverse
BP	GO:0005977	glycogen metabolic process	0.00589287	genus.Flavonifractor.id.2059	Transverse
BP	GO:0045824	negative regulation of innate immune response	0.00802947	genus.Flavonifractor.id.2059	Transverse
BP	GO:0048340	paraxial mesoderm morphogenesis	0.0152516	genus.Flavonifractor.id.2059	Transverse
BP	GO:0006607	NLS-bearing protein import into nucleus	0.0302785	genus.Flavonifractor.id.2059	Transverse
BP	GO:0044794	positive regulation by host of viral process	0.0302785	genus.Flavonifractor.id.2059	Transverse
BP	GO:0051260	protein homooligomerization	0.0358691	genus.Flavonifractor.id.2059	Transverse
BP	GO:0042098	T cell proliferation	0.0420989	genus.Flavonifractor.id.2059	Transverse
CC	GO:0030662	coated vesicle membrane	0.00356627	genus.Flavonifractor.id.2059	Transverse
CC	GO:0061695	transferase complex, transferring phosphorus-containing groups	0.0109532	genus.Flavonifractor.id.2059	Transverse
CC	GO:0002178	palmitoyltransferase complex	0.0164675	genus.Flavonifractor.id.2059	Transverse
CC	GO:0032300	mismatch repair complex	0.0164675	genus.Flavonifractor.id.2059	Transverse
CC	GO:0033276	transcription factor TFTC complex	0.02681	genus.Flavonifractor.id.2059	Transverse
MF	GO:0031543	peptidyl-proline dioxygenase activity	0.000188805	genus.Flavonifractor.id.2059	Transverse
MF	GO:0002020	protease binding	0.00178552	genus.Flavonifractor.id.2059	Transverse
MF	GO:0008170	N-methyltransferase activity	0.0128823	genus.Flavonifractor.id.2059	Transverse
MF	GO:0047676	arachidonate-CoA ligase activity	0.0188462	genus.Flavonifractor.id.2059	Transverse
MF	GO:0055056	D-glucose transmembrane transporter activity	0.0205423	genus.Flavonifractor.id.2059	Transverse
MF	GO:0008253	5'-nucleotidase activity	0.0222356	genus.Flavonifractor.id.2059	Transverse
MF	GO:0008143	poly(A) binding	0.0439918	genus.Flavonifractor.id.2059	Transverse
BP	GO:0006399	tRNA metabolic process	0.00475706	genus.RuminococcaceaeUCG003.id.11361	Transverse
BP	GO:0008406	gonad development	0.00706039	genus.RuminococcaceaeUCG003.id.11361	Transverse
BP	GO:0002437	inflammatory response to antigenic stimulus	0.00888999	genus.RuminococcaceaeUCG003.id.11361	Transverse
BP	GO:0009791	post-embryonic development	0.00951025	genus.RuminococcaceaeUCG003.id.11361	Transverse
BP	GO:0033108	mitochondrial respiratory chain complex assembly	0.0126506	genus.RuminococcaceaeUCG003.id.11361	Transverse
BP	GO:0001676	long-chain fatty acid metabolic process	0.0146215	genus.RuminococcaceaeUCG003.id.11361	Transverse
BP	GO:0034085	establishment of sister chromatid cohesion	0.018484	genus.RuminococcaceaeUCG003.id.11361	Transverse
BP	GO:2000562	negative regulation of CD4-positive, alpha-beta T cell proliferation	0.0201478	genus.RuminococcaceaeUCG003.id.11361	Transverse
BP	GO:0009214	cyclic nucleotide catabolic process	0.0234673	genus.RuminococcaceaeUCG003.id.11361	Transverse
BP	GO:0030033	microvillus assembly	0.0267759	genus.RuminococcaceaeUCG003.id.11361	Transverse
BP	GO:0002091	negative regulation of receptor internalization	0.0284262	genus.RuminococcaceaeUCG003.id.11361	Transverse
CC	GO:0035579	specific granule membrane	0.0111635	genus.RuminococcaceaeUCG003.id.11361	Transverse
CC	GO:0000346	transcription export complex	0.0209145	genus.RuminococcaceaeUCG003.id.11361	Transverse
CC	GO:0030665	clathrin-coated vesicle membrane	0.0244788	genus.RuminococcaceaeUCG003.id.11361	Transverse
MF	GO:0016874	ligase activity	0.00316618	genus.RuminococcaceaeUCG003.id.11361	Transverse
MF	GO:0004875	complement receptor activity	0.0211779	genus.RuminococcaceaeUCG003.id.11361	Transverse
MF	GO:0030247	polysaccharide binding	0.0436299	genus.RuminococcaceaeUCG003.id.11361	Transverse
BP	GO:0016558	protein import into peroxisome matrix	0.00042886	genus.Anaerotruncus.id.2054	Transverse
BP	GO:0007099	centriole replication	0.0035561	genus.Anaerotruncus.id.2054	Transverse
BP	GO:0006984	ER-nucleus signaling pathway	0.004235	genus.Anaerotruncus.id.2054	Transverse
BP	GO:0016236	macroautophagy	0.00532616	genus.Anaerotruncus.id.2054	Transverse
BP	GO:0006403	RNA localization	0.00807654	genus.Anaerotruncus.id.2054	Transverse
BP	GO:0061512	protein localization to cilium	0.00969394	genus.Anaerotruncus.id.2054	Transverse
BP	GO:0008333	endosome to lysosome transport	0.00995411	genus.Anaerotruncus.id.2054	Transverse
BP	GO:0045824	negative regulation of innate immune response	0.0142206	genus.Anaerotruncus.id.2054	Transverse
BP	GO:0015820	leucine transport	0.0204621	genus.Anaerotruncus.id.2054	Transverse
BP	GO:0097050	type B pancreatic cell apoptotic process	0.0204621	genus.Anaerotruncus.id.2054	Transverse
BP	GO:0006086	acetyl-CoA biosynthetic process from pyruvate	0.0224857	genus.Anaerotruncus.id.2054	Transverse
BP	GO:0019511	peptidyl-proline hydroxylation	0.0224857	genus.Anaerotruncus.id.2054	Transverse
BP	GO:0009071	serine family amino acid catabolic process	0.0265207	genus.Anaerotruncus.id.2054	Transverse
BP	GO:0000077	DNA damage checkpoint signaling	0.027449	genus.Anaerotruncus.id.2054	Transverse
BP	GO:0030011	maintenance of cell polarity	0.0365374	genus.Anaerotruncus.id.2054	Transverse
BP	GO:0071514	genomic imprinting	0.0405159	genus.Anaerotruncus.id.2054	Transverse
BP	GO:0051494	negative regulation of cytoskeleton organization	0.0455235	genus.Anaerotruncus.id.2054	Transverse
CC	GO:0005874	microtubule	0.0154082	genus.Anaerotruncus.id.2054	Transverse
CC	GO:0034451	centriolar satellite	0.0277841	genus.Anaerotruncus.id.2054	Transverse
CC	GO:0071004	U2-type prespliceosome	0.0364692	genus.Anaerotruncus.id.2054	Transverse
CC	GO:0005680	anaphase-promoting complex	0.0443954	genus.Anaerotruncus.id.2054	Transverse
MF	GO:0005221	intracellular cyclic nucleotide-activated monoatomic cation channel activity	0.0240881	genus.Anaerotruncus.id.2054	Transverse
MF	GO:0008253	5'-nucleotidase activity	0.0284066	genus.Anaerotruncus.id.2054	Transverse
MF	GO:0010181	FMN binding	0.0327063	genus.Anaerotruncus.id.2054	Transverse
MF	GO:0004303	estradiol 17-beta-dehydrogenase [NAD(P)] activity	0.0412503	genus.Anaerotruncus.id.2054	Transverse
BP	GO:0002474	antigen processing and presentation of peptide antigen via MHC class I	0.00251085	genus.Fusicatenibacter.id.11305	Transverse
BP	GO:0006479	protein methylation	0.00436677	genus.Fusicatenibacter.id.11305	Transverse
BP	GO:0019731	antibacterial humoral response	0.00849399	genus.Fusicatenibacter.id.11305	Transverse
BP	GO:0006809	nitric oxide biosynthetic process	0.0104876	genus.Fusicatenibacter.id.11305	Transverse
BP	GO:0009791	post-embryonic development	0.013241	genus.Fusicatenibacter.id.11305	Transverse
BP	GO:0006942	regulation of striated muscle contraction	0.0165918	genus.Fusicatenibacter.id.11305	Transverse
BP	GO:0022613	ribonucleoprotein complex biogenesis	0.0174759	genus.Fusicatenibacter.id.11305	Transverse
BP	GO:0009170	purine deoxyribonucleoside monophosphate metabolic process	0.0199421	genus.Fusicatenibacter.id.11305	Transverse
BP	GO:0046349	amino sugar biosynthetic process	0.0219149	genus.Fusicatenibacter.id.11305	Transverse
BP	GO:0002456	T cell mediated immunity	0.0277211	genus.Fusicatenibacter.id.11305	Transverse
BP	GO:1903265	positive regulation of tumor necrosis factor-mediated signaling pathway	0.0278101	genus.Fusicatenibacter.id.11305	Transverse
BP	GO:0016558	protein import into peroxisome matrix	0.0297675	genus.Fusicatenibacter.id.11305	Transverse
BP	GO:0031573	mitotic intra-S DNA damage checkpoint signaling	0.0336707	genus.Fusicatenibacter.id.11305	Transverse
BP	GO:0061484	hematopoietic stem cell homeostasis	0.0472119	genus.Fusicatenibacter.id.11305	Transverse
CC	GO:0044545	NSL complex	0.020817	genus.Fusicatenibacter.id.11305	Transverse
CC	GO:0008540	proteasome regulatory particle, base subcomplex	0.0226884	genus.Fusicatenibacter.id.11305	Transverse
CC	GO:0032039	integrator complex	0.0375347	genus.Fusicatenibacter.id.11305	Transverse
MF	GO:0031406	carboxylic acid binding	0.00806078	genus.Fusicatenibacter.id.11305	Transverse
MF	GO:0008641	ubiquitin-like modifier activating enzyme activity	0.0208627	genus.Fusicatenibacter.id.11305	Transverse
MF	GO:0031543	peptidyl-proline dioxygenase activity	0.024984	genus.Fusicatenibacter.id.11305	Transverse
MF	GO:0005506	iron ion binding	0.0411577	genus.Fusicatenibacter.id.11305	Transverse
BP	GO:0006623	protein targeting to vacuole	7.96533e-05	genus.RuminococcaceaeUCG004.id.11362	Transverse
BP	GO:0032088	negative regulation of NF-kappaB transcription factor activity	0.000377801	genus.RuminococcaceaeUCG004.id.11362	Transverse
BP	GO:0022602	ovulation cycle process	0.00344096	genus.RuminococcaceaeUCG004.id.11362	Transverse
BP	GO:0006956	complement activation	0.00609668	genus.RuminococcaceaeUCG004.id.11362	Transverse
BP	GO:0002437	inflammatory response to antigenic stimulus	0.00943642	genus.RuminococcaceaeUCG004.id.11362	Transverse
BP	GO:1901136	carbohydrate derivative catabolic process	0.0118319	genus.RuminococcaceaeUCG004.id.11362	Transverse
BP	GO:1901222	regulation of non-canonical NF-kappaB signal transduction	0.014447	genus.RuminococcaceaeUCG004.id.11362	Transverse
BP	GO:0071492	cellular response to UV-A	0.0190565	genus.RuminococcaceaeUCG004.id.11362	Transverse
BP	GO:0009895	negative regulation of catabolic process	0.0233403	genus.RuminococcaceaeUCG004.id.11362	Transverse
BP	GO:0002399	MHC class II protein complex assembly	0.0276017	genus.RuminococcaceaeUCG004.id.11362	Transverse
BP	GO:0018205	peptidyl-lysine modification	0.0281647	genus.RuminococcaceaeUCG004.id.11362	Transverse
BP	GO:0061952	midbody abscission	0.0309996	genus.RuminococcaceaeUCG004.id.11362	Transverse
BP	GO:0071514	genomic imprinting	0.0343859	genus.RuminococcaceaeUCG004.id.11362	Transverse
CC	GO:0008180	COP9 signalosome	0.00172223	genus.RuminococcaceaeUCG004.id.11362	Transverse
CC	GO:0005811	lipid droplet	0.013618	genus.RuminococcaceaeUCG004.id.11362	Transverse
CC	GO:0031466	Cul5-RING ubiquitin ligase complex	0.0169635	genus.RuminococcaceaeUCG004.id.11362	Transverse
CC	GO:0034774	secretory granule lumen	0.0173555	genus.RuminococcaceaeUCG004.id.11362	Transverse
CC	GO:1905368	peptidase complex	0.0184116	genus.RuminococcaceaeUCG004.id.11362	Transverse
CC	GO:0005814	centriole	0.030479	genus.RuminococcaceaeUCG004.id.11362	Transverse
MF	GO:0045504	dynein heavy chain binding	0.0281401	genus.RuminococcaceaeUCG004.id.11362	Transverse
BP	GO:0002705	positive regulation of leukocyte mediated immunity	0.000205819	genus.Bacteroides.id.918	Transverse
BP	GO:0060271	cilium assembly	0.00660061	genus.Bacteroides.id.918	Transverse
BP	GO:0008406	gonad development	0.0105733	genus.Bacteroides.id.918	Transverse
BP	GO:2000736	regulation of stem cell differentiation	0.0115009	genus.Bacteroides.id.918	Transverse
BP	GO:0009791	post-embryonic development	0.0125815	genus.Bacteroides.id.918	Transverse
BP	GO:0045824	negative regulation of innate immune response	0.0128583	genus.Bacteroides.id.918	Transverse
BP	GO:1901992	positive regulation of mitotic cell cycle phase transition	0.0160768	genus.Bacteroides.id.918	Transverse
BP	GO:0010389	regulation of G2/M transition of mitotic cell cycle	0.0176424	genus.Bacteroides.id.918	Transverse
BP	GO:0098734	macromolecule depalmitoylation	0.0232621	genus.Bacteroides.id.918	Transverse
BP	GO:0051036	regulation of endosome size	0.0251766	genus.Bacteroides.id.918	Transverse
BP	GO:0050684	regulation of mRNA processing	0.0282982	genus.Bacteroides.id.918	Transverse
BP	GO:0034244	negative regulation of transcription elongation by RNA polymerase II	0.0384767	genus.Bacteroides.id.918	Transverse
BP	GO:0070525	tRNA threonylcarbamoyladenosine metabolic process	0.0384767	genus.Bacteroides.id.918	Transverse
BP	GO:0071514	genomic imprinting	0.0384767	genus.Bacteroides.id.918	Transverse
CC	GO:0072562	blood microparticle	0.0032374	genus.Bacteroides.id.918	Transverse
CC	GO:0030135	coated vesicle	0.0040272	genus.Bacteroides.id.918	Transverse
MF	GO:0008094	ATP-dependent activity, acting on DNA	0.030305	genus.Bacteroides.id.918	Transverse
MF	GO:0042043	neurexin family protein binding	0.0327063	genus.Bacteroides.id.918	Transverse
BP	GO:0072593	reactive oxygen species metabolic process	8.34723e-05	genus.Gordonibacter.id.821	Transverse
BP	GO:0000422	autophagy of mitochondrion	0.000959123	genus.Gordonibacter.id.821	Transverse
BP	GO:0006760	folic acid-containing compound metabolic process	0.00129411	genus.Gordonibacter.id.821	Transverse
BP	GO:0002438	acute inflammatory response to antigenic stimulus	0.00148569	genus.Gordonibacter.id.821	Transverse
BP	GO:0006383	transcription by RNA polymerase III	0.00602284	genus.Gordonibacter.id.821	Transverse
BP	GO:0009311	oligosaccharide metabolic process	0.00743496	genus.Gordonibacter.id.821	Transverse
BP	GO:0006879	intracellular iron ion homeostasis	0.00852633	genus.Gordonibacter.id.821	Transverse
BP	GO:0008406	gonad development	0.0098038	genus.Gordonibacter.id.821	Transverse
BP	GO:0009791	post-embryonic development	0.0119368	genus.Gordonibacter.id.821	Transverse
BP	GO:0006626	protein targeting to mitochondrion	0.0173604	genus.Gordonibacter.id.821	Transverse
BP	GO:0033313	meiotic cell cycle checkpoint signaling	0.0189015	genus.Gordonibacter.id.821	Transverse
BP	GO:0042532	negative regulation of tyrosine phosphorylation of STAT protein	0.0226399	genus.Gordonibacter.id.821	Transverse
BP	GO:0006448	regulation of translational elongation	0.024504	genus.Gordonibacter.id.821	Transverse
BP	GO:0010212	response to ionizing radiation	0.0283925	genus.Gordonibacter.id.821	Transverse
BP	GO:0034035	purine ribonucleoside bisphosphate metabolic process	0.0319255	genus.Gordonibacter.id.821	Transverse
BP	GO:0010821	regulation of mitochondrion organization	0.0326895	genus.Gordonibacter.id.821	Transverse
BP	GO:0071453	cellular response to oxygen levels	0.04468	genus.Gordonibacter.id.821	Transverse
CC	GO:0045335	phagocytic vesicle	0.00231616	genus.Gordonibacter.id.821	Transverse
CC	GO:0005774	vacuolar membrane	0.0123711	genus.Gordonibacter.id.821	Transverse
CC	GO:0071013	catalytic step 2 spliceosome	0.012422	genus.Gordonibacter.id.821	Transverse
CC	GO:0005770	late endosome	0.020371	genus.Gordonibacter.id.821	Transverse
CC	GO:1902554	serine/threonine protein kinase complex	0.0264319	genus.Gordonibacter.id.821	Transverse
CC	GO:1904949	ATPase complex	0.0312739	genus.Gordonibacter.id.821	Transverse
MF	GO:0003774	cytoskeletal motor activity	0.00143983	genus.Gordonibacter.id.821	Transverse
MF	GO:0061134	peptidase regulator activity	0.0110162	genus.Gordonibacter.id.821	Transverse
MF	GO:0140104	molecular carrier activity	0.0154289	genus.Gordonibacter.id.821	Transverse
MF	GO:0016616	oxidoreductase activity, acting on the CH-OH group of donors, NAD or NADP as acceptor	0.025799	genus.Gordonibacter.id.821	Transverse
MF	GO:0005523	tropomyosin binding	0.02956	genus.Gordonibacter.id.821	Transverse
MF	GO:0045504	dynein heavy chain binding	0.0315001	genus.Gordonibacter.id.821	Transverse
MF	GO:0004252	serine-type endopeptidase activity	0.0471542	genus.Gordonibacter.id.821	Transverse
BP	GO:0051177	meiotic sister chromatid cohesion	0.000391586	genus.RuminococcaceaeUCG005.id.11363	Transverse
BP	GO:0051345	positive regulation of hydrolase activity	0.00333943	genus.RuminococcaceaeUCG005.id.11363	Transverse
BP	GO:0006605	protein targeting	0.00493378	genus.RuminococcaceaeUCG005.id.11363	Transverse
BP	GO:0006801	superoxide metabolic process	0.010452	genus.RuminococcaceaeUCG005.id.11363	Transverse
BP	GO:2000425	regulation of apoptotic cell clearance	0.0209817	genus.RuminococcaceaeUCG005.id.11363	Transverse
BP	GO:0051036	regulation of endosome size	0.0271921	genus.RuminococcaceaeUCG005.id.11363	Transverse
BP	GO:0009404	toxin metabolic process	0.031311	genus.RuminococcaceaeUCG005.id.11363	Transverse
BP	GO:0014819	regulation of skeletal muscle contraction	0.0374575	genus.RuminococcaceaeUCG005.id.11363	Transverse
BP	GO:0070314	G1 to G0 transition	0.0394979	genus.RuminococcaceaeUCG005.id.11363	Transverse
BP	GO:0007292	female gamete generation	0.0466215	genus.RuminococcaceaeUCG005.id.11363	Transverse
CC	GO:0019814	immunoglobulin complex	2.45153e-05	genus.RuminococcaceaeUCG005.id.11363	Transverse
CC	GO:1905368	peptidase complex	0.00216962	genus.RuminococcaceaeUCG005.id.11363	Transverse
CC	GO:0032391	photoreceptor connecting cilium	0.00338657	genus.RuminococcaceaeUCG005.id.11363	Transverse
CC	GO:0005814	centriole	0.00465746	genus.RuminococcaceaeUCG005.id.11363	Transverse
CC	GO:0030139	endocytic vesicle	0.00622535	genus.RuminococcaceaeUCG005.id.11363	Transverse
CC	GO:0000123	histone acetyltransferase complex	0.0168235	genus.RuminococcaceaeUCG005.id.11363	Transverse
CC	GO:0033106	cis-Golgi network membrane	0.0209171	genus.RuminococcaceaeUCG005.id.11363	Transverse
CC	GO:0036157	outer dynein arm	0.0229852	genus.RuminococcaceaeUCG005.id.11363	Transverse
CC	GO:0030135	coated vesicle	0.0291208	genus.RuminococcaceaeUCG005.id.11363	Transverse
MF	GO:0072341	modified amino acid binding	0.0200722	genus.RuminococcaceaeUCG005.id.11363	Transverse
MF	GO:0047676	arachidonate-CoA ligase activity	0.023507	genus.RuminococcaceaeUCG005.id.11363	Transverse
BP	GO:0051101	regulation of DNA binding	0.00679502	genus.Barnesiella.id.944	Transverse
BP	GO:0009791	post-embryonic development	0.00839043	genus.Barnesiella.id.944	Transverse
BP	GO:0009062	fatty acid catabolic process	0.0122509	genus.Barnesiella.id.944	Transverse
BP	GO:0000492	box C/D snoRNP assembly	0.0157738	genus.Barnesiella.id.944	Transverse
BP	GO:0033313	meiotic cell cycle checkpoint signaling	0.0157738	genus.Barnesiella.id.944	Transverse
BP	GO:0016236	macroautophagy	0.0167713	genus.Barnesiella.id.944	Transverse
BP	GO:0001867	complement activation, lectin pathway	0.0173379	genus.Barnesiella.id.944	Transverse
BP	GO:0033235	positive regulation of protein sumoylation	0.0188996	genus.Barnesiella.id.944	Transverse
BP	GO:0035264	multicellular organism growth	0.0226947	genus.Barnesiella.id.944	Transverse
BP	GO:0050905	neuromuscular process	0.0281161	genus.Barnesiella.id.944	Transverse
BP	GO:0061484	hematopoietic stem cell homeostasis	0.0374536	genus.Barnesiella.id.944	Transverse
BP	GO:0033617	mitochondrial cytochrome c oxidase assembly	0.0389844	genus.Barnesiella.id.944	Transverse
BP	GO:0006734	NADH metabolic process	0.049634	genus.Barnesiella.id.944	Transverse
BP	GO:0001906	cell killing	0.049793	genus.Barnesiella.id.944	Transverse
CC	GO:0005765	lysosomal membrane	0.000759419	genus.Barnesiella.id.944	Transverse
CC	GO:0098852	lytic vacuole membrane	0.000759419	genus.Barnesiella.id.944	Transverse
CC	GO:0005774	vacuolar membrane	0.00116011	genus.Barnesiella.id.944	Transverse
CC	GO:1904949	ATPase complex	0.0252788	genus.Barnesiella.id.944	Transverse
MF	GO:0042277	peptide binding	0.00287368	genus.Barnesiella.id.944	Transverse
MF	GO:0015399	primary active transmembrane transporter activity	0.00311271	genus.Barnesiella.id.944	Transverse
MF	GO:0033218	amide binding	0.0057782	genus.Barnesiella.id.944	Transverse
MF	GO:0061575	cyclin-dependent protein serine/threonine kinase activator activity	0.0281401	genus.Barnesiella.id.944	Transverse
BP	GO:0044788	modulation by host of viral process	0.0020592	genus.Haemophilus.id.3698	Transverse
BP	GO:0007131	reciprocal meiotic recombination	0.00307064	genus.Haemophilus.id.3698	Transverse
BP	GO:0072594	establishment of protein localization to organelle	0.00323699	genus.Haemophilus.id.3698	Transverse
BP	GO:0006906	vesicle fusion	0.0115895	genus.Haemophilus.id.3698	Transverse
BP	GO:0007098	centrosome cycle	0.015568	genus.Haemophilus.id.3698	Transverse
BP	GO:0060049	regulation of protein glycosylation	0.0163987	genus.Haemophilus.id.3698	Transverse
BP	GO:0006195	purine nucleotide catabolic process	0.0166424	genus.Haemophilus.id.3698	Transverse
BP	GO:0000723	telomere maintenance	0.019814	genus.Haemophilus.id.3698	Transverse
BP	GO:0051494	negative regulation of cytoskeleton organization	0.021488	genus.Haemophilus.id.3698	Transverse
BP	GO:0031573	mitotic intra-S DNA damage checkpoint signaling	0.0231549	genus.Haemophilus.id.3698	Transverse
BP	GO:0032984	protein-containing complex disassembly	0.0467068	genus.Haemophilus.id.3698	Transverse
CC	GO:0008180	COP9 signalosome	0.00108616	genus.Haemophilus.id.3698	Transverse
CC	GO:0036157	outer dynein arm	0.0148319	genus.Haemophilus.id.3698	Transverse
CC	GO:0005766	primary lysosome	0.0186351	genus.Haemophilus.id.3698	Transverse
CC	GO:0045111	intermediate filament cytoskeleton	0.0455768	genus.Haemophilus.id.3698	Transverse
MF	GO:0043121	neurotrophin binding	0.0139524	genus.Haemophilus.id.3698	Transverse
MF	GO:0031543	peptidyl-proline dioxygenase activity	0.0167203	genus.Haemophilus.id.3698	Transverse
MF	GO:0004518	nuclease activity	0.0350876	genus.Haemophilus.id.3698	Transverse
BP	GO:1903749	positive regulation of establishment of protein localization to mitochondrion	0.00180297	genus.RuminococcaceaeUCG009.id.11366	Transverse
BP	GO:0018208	peptidyl-proline modification	0.00236768	genus.RuminococcaceaeUCG009.id.11366	Transverse
BP	GO:0140374	antiviral innate immune response	0.00386454	genus.RuminococcaceaeUCG009.id.11366	Transverse
BP	GO:0006879	intracellular iron ion homeostasis	0.0080727	genus.RuminococcaceaeUCG009.id.11366	Transverse
BP	GO:0006457	protein folding	0.00824453	genus.RuminococcaceaeUCG009.id.11366	Transverse
BP	GO:1901136	carbohydrate derivative catabolic process	0.0138973	genus.RuminococcaceaeUCG009.id.11366	Transverse
BP	GO:0006520	amino acid metabolic process	0.0170718	genus.RuminococcaceaeUCG009.id.11366	Transverse
BP	GO:0033235	positive regulation of protein sumoylation	0.0220175	genus.RuminococcaceaeUCG009.id.11366	Transverse
BP	GO:0060049	regulation of protein glycosylation	0.0220175	genus.RuminococcaceaeUCG009.id.11366	Transverse
BP	GO:0036499	PERK-mediated unfolded protein response	0.0346427	genus.RuminococcaceaeUCG009.id.11366	Transverse
BP	GO:0071514	genomic imprinting	0.0364334	genus.RuminococcaceaeUCG009.id.11366	Transverse
BP	GO:1903008	organelle disassembly	0.0415918	genus.RuminococcaceaeUCG009.id.11366	Transverse
BP	GO:0061484	hematopoietic stem cell homeostasis	0.0435637	genus.RuminococcaceaeUCG009.id.11366	Transverse
BP	GO:0033617	mitochondrial cytochrome c oxidase assembly	0.0453383	genus.RuminococcaceaeUCG009.id.11366	Transverse
CC	GO:0008180	COP9 signalosome	0.00203762	genus.RuminococcaceaeUCG009.id.11366	Transverse
CC	GO:0005814	centriole	0.0356239	genus.RuminococcaceaeUCG009.id.11366	Transverse
MF	GO:0030331	nuclear estrogen receptor binding	0.00304752	genus.RuminococcaceaeUCG009.id.11366	Transverse
MF	GO:0016879	ligase activity, forming carbon-nitrogen bonds	0.00458412	genus.RuminococcaceaeUCG009.id.11366	Transverse
MF	GO:0043560	insulin receptor substrate binding	0.0270383	genus.RuminococcaceaeUCG009.id.11366	Transverse
MF	GO:0019842	vitamin binding	0.0397096	genus.RuminococcaceaeUCG009.id.11366	Transverse
BP	GO:0034244	negative regulation of transcription elongation by RNA polymerase II	0.00081105	genus.Bifidobacterium.id.436	Transverse
BP	GO:0007062	sister chromatid cohesion	0.00693295	genus.Bifidobacterium.id.436	Transverse
BP	GO:0042147	retrograde transport, endosome to Golgi	0.0182864	genus.Bifidobacterium.id.436	Transverse
BP	GO:0009170	purine deoxyribonucleoside monophosphate metabolic process	0.0209817	genus.Bifidobacterium.id.436	Transverse
BP	GO:0048672	positive regulation of collateral sprouting	0.0209817	genus.Bifidobacterium.id.436	Transverse
BP	GO:1903059	regulation of protein lipidation	0.0230561	genus.Bifidobacterium.id.436	Transverse
BP	GO:0030518	intracellular steroid hormone receptor signaling pathway	0.0279273	genus.Bifidobacterium.id.436	Transverse
BP	GO:0046459	short-chain fatty acid metabolic process	0.0333641	genus.Bifidobacterium.id.436	Transverse
BP	GO:0010587	miRNA catabolic process	0.0394979	genus.Bifidobacterium.id.436	Transverse
CC	GO:0030286	dynein complex	0.0055414	genus.Bifidobacterium.id.436	Transverse
CC	GO:0032588	trans-Golgi network membrane	0.0201467	genus.Bifidobacterium.id.436	Transverse
CC	GO:0002178	palmitoyltransferase complex	0.0224436	genus.Bifidobacterium.id.436	Transverse
CC	GO:0098850	extrinsic component of synaptic vesicle membrane	0.0224436	genus.Bifidobacterium.id.436	Transverse
CC	GO:0008540	proteasome regulatory particle, base subcomplex	0.0244593	genus.Bifidobacterium.id.436	Transverse
MF	GO:0016874	ligase activity	0.000442178	genus.Bifidobacterium.id.436	Transverse
MF	GO:0044389	ubiquitin-like protein ligase binding	0.00511565	genus.Bifidobacterium.id.436	Transverse
MF	GO:0003713	transcription coactivator activity	0.0205468	genus.Bifidobacterium.id.436	Transverse
MF	GO:0016884	carbon-nitrogen ligase activity, with glutamine as amido-N-donor	0.0213924	genus.Bifidobacterium.id.436	Transverse
MF	GO:0051020	GTPase binding	0.029804	genus.Bifidobacterium.id.436	Transverse
MF	GO:0042043	neurexin family protein binding	0.0319206	genus.Bifidobacterium.id.436	Transverse
BP	GO:0006664	glycolipid metabolic process	0.000490336	genus.Holdemanella.id.11393	Transverse
BP	GO:1903265	positive regulation of tumor necrosis factor-mediated signaling pathway	0.0191065	genus.Holdemanella.id.11393	Transverse
BP	GO:0050905	neuromuscular process	0.021488	genus.Holdemanella.id.11393	Transverse
BP	GO:0044794	positive regulation by host of viral process	0.0271871	genus.Holdemanella.id.11393	Transverse
BP	GO:0071514	genomic imprinting	0.0271871	genus.Holdemanella.id.11393	Transverse
BP	GO:1902018	negative regulation of cilium assembly	0.0298664	genus.Holdemanella.id.11393	Transverse
CC	GO:0060091	kinocilium	0.0148319	genus.Holdemanella.id.11393	Transverse
CC	GO:0002177	manchette	0.0268094	genus.Holdemanella.id.11393	Transverse
MF	GO:0048487	beta-tubulin binding	0.00150229	genus.Holdemanella.id.11393	Transverse
MF	GO:0072341	modified amino acid binding	0.00878652	genus.Holdemanella.id.11393	Transverse
MF	GO:0051020	GTPase binding	0.00931942	genus.Holdemanella.id.11393	Transverse
MF	GO:0030507	spectrin binding	0.0358877	genus.Holdemanella.id.11393	Transverse
BP	GO:0045494	photoreceptor cell maintenance	2.15146e-05	genus.RuminococcaceaeUCG010.id.11367	Transverse
BP	GO:0002486	antigen processing and presentation of endogenous peptide antigen via MHC class I via ER pathway, TAP-independent	0.000183675	genus.RuminococcaceaeUCG010.id.11367	Transverse
BP	GO:0034501	protein localization to kinetochore	0.0188981	genus.RuminococcaceaeUCG010.id.11367	Transverse
BP	GO:1902570	protein localization to nucleolus	0.0226364	genus.RuminococcaceaeUCG010.id.11367	Transverse
BP	GO:0070314	G1 to G0 transition	0.0238795	genus.RuminococcaceaeUCG010.id.11367	Transverse
BP	GO:0050777	negative regulation of immune response	0.024975	genus.RuminococcaceaeUCG010.id.11367	Transverse
BP	GO:0034244	negative regulation of transcription elongation by RNA polymerase II	0.025121	genus.RuminococcaceaeUCG010.id.11367	Transverse
BP	GO:0071514	genomic imprinting	0.025121	genus.RuminococcaceaeUCG010.id.11367	Transverse
BP	GO:0000963	mitochondrial RNA processing	0.0275996	genus.RuminococcaceaeUCG010.id.11367	Transverse
BP	GO:0046479	glycosphingolipid catabolic process	0.0288366	genus.RuminococcaceaeUCG010.id.11367	Transverse
BP	GO:0046677	response to antibiotic	0.0459973	genus.RuminococcaceaeUCG010.id.11367	Transverse
CC	GO:0000939	inner kinetochore	0.00020382	genus.RuminococcaceaeUCG010.id.11367	Transverse
CC	GO:0005770	late endosome	0.000592735	genus.RuminococcaceaeUCG010.id.11367	Transverse
CC	GO:0044545	NSL complex	0.0137402	genus.RuminococcaceaeUCG010.id.11367	Transverse
CC	GO:0036128	CatSper complex	0.0174559	genus.RuminococcaceaeUCG010.id.11367	Transverse
MF	GO:0016889	DNA endonuclease activity, producing 3'-phosphomonoesters	0.0123515	genus.RuminococcaceaeUCG010.id.11367	Transverse
MF	GO:0055056	D-glucose transmembrane transporter activity	0.0148042	genus.RuminococcaceaeUCG010.id.11367	Transverse
BP	GO:0006289	nucleotide-excision repair	0.00868745	genus.Bilophila.id.3170	Transverse
BP	GO:0009791	post-embryonic development	0.00951025	genus.Bilophila.id.3170	Transverse
BP	GO:0006497	protein lipidation	0.0114832	genus.Bilophila.id.3170	Transverse
BP	GO:0006368	transcription elongation by RNA polymerase II	0.0164479	genus.Bilophila.id.3170	Transverse
BP	GO:0090309	positive regulation of DNA methylation-dependent heterochromatin formation	0.018484	genus.Bilophila.id.3170	Transverse
BP	GO:0051036	regulation of endosome size	0.0218089	genus.Bilophila.id.3170	Transverse
BP	GO:0061484	hematopoietic stem cell homeostasis	0.0399021	genus.Bilophila.id.3170	Transverse
CC	GO:0098850	extrinsic component of synaptic vesicle membrane	0.0181006	genus.Bilophila.id.3170	Transverse
CC	GO:0016363	nuclear matrix	0.0190405	genus.Bilophila.id.3170	Transverse
CC	GO:0002177	manchette	0.0326736	genus.Bilophila.id.3170	Transverse
CC	GO:0031258	lamellipodium membrane	0.0358834	genus.Bilophila.id.3170	Transverse
CC	GO:0005682	U5 snRNP	0.0406788	genus.Bilophila.id.3170	Transverse
MF	GO:0008094	ATP-dependent activity, acting on DNA	5.76648e-05	genus.Bilophila.id.3170	Transverse
MF	GO:0140097	catalytic activity, acting on DNA	6.19395e-05	genus.Bilophila.id.3170	Transverse
MF	GO:0000993	RNA polymerase II complex binding	0.00175619	genus.Bilophila.id.3170	Transverse
MF	GO:0003678	DNA helicase activity	0.00465301	genus.Bilophila.id.3170	Transverse
MF	GO:0003684	damaged DNA binding	0.00704011	genus.Bilophila.id.3170	Transverse
MF	GO:0043121	neurotrophin binding	0.0171472	genus.Bilophila.id.3170	Transverse
MF	GO:0030507	spectrin binding	0.0439918	genus.Bilophila.id.3170	Transverse
BP	GO:0072594	establishment of protein localization to organelle	0.00279131	genus.Holdemania.id.2157	Transverse
BP	GO:0031055	chromatin remodeling at centromere	0.0131605	genus.Holdemania.id.2157	Transverse
BP	GO:2000425	regulation of apoptotic cell clearance	0.0131605	genus.Holdemania.id.2157	Transverse
BP	GO:0002158	osteoclast proliferation	0.0144673	genus.Holdemania.id.2157	Transverse
BP	GO:0009071	serine family amino acid catabolic process	0.0170761	genus.Holdemania.id.2157	Transverse
BP	GO:0036499	PERK-mediated unfolded protein response	0.0248626	genus.Holdemania.id.2157	Transverse
CC	GO:0030136	clathrin-coated vesicle	0.00280154	genus.Holdemania.id.2157	Transverse
CC	GO:0035579	specific granule membrane	0.00626225	genus.Holdemania.id.2157	Transverse
CC	GO:0030135	coated vesicle	0.00794294	genus.Holdemania.id.2157	Transverse
CC	GO:0005766	primary lysosome	0.0173423	genus.Holdemania.id.2157	Transverse
CC	GO:0031256	leading edge membrane	0.0227108	genus.Holdemania.id.2157	Transverse
CC	GO:0033276	transcription factor TFTC complex	0.023275	genus.Holdemania.id.2157	Transverse
CC	GO:0097038	perinuclear endoplasmic reticulum	0.0271032	genus.Holdemania.id.2157	Transverse
MF	GO:0031543	peptidyl-proline dioxygenase activity	0.00012398	genus.Holdemania.id.2157	Transverse
MF	GO:1902936	phosphatidylinositol bisphosphate binding	0.00981632	genus.Holdemania.id.2157	Transverse
MF	GO:0004382	GDP phosphatase activity	0.0139524	genus.Holdemania.id.2157	Transverse
MF	GO:0016889	DNA endonuclease activity, producing 3'-phosphomonoesters	0.0139524	genus.Holdemania.id.2157	Transverse
MF	GO:0070006	metalloaminopeptidase activity	0.0358877	genus.Holdemania.id.2157	Transverse
BP	GO:0002437	inflammatory response to antigenic stimulus	0.00784157	genus.RuminococcaceaeUCG011.id.11368	Transverse
BP	GO:0048340	paraxial mesoderm morphogenesis	0.0157738	genus.RuminococcaceaeUCG011.id.11368	Transverse
BP	GO:0051238	sequestering of metal ion	0.0157738	genus.RuminococcaceaeUCG011.id.11368	Transverse
BP	GO:0072015	podocyte development	0.0173379	genus.RuminococcaceaeUCG011.id.11368	Transverse
BP	GO:0048103	somatic stem cell division	0.0188996	genus.RuminococcaceaeUCG011.id.11368	Transverse
BP	GO:0033689	negative regulation of osteoblast proliferation	0.0235702	genus.RuminococcaceaeUCG011.id.11368	Transverse
BP	GO:0030011	maintenance of cell polarity	0.0282194	genus.RuminococcaceaeUCG011.id.11368	Transverse
BP	GO:0046479	glycosphingolipid catabolic process	0.0359205	genus.RuminococcaceaeUCG011.id.11368	Transverse
CC	GO:0031093	platelet alpha granule lumen	0.00457353	genus.RuminococcaceaeUCG011.id.11368	Transverse
CC	GO:0016234	inclusion body	0.00512114	genus.RuminococcaceaeUCG011.id.11368	Transverse
CC	GO:0005774	vacuolar membrane	0.0058692	genus.RuminococcaceaeUCG011.id.11368	Transverse
CC	GO:0097038	perinuclear endoplasmic reticulum	0.0312103	genus.RuminococcaceaeUCG011.id.11368	Transverse
CC	GO:0070971	endoplasmic reticulum exit site	0.0471806	genus.RuminococcaceaeUCG011.id.11368	Transverse
MF	GO:0001094	TFIID-class transcription factor complex binding	0.015551	genus.RuminococcaceaeUCG011.id.11368	Transverse
MF	GO:0008641	ubiquitin-like modifier activating enzyme activity	0.015551	genus.RuminococcaceaeUCG011.id.11368	Transverse
MF	GO:0017124	SH3 domain binding	0.0155558	genus.RuminococcaceaeUCG011.id.11368	Transverse
MF	GO:0031543	peptidyl-proline dioxygenase activity	0.018633	genus.RuminococcaceaeUCG011.id.11368	Transverse
MF	GO:0002020	protease binding	0.0201544	genus.RuminococcaceaeUCG011.id.11368	Transverse
MF	GO:0042043	neurexin family protein binding	0.0232386	genus.RuminococcaceaeUCG011.id.11368	Transverse
BP	GO:0061512	protein localization to cilium	0.00260435	genus.Blautia.id.1992	Transverse
BP	GO:0009170	purine deoxyribonucleoside monophosphate metabolic process	0.0105409	genus.Blautia.id.1992	Transverse
BP	GO:0002158	osteoclast proliferation	0.0115892	genus.Blautia.id.1992	Transverse
BP	GO:0070103	regulation of interleukin-6-mediated signaling pathway	0.0126364	genus.Blautia.id.1992	Transverse
BP	GO:1901550	regulation of endothelial cell development	0.0178567	genus.Blautia.id.1992	Transverse
BP	GO:0061484	hematopoietic stem cell homeostasis	0.025121	genus.Blautia.id.1992	Transverse
CC	GO:0030123	AP-3 adaptor complex	0.0104583	genus.Blautia.id.1992	Transverse
CC	GO:0008540	proteasome regulatory particle, base subcomplex	0.0114039	genus.Blautia.id.1992	Transverse
MF	GO:0016859	cis-trans isomerase activity	0.00102571	genus.Blautia.id.1992	Transverse
MF	GO:0055056	D-glucose transmembrane transporter activity	0.0135249	genus.Blautia.id.1992	Transverse
MF	GO:0016853	isomerase activity	0.0141495	genus.Blautia.id.1992	Transverse
MF	GO:0045504	dynein heavy chain binding	0.0179944	genus.Blautia.id.1992	Transverse
MF	GO:0061608	nuclear import signal receptor activity	0.0224445	genus.Blautia.id.1992	Transverse
MF	GO:0008483	transaminase activity	0.0279802	genus.Blautia.id.1992	Transverse
MF	GO:0030247	polysaccharide binding	0.0279802	genus.Blautia.id.1992	Transverse
BP	GO:0006623	protein targeting to vacuole	2.63209e-05	genus.Howardella.id.2000	Transverse
BP	GO:0097194	execution phase of apoptosis	0.00579196	genus.Howardella.id.2000	Transverse
BP	GO:0006892	post-Golgi vesicle-mediated transport	0.00678537	genus.Howardella.id.2000	Transverse
BP	GO:0002065	columnar/cuboidal epithelial cell differentiation	0.0100374	genus.Howardella.id.2000	Transverse
BP	GO:0006228	UTP biosynthetic process	0.0121134	genus.Howardella.id.2000	Transverse
BP	GO:0015820	leucine transport	0.0121134	genus.Howardella.id.2000	Transverse
BP	GO:0045945	positive regulation of transcription by RNA polymerase III	0.0217029	genus.Howardella.id.2000	Transverse
BP	GO:0061484	hematopoietic stem cell homeostasis	0.0288366	genus.Howardella.id.2000	Transverse
CC	GO:0097225	sperm midpiece	0.00200874	genus.Howardella.id.2000	Transverse
CC	GO:0008540	proteasome regulatory particle, base subcomplex	0.0149802	genus.Howardella.id.2000	Transverse
MF	GO:0008641	ubiquitin-like modifier activating enzyme activity	0.0123515	genus.Howardella.id.2000	Transverse
MF	GO:0036312	phosphatidylinositol 3-kinase regulatory subunit binding	0.0123515	genus.Howardella.id.2000	Transverse
MF	GO:1900750	oligopeptide binding	0.0135786	genus.Howardella.id.2000	Transverse
MF	GO:0016273	arginine N-methyltransferase activity	0.0148042	genus.Howardella.id.2000	Transverse
MF	GO:0055056	D-glucose transmembrane transporter activity	0.0148042	genus.Howardella.id.2000	Transverse
MF	GO:0030247	polysaccharide binding	0.0306055	genus.Howardella.id.2000	Transverse
BP	GO:0042147	retrograde transport, endosome to Golgi	0.00476381	genus.RuminococcaceaeUCG013.id.11370	Transverse
BP	GO:0006744	ubiquinone biosynthetic process	0.0188976	genus.RuminococcaceaeUCG013.id.11370	Transverse
BP	GO:0032482	Rab protein signal transduction	0.022014	genus.RuminococcaceaeUCG013.id.11370	Transverse
CC	GO:0030118	clathrin coat	0.00118862	genus.RuminococcaceaeUCG013.id.11370	Transverse
CC	GO:0044615	nuclear pore nuclear basket	0.0120008	genus.RuminococcaceaeUCG013.id.11370	Transverse
CC	GO:0000782	telomere cap complex	0.0129946	genus.RuminococcaceaeUCG013.id.11370	Transverse
CC	GO:0033276	transcription factor TFTC complex	0.0179497	genus.RuminococcaceaeUCG013.id.11370	Transverse
CC	GO:0005770	late endosome	0.0391332	genus.RuminococcaceaeUCG013.id.11370	Transverse
CC	GO:0032391	photoreceptor connecting cilium	0.0404403	genus.RuminococcaceaeUCG013.id.11370	Transverse
MF	GO:0016854	racemase and epimerase activity	0.0182066	genus.RuminococcaceaeUCG013.id.11370	Transverse
MF	GO:0008017	microtubule binding	0.0354676	genus.RuminococcaceaeUCG013.id.11370	Transverse
MF	GO:0004715	non-membrane spanning protein tyrosine kinase activity	0.0475093	genus.RuminococcaceaeUCG013.id.11370	Transverse
BP	GO:0046323	glucose import	0.00246776	genus.Butyricicoccus.id.2055	Transverse
BP	GO:0001915	negative regulation of T cell mediated cytotoxicity	0.00949135	genus.Butyricicoccus.id.2055	Transverse
BP	GO:0009650	UV protection	0.0113794	genus.Butyricicoccus.id.2055	Transverse
BP	GO:0034982	mitochondrial protein processing	0.0123221	genus.Butyricicoccus.id.2055	Transverse
BP	GO:0032515	negative regulation of phosphoprotein phosphatase activity	0.0188976	genus.Butyricicoccus.id.2055	Transverse
BP	GO:0051315	attachment of mitotic spindle microtubules to kinetochore	0.0226364	genus.Butyricicoccus.id.2055	Transverse
MF	GO:0042288	MHC class I protein binding	0.000229776	genus.Butyricicoccus.id.2055	Transverse
MF	GO:0030295	protein kinase activator activity	0.00926915	genus.Butyricicoccus.id.2055	Transverse
MF	GO:0016427	tRNA (cytidine) methyltransferase activity	0.0112829	genus.Butyricicoccus.id.2055	Transverse
MF	GO:0035251	UDP-glucosyltransferase activity	0.0124045	genus.Butyricicoccus.id.2055	Transverse
MF	GO:1900750	oligopeptide binding	0.0124045	genus.Butyricicoccus.id.2055	Transverse
MF	GO:0000995	RNA polymerase III general transcription initiation factor activity	0.0135249	genus.Butyricicoccus.id.2055	Transverse
MF	GO:0005324	long-chain fatty acid transporter activity	0.0179944	genus.Butyricicoccus.id.2055	Transverse
BP	GO:0001676	long-chain fatty acid metabolic process	0.00209721	genus.Hungatella.id.11306	Transverse
BP	GO:0022400	regulation of rhodopsin mediated signaling pathway	0.00633661	genus.Hungatella.id.11306	Transverse
BP	GO:0071028	nuclear mRNA surveillance	0.00633661	genus.Hungatella.id.11306	Transverse
BP	GO:0072172	mesonephric tubule formation	0.00633661	genus.Hungatella.id.11306	Transverse
BP	GO:0070314	G1 to G0 transition	0.0120081	genus.Hungatella.id.11306	Transverse
BP	GO:0006607	NLS-bearing protein import into nucleus	0.0126364	genus.Hungatella.id.11306	Transverse
CC	GO:0071014	post-mRNA release spliceosomal complex	0.00716645	genus.Hungatella.id.11306	Transverse
CC	GO:0005744	TIM23 mitochondrial import inner membrane translocase complex	0.0104082	genus.Hungatella.id.11306	Transverse
CC	GO:0022625	cytosolic large ribosomal subunit	0.0385175	genus.Hungatella.id.11306	Transverse
MF	GO:0005506	iron ion binding	0.00423765	genus.Hungatella.id.11306	Transverse
MF	GO:0004875	complement receptor activity	0.00774919	genus.Hungatella.id.11306	Transverse
BP	GO:0061512	protein localization to cilium	0.00344239	genus.RuminococcaceaeUCG014.id.11371	Transverse
BP	GO:0002768	immune response-regulating cell surface receptor signaling pathway	0.00916413	genus.RuminococcaceaeUCG014.id.11371	Transverse
BP	GO:0030326	embryonic limb morphogenesis	0.00958064	genus.RuminococcaceaeUCG014.id.11371	Transverse
BP	GO:0032434	regulation of proteasomal ubiquitin-dependent protein catabolic process	0.0100374	genus.RuminococcaceaeUCG014.id.11371	Transverse
BP	GO:0000447	endonucleolytic cleavage in ITS1 to separate SSU-rRNA from 5.8S rRNA and LSU-rRNA from tricistronic rRNA transcript (SSU-rRNA, 5.8S rRNA, LSU-rRNA)	0.0121134	genus.RuminococcaceaeUCG014.id.11371	Transverse
BP	GO:0071028	nuclear mRNA surveillance	0.0121134	genus.RuminococcaceaeUCG014.id.11371	Transverse
BP	GO:1905907	negative regulation of amyloid fibril formation	0.01572	genus.RuminococcaceaeUCG014.id.11371	Transverse
BP	GO:0050920	regulation of chemotaxis	0.031325	genus.RuminococcaceaeUCG014.id.11371	Transverse
CC	GO:0030665	clathrin-coated vesicle membrane	0.000942273	genus.RuminococcaceaeUCG014.id.11371	Transverse
CC	GO:0008180	COP9 signalosome	0.00116838	genus.RuminococcaceaeUCG014.id.11371	Transverse
CC	GO:0005774	vacuolar membrane	0.00455685	genus.RuminococcaceaeUCG014.id.11371	Transverse
CC	GO:0019898	extrinsic component of membrane	0.0255696	genus.RuminococcaceaeUCG014.id.11371	Transverse
CC	GO:0030666	endocytic vesicle membrane	0.0332113	genus.RuminococcaceaeUCG014.id.11371	Transverse
MF	GO:0019903	protein phosphatase binding	0.0168167	genus.RuminococcaceaeUCG014.id.11371	Transverse
MF	GO:0030247	polysaccharide binding	0.0345306	genus.RuminococcaceaeUCG014.id.11371	Transverse
MF	GO:0016628	oxidoreductase activity, acting on the CH-CH group of donors, NAD or NADP as acceptor	0.0439918	genus.RuminococcaceaeUCG014.id.11371	Transverse
BP	GO:0044743	protein transmembrane import into intracellular organelle	0.00322553	genus.Butyricimonas.id.945	Transverse
BP	GO:0018208	peptidyl-proline modification	0.00339511	genus.Butyricimonas.id.945	Transverse
BP	GO:0044788	modulation by host of viral process	0.00531302	genus.Butyricimonas.id.945	Transverse
BP	GO:0007585	respiratory gaseous exchange by respiratory system	0.0127108	genus.Butyricimonas.id.945	Transverse
BP	GO:0035871	protein K11-linked deubiquitination	0.0220203	genus.Butyricimonas.id.945	Transverse
BP	GO:0042368	vitamin D biosynthetic process	0.0220203	genus.Butyricimonas.id.945	Transverse
BP	GO:0007343	egg activation	0.0241962	genus.Butyricimonas.id.945	Transverse
BP	GO:0006520	amino acid metabolic process	0.0276581	genus.Butyricimonas.id.945	Transverse
BP	GO:0033689	negative regulation of osteoblast proliferation	0.0328523	genus.Butyricimonas.id.945	Transverse
BP	GO:0030011	maintenance of cell polarity	0.0392951	genus.Butyricimonas.id.945	Transverse
BP	GO:0010587	miRNA catabolic process	0.0414334	genus.Butyricimonas.id.945	Transverse
BP	GO:0036499	PERK-mediated unfolded protein response	0.0414334	genus.Butyricimonas.id.945	Transverse
CC	GO:0097431	mitotic spindle pole	0.00305354	genus.Butyricimonas.id.945	Transverse
CC	GO:0032154	cleavage furrow	0.0060812	genus.Butyricimonas.id.945	Transverse
CC	GO:0044545	NSL complex	0.0235266	genus.Butyricimonas.id.945	Transverse
CC	GO:0001401	SAM complex	0.0277457	genus.Butyricimonas.id.945	Transverse
CC	GO:0019814	immunoglobulin complex	0.0494705	genus.Butyricimonas.id.945	Transverse
MF	GO:0033038	bitter taste receptor activity	0.00087795	genus.Butyricimonas.id.945	Transverse
MF	GO:0000014	single-stranded DNA endodeoxyribonuclease activity	0.0252496	genus.Butyricimonas.id.945	Transverse
MF	GO:0004875	complement receptor activity	0.0275139	genus.Butyricimonas.id.945	Transverse
MF	GO:0071933	Arp2/3 complex binding	0.032027	genus.Butyricimonas.id.945	Transverse
MF	GO:0030627	pre-mRNA 5'-splice site binding	0.0454442	genus.Butyricimonas.id.945	Transverse
BP	GO:0045646	regulation of erythrocyte differentiation	0.00291996	genus.Intestinibacter.id.11345	Transverse
BP	GO:0034470	ncRNA processing	0.00658744	genus.Intestinibacter.id.11345	Transverse
BP	GO:0008344	adult locomotory behavior	0.00879913	genus.Intestinibacter.id.11345	Transverse
BP	GO:0009791	post-embryonic development	0.0100938	genus.Intestinibacter.id.11345	Transverse
BP	GO:0001676	long-chain fatty acid metabolic process	0.0155069	genus.Intestinibacter.id.11345	Transverse
BP	GO:0009071	serine family amino acid catabolic process	0.0224833	genus.Intestinibacter.id.11345	Transverse
BP	GO:0030033	microvillus assembly	0.0276017	genus.Intestinibacter.id.11345	Transverse
BP	GO:0008584	male gonad development	0.0278191	genus.Intestinibacter.id.11345	Transverse
BP	GO:0006878	intracellular copper ion homeostasis	0.0293021	genus.Intestinibacter.id.11345	Transverse
BP	GO:0009226	nucleotide-sugar biosynthetic process	0.0326942	genus.Intestinibacter.id.11345	Transverse
BP	GO:0036499	PERK-mediated unfolded protein response	0.0326942	genus.Intestinibacter.id.11345	Transverse
BP	GO:0071514	genomic imprinting	0.0343859	genus.Intestinibacter.id.11345	Transverse
BP	GO:0006575	cellular modified amino acid metabolic process	0.0437574	genus.Intestinibacter.id.11345	Transverse
CC	GO:0016607	nuclear speck	0.000862484	genus.Intestinibacter.id.11345	Transverse
CC	GO:0071005	U2-type precatalytic spliceosome	0.00369297	genus.Intestinibacter.id.11345	Transverse
CC	GO:0071203	WASH complex	0.026812	genus.Intestinibacter.id.11345	Transverse
MF	GO:0051880	G-quadruplex DNA binding	0.0203327	genus.Intestinibacter.id.11345	Transverse
MF	GO:0055056	D-glucose transmembrane transporter activity	0.0243506	genus.Intestinibacter.id.11345	Transverse
BP	GO:0018208	peptidyl-proline modification	7.62693e-05	genus.Ruminococcus1.id.11373	Transverse
BP	GO:0034501	protein localization to kinetochore	0.000451224	genus.Ruminococcus1.id.11373	Transverse
BP	GO:0032727	positive regulation of interferon-alpha production	0.00117186	genus.Ruminococcus1.id.11373	Transverse
BP	GO:0140374	antiviral innate immune response	0.0050236	genus.Ruminococcus1.id.11373	Transverse
BP	GO:0046888	negative regulation of hormone secretion	0.00886401	genus.Ruminococcus1.id.11373	Transverse
BP	GO:0050807	regulation of synapse organization	0.0146396	genus.Ruminococcus1.id.11373	Transverse
BP	GO:0016054	organic acid catabolic process	0.0157863	genus.Ruminococcus1.id.11373	Transverse
BP	GO:0002443	leukocyte mediated immunity	0.0169415	genus.Ruminococcus1.id.11373	Transverse
BP	GO:0051036	regulation of endosome size	0.0271921	genus.Ruminococcus1.id.11373	Transverse
BP	GO:0002091	negative regulation of receptor internalization	0.0354129	genus.Ruminococcus1.id.11373	Transverse
BP	GO:0016236	macroautophagy	0.0357661	genus.Ruminococcus1.id.11373	Transverse
BP	GO:0009226	nucleotide-sugar biosynthetic process	0.0394979	genus.Ruminococcus1.id.11373	Transverse
BP	GO:0036499	PERK-mediated unfolded protein response	0.0394979	genus.Ruminococcus1.id.11373	Transverse
BP	GO:0034244	negative regulation of transcription elongation by RNA polymerase II	0.041534	genus.Ruminococcus1.id.11373	Transverse
BP	GO:0010976	positive regulation of neuron projection development	0.0456006	genus.Ruminococcus1.id.11373	Transverse
BP	GO:0170033	L-amino acid metabolic process	0.0466215	genus.Ruminococcus1.id.11373	Transverse
CC	GO:0098562	cytoplasmic side of membrane	0.00849783	genus.Ruminococcus1.id.11373	Transverse
CC	GO:0008540	proteasome regulatory particle, base subcomplex	0.025049	genus.Ruminococcus1.id.11373	Transverse
MF	GO:0042605	peptide antigen binding	0.000164003	genus.Ruminococcus1.id.11373	Transverse
MF	GO:0140097	catalytic activity, acting on DNA	0.0185445	genus.Ruminococcus1.id.11373	Transverse
MF	GO:0016889	DNA endonuclease activity, producing 3'-phosphomonoesters	0.0224511	genus.Ruminococcus1.id.11373	Transverse
MF	GO:0055056	D-glucose transmembrane transporter activity	0.026882	genus.Ruminococcus1.id.11373	Transverse
MF	GO:0051020	GTPase binding	0.0337939	genus.Ruminococcus1.id.11373	Transverse
MF	GO:0003924	GTPase activity	0.0394796	genus.Ruminococcus1.id.11373	Transverse
BP	GO:0009791	post-embryonic development	0.00587335	genus.Butyrivibrio.id.1993	Transverse
BP	GO:0033313	meiotic cell cycle checkpoint signaling	0.0131605	genus.Butyrivibrio.id.1993	Transverse
BP	GO:0046085	adenosine metabolic process	0.0131605	genus.Butyrivibrio.id.1993	Transverse
BP	GO:0006644	phospholipid metabolic process	0.0136672	genus.Butyrivibrio.id.1993	Transverse
BP	GO:0006703	estrogen biosynthetic process	0.0144673	genus.Butyrivibrio.id.1993	Transverse
BP	GO:0016558	protein import into peroxisome matrix	0.0196782	genus.Butyrivibrio.id.1993	Transverse
BP	GO:0000463	maturation of LSU-rRNA from tricistronic rRNA transcript (SSU-rRNA, 5.8S rRNA, LSU-rRNA)	0.0209768	genus.Butyrivibrio.id.1993	Transverse
BP	GO:0000413	protein peptidyl-prolyl isomerization	0.0325899	genus.Butyrivibrio.id.1993	Transverse
CC	GO:0036128	CatSper complex	0.0174559	genus.Butyrivibrio.id.1993	Transverse
CC	GO:0005868	cytoplasmic dynein complex	0.0285227	genus.Butyrivibrio.id.1993	Transverse
MF	GO:0008271	secondary active sulfate transmembrane transporter activity	0.0159229	genus.Butyrivibrio.id.1993	Transverse
MF	GO:0008253	5'-nucleotidase activity	0.0187916	genus.Butyrivibrio.id.1993	Transverse
MF	GO:0061575	cyclin-dependent protein serine/threonine kinase activator activity	0.0230796	genus.Butyrivibrio.id.1993	Transverse
MF	GO:0033038	bitter taste receptor activity	0.0273495	genus.Butyrivibrio.id.1993	Transverse
MF	GO:0070006	metalloaminopeptidase activity	0.0372429	genus.Butyrivibrio.id.1993	Transverse
BP	GO:0033313	meiotic cell cycle checkpoint signaling	0.00896619	genus.Intestinimonas.id.2062	Transverse
BP	GO:0090161	Golgi ribbon formation	0.00985863	genus.Intestinimonas.id.2062	Transverse
BP	GO:0006167	AMP biosynthetic process	0.0116413	genus.Intestinimonas.id.2062	Transverse
BP	GO:0033617	mitochondrial cytochrome c oxidase assembly	0.0222737	genus.Intestinimonas.id.2062	Transverse
CC	GO:0005759	mitochondrial matrix	0.0065857	genus.Intestinimonas.id.2062	Transverse
CC	GO:0072546	EMC complex	0.00801539	genus.Intestinimonas.id.2062	Transverse
CC	GO:0022625	cytosolic large ribosomal subunit	0.0471968	genus.Intestinimonas.id.2062	Transverse
MF	GO:0043121	neurotrophin binding	0.00967812	genus.Intestinimonas.id.2062	Transverse
MF	GO:0031543	peptidyl-proline dioxygenase activity	0.0116031	genus.Intestinimonas.id.2062	Transverse
MF	GO:0055056	D-glucose transmembrane transporter activity	0.0116031	genus.Intestinimonas.id.2062	Transverse
MF	GO:0003995	acyl-CoA dehydrogenase activity	0.0125643	genus.Intestinimonas.id.2062	Transverse
MF	GO:0031432	titin binding	0.0125643	genus.Intestinimonas.id.2062	Transverse
MF	GO:0010181	FMN binding	0.0144839	genus.Intestinimonas.id.2062	Transverse
MF	GO:0031406	carboxylic acid binding	0.0152491	genus.Intestinimonas.id.2062	Transverse
BP	GO:0014819	regulation of skeletal muscle contraction	0.000392386	genus.Ruminococcus2.id.11374	Transverse
BP	GO:0006956	complement activation	0.00539378	genus.Ruminococcus2.id.11374	Transverse
BP	GO:0009205	purine ribonucleoside triphosphate metabolic process	0.00732961	genus.Ruminococcus2.id.11374	Transverse
BP	GO:0009791	post-embryonic development	0.00894243	genus.Ruminococcus2.id.11374	Transverse
BP	GO:0006520	amino acid metabolic process	0.0122715	genus.Ruminococcus2.id.11374	Transverse
BP	GO:0071028	nuclear mRNA surveillance	0.0162957	genus.Ruminococcus2.id.11374	Transverse
BP	GO:0002158	osteoclast proliferation	0.0179111	genus.Ruminococcus2.id.11374	Transverse
BP	GO:0033262	regulation of nuclear cell cycle DNA replication	0.0227418	genus.Ruminococcus2.id.11374	Transverse
BP	GO:0002399	MHC class II protein complex assembly	0.0259495	genus.Ruminococcus2.id.11374	Transverse
BP	GO:0009226	nucleotide-sugar biosynthetic process	0.0307419	genus.Ruminococcus2.id.11374	Transverse
BP	GO:0036499	PERK-mediated unfolded protein response	0.0307419	genus.Ruminococcus2.id.11374	Transverse
BP	GO:0071514	genomic imprinting	0.0323343	genus.Ruminococcus2.id.11374	Transverse
BP	GO:0046479	glycosphingolipid catabolic process	0.0370963	genus.Ruminococcus2.id.11374	Transverse
CC	GO:0005770	late endosome	0.00173641	genus.Ruminococcus2.id.11374	Transverse
CC	GO:0036157	outer dynein arm	0.0181006	genus.Ruminococcus2.id.11374	Transverse
CC	GO:0008540	proteasome regulatory particle, base subcomplex	0.0197303	genus.Ruminococcus2.id.11374	Transverse
CC	GO:0005874	microtubule	0.0419074	genus.Ruminococcus2.id.11374	Transverse
MF	GO:0030247	polysaccharide binding	0.0436299	genus.Ruminococcus2.id.11374	Transverse
MF	GO:0008143	poly(A) binding	0.0453361	genus.Ruminococcus2.id.11374	Transverse
BP	GO:0050777	negative regulation of immune response	0.0074306	genus.CandidatusSoleaferrea.id.11350	Transverse
BP	GO:0009791	post-embryonic development	0.0139154	genus.CandidatusSoleaferrea.id.11350	Transverse
BP	GO:0033559	unsaturated fatty acid metabolic process	0.0235173	genus.CandidatusSoleaferrea.id.11350	Transverse
BP	GO:0045838	positive regulation of membrane potential	0.0245052	genus.CandidatusSoleaferrea.id.11350	Transverse
BP	GO:0002440	production of molecular mediator of immune response	0.0258951	genus.CandidatusSoleaferrea.id.11350	Transverse
BP	GO:0002087	regulation of respiratory gaseous exchange by nervous system process	0.0265207	genus.CandidatusSoleaferrea.id.11350	Transverse
BP	GO:0009071	serine family amino acid catabolic process	0.0265207	genus.CandidatusSoleaferrea.id.11350	Transverse
BP	GO:0036499	PERK-mediated unfolded protein response	0.0385287	genus.CandidatusSoleaferrea.id.11350	Transverse
BP	GO:0071514	genomic imprinting	0.0405159	genus.CandidatusSoleaferrea.id.11350	Transverse
CC	GO:0008180	COP9 signalosome	0.0030015	genus.CandidatusSoleaferrea.id.11350	Transverse
CC	GO:0000123	histone acetyltransferase complex	0.0191683	genus.CandidatusSoleaferrea.id.11350	Transverse
CC	GO:0032797	SMN complex	0.0246085	genus.CandidatusSoleaferrea.id.11350	Transverse
CC	GO:0000346	transcription export complex	0.026816	genus.CandidatusSoleaferrea.id.11350	Transverse
CC	GO:1902554	serine/threonine protein kinase complex	0.0379294	genus.CandidatusSoleaferrea.id.11350	Transverse
MF	GO:0017124	SH3 domain binding	0.00265395	genus.CandidatusSoleaferrea.id.11350	Transverse
MF	GO:0016706	2-oxoglutarate-dependent dioxygenase activity	0.00817532	genus.CandidatusSoleaferrea.id.11350	Transverse
MF	GO:0140104	molecular carrier activity	0.0196194	genus.CandidatusSoleaferrea.id.11350	Transverse
MF	GO:0031267	small GTPase binding	0.025666	genus.CandidatusSoleaferrea.id.11350	Transverse
MF	GO:0008253	5'-nucleotidase activity	0.02909	genus.CandidatusSoleaferrea.id.11350	Transverse
BP	GO:0061081	positive regulation of myeloid leukocyte cytokine production involved in immune response	0.00169889	genus.Lachnoclostridium.id.11308	Transverse
BP	GO:0036297	interstrand cross-link repair	0.00232605	genus.Lachnoclostridium.id.11308	Transverse
BP	GO:0044788	modulation by host of viral process	0.00330692	genus.Lachnoclostridium.id.11308	Transverse
BP	GO:0045824	negative regulation of innate immune response	0.0103173	genus.Lachnoclostridium.id.11308	Transverse
BP	GO:0009756	carbohydrate mediated signaling	0.0173388	genus.Lachnoclostridium.id.11308	Transverse
BP	GO:0009895	negative regulation of catabolic process	0.0233403	genus.Lachnoclostridium.id.11308	Transverse
BP	GO:0007098	centrosome cycle	0.0244611	genus.Lachnoclostridium.id.11308	Transverse
BP	GO:0009226	nucleotide-sugar biosynthetic process	0.0326942	genus.Lachnoclostridium.id.11308	Transverse
BP	GO:0006607	NLS-bearing protein import into nucleus	0.0343859	genus.Lachnoclostridium.id.11308	Transverse
BP	GO:0032515	negative regulation of phosphoprotein phosphatase activity	0.0343859	genus.Lachnoclostridium.id.11308	Transverse
BP	GO:0071514	genomic imprinting	0.0343859	genus.Lachnoclostridium.id.11308	Transverse
BP	GO:0046479	glycosphingolipid catabolic process	0.0394439	genus.Lachnoclostridium.id.11308	Transverse
BP	GO:0000070	mitotic sister chromatid segregation	0.0425269	genus.Lachnoclostridium.id.11308	Transverse
CC	GO:0000939	inner kinetochore	0.000379423	genus.Lachnoclostridium.id.11308	Transverse
CC	GO:0072562	blood microparticle	0.00188563	genus.Lachnoclostridium.id.11308	Transverse
CC	GO:0098687	chromosomal region	0.00471751	genus.Lachnoclostridium.id.11308	Transverse
CC	GO:0030688	preribosome, small subunit precursor	0.0253402	genus.Lachnoclostridium.id.11308	Transverse
CC	GO:0016581	NuRD complex	0.0270073	genus.Lachnoclostridium.id.11308	Transverse
CC	GO:0005814	centriole	0.030479	genus.Lachnoclostridium.id.11308	Transverse
CC	GO:0032039	integrator complex	0.0336477	genus.Lachnoclostridium.id.11308	Transverse
CC	GO:0032982	myosin filament	0.0402441	genus.Lachnoclostridium.id.11308	Transverse
MF	GO:0003725	double-stranded RNA binding	0.00792241	genus.Lachnoclostridium.id.11308	Transverse
MF	GO:0035673	oligopeptide transmembrane transporter activity	0.0200132	genus.Lachnoclostridium.id.11308	Transverse
MF	GO:0002020	protease binding	0.0271757	genus.Lachnoclostridium.id.11308	Transverse
MF	GO:0030627	pre-mRNA 5'-splice site binding	0.0360981	genus.Lachnoclostridium.id.11308	Transverse
BP	GO:0045786	negative regulation of cell cycle	0.00247294	genus..Ruminococcusgauvreauiigroup.id.11342	Transverse
BP	GO:0045824	negative regulation of innate immune response	0.0069837	genus..Ruminococcusgauvreauiigroup.id.11342	Transverse
BP	GO:0060395	SMAD protein signal transduction	0.00809597	genus..Ruminococcusgauvreauiigroup.id.11342	Transverse
BP	GO:0090630	activation of GTPase activity	0.00893611	genus..Ruminococcusgauvreauiigroup.id.11342	Transverse
BP	GO:0008611	ether lipid biosynthetic process	0.0156165	genus..Ruminococcusgauvreauiigroup.id.11342	Transverse
BP	GO:0016525	negative regulation of angiogenesis	0.0200406	genus..Ruminococcusgauvreauiigroup.id.11342	Transverse
BP	GO:0000463	maturation of LSU-rRNA from tricistronic rRNA transcript (SSU-rRNA, 5.8S rRNA, LSU-rRNA)	0.022637	genus..Ruminococcusgauvreauiigroup.id.11342	Transverse
BP	GO:0030509	BMP signaling pathway	0.0238626	genus..Ruminococcusgauvreauiigroup.id.11342	Transverse
BP	GO:0006506	GPI anchor biosynthetic process	0.0447801	genus..Ruminococcusgauvreauiigroup.id.11342	Transverse
CC	GO:0016235	aggresome	0.00102667	genus..Ruminococcusgauvreauiigroup.id.11342	Transverse
CC	GO:0019005	SCF ubiquitin ligase complex	0.0035002	genus..Ruminococcusgauvreauiigroup.id.11342	Transverse
CC	GO:0098850	extrinsic component of synaptic vesicle membrane	0.0148319	genus..Ruminococcusgauvreauiigroup.id.11342	Transverse
CC	GO:0000346	transcription export complex	0.0161697	genus..Ruminococcusgauvreauiigroup.id.11342	Transverse
CC	GO:0031209	SCAR complex	0.0161697	genus..Ruminococcusgauvreauiigroup.id.11342	Transverse
CC	GO:0032982	myosin filament	0.0320875	genus..Ruminococcusgauvreauiigroup.id.11342	Transverse
MF	GO:0019838	growth factor binding	0.0152853	genus..Ruminococcusgauvreauiigroup.id.11342	Transverse
MF	GO:0003746	translation elongation factor activity	0.0263493	genus..Ruminococcusgauvreauiigroup.id.11342	Transverse
BP	GO:0040018	positive regulation of multicellular organism growth	0.000826709	genus.Catenibacterium.id.2153	Transverse
BP	GO:0032094	response to food	0.00111533	genus.Catenibacterium.id.2153	Transverse
BP	GO:0009791	post-embryonic development	0.00634386	genus.Catenibacterium.id.2153	Transverse
BP	GO:0006497	protein lipidation	0.00767428	genus.Catenibacterium.id.2153	Transverse
BP	GO:0009062	fatty acid catabolic process	0.00928714	genus.Catenibacterium.id.2153	Transverse
BP	GO:0070213	protein auto-ADP-ribosylation	0.0150421	genus.Catenibacterium.id.2153	Transverse
BP	GO:0090161	Golgi ribbon formation	0.0150421	genus.Catenibacterium.id.2153	Transverse
BP	GO:2000562	negative regulation of CD4-positive, alpha-beta T cell proliferation	0.0163987	genus.Catenibacterium.id.2153	Transverse
BP	GO:0050905	neuromuscular process	0.021488	genus.Catenibacterium.id.2153	Transverse
BP	GO:0051216	cartilage development	0.0332728	genus.Catenibacterium.id.2153	Transverse
BP	GO:0007026	negative regulation of microtubule depolymerization	0.0365336	genus.Catenibacterium.id.2153	Transverse
BP	GO:0006734	NADH metabolic process	0.0431568	genus.Catenibacterium.id.2153	Transverse
BP	GO:0099171	presynaptic modulation of chemical synaptic transmission	0.0471096	genus.Catenibacterium.id.2153	Transverse
CC	GO:0101019	nucleolar exosome (RNase complex)	0.0129956	genus.Catenibacterium.id.2153	Transverse
CC	GO:0036157	outer dynein arm	0.0142862	genus.Catenibacterium.id.2153	Transverse
CC	GO:0034709	methylosome	0.0168625	genus.Catenibacterium.id.2153	Transverse
CC	GO:0032982	myosin filament	0.0309169	genus.Catenibacterium.id.2153	Transverse
CC	GO:0030125	clathrin vesicle coat	0.044778	genus.Catenibacterium.id.2153	Transverse
MF	GO:0043121	neurotrophin binding	0.013419	genus.Catenibacterium.id.2153	Transverse
BP	GO:0061744	motor behavior	0.000871368	genus.LachnospiraceaeFCS020group.id.11314	Transverse
BP	GO:0006520	amino acid metabolic process	0.00231684	genus.LachnospiraceaeFCS020group.id.11314	Transverse
BP	GO:0045646	regulation of erythrocyte differentiation	0.00346792	genus.LachnospiraceaeFCS020group.id.11314	Transverse
BP	GO:0045669	positive regulation of osteoblast differentiation	0.00944805	genus.LachnospiraceaeFCS020group.id.11314	Transverse
BP	GO:0009791	post-embryonic development	0.0119368	genus.LachnospiraceaeFCS020group.id.11314	Transverse
BP	GO:0051310	metaphase chromosome alignment	0.0155523	genus.LachnospiraceaeFCS020group.id.11314	Transverse
BP	GO:0090630	activation of GTPase activity	0.0155523	genus.LachnospiraceaeFCS020group.id.11314	Transverse
BP	GO:0033108	mitochondrial respiratory chain complex assembly	0.0158476	genus.LachnospiraceaeFCS020group.id.11314	Transverse
BP	GO:0072089	stem cell proliferation	0.0239911	genus.LachnospiraceaeFCS020group.id.11314	Transverse
BP	GO:0043248	proteasome assembly	0.024504	genus.LachnospiraceaeFCS020group.id.11314	Transverse
BP	GO:0045176	apical protein localization	0.0282216	genus.LachnospiraceaeFCS020group.id.11314	Transverse
BP	GO:0070989	oxidative demethylation	0.0282216	genus.LachnospiraceaeFCS020group.id.11314	Transverse
BP	GO:0008584	male gonad development	0.0326895	genus.LachnospiraceaeFCS020group.id.11314	Transverse
BP	GO:0009226	nucleotide-sugar biosynthetic process	0.0356156	genus.LachnospiraceaeFCS020group.id.11314	Transverse
BP	GO:0036499	PERK-mediated unfolded protein response	0.0356156	genus.LachnospiraceaeFCS020group.id.11314	Transverse
BP	GO:0030509	BMP signaling pathway	0.0406681	genus.LachnospiraceaeFCS020group.id.11314	Transverse
CC	GO:0005796	Golgi lumen	0.0174512	genus.LachnospiraceaeFCS020group.id.11314	Transverse
CC	GO:0032982	myosin filament	0.0448753	genus.LachnospiraceaeFCS020group.id.11314	Transverse
MF	GO:0016889	DNA endonuclease activity, producing 3'-phosphomonoesters	0.0213924	genus.LachnospiraceaeFCS020group.id.11314	Transverse
MF	GO:0003774	cytoskeletal motor activity	0.0243426	genus.LachnospiraceaeFCS020group.id.11314	Transverse
MF	GO:0016273	arginine N-methyltransferase activity	0.025617	genus.LachnospiraceaeFCS020group.id.11314	Transverse
MF	GO:0055056	D-glucose transmembrane transporter activity	0.025617	genus.LachnospiraceaeFCS020group.id.11314	Transverse
MF	GO:0004865	protein serine/threonine phosphatase inhibitor activity	0.0277227	genus.LachnospiraceaeFCS020group.id.11314	Transverse
MF	GO:0015929	hexosaminidase activity	0.0298239	genus.LachnospiraceaeFCS020group.id.11314	Transverse
MF	GO:0005324	long-chain fatty acid transporter activity	0.034013	genus.LachnospiraceaeFCS020group.id.11314	Transverse
BP	GO:0008406	gonad development	0.00348786	genus..Ruminococcusgnavusgroup.id.14376	Transverse
BP	GO:0032963	collagen metabolic process	0.00876083	genus..Ruminococcusgnavusgroup.id.14376	Transverse
BP	GO:0042368	vitamin D biosynthetic process	0.0131605	genus..Ruminococcusgnavusgroup.id.14376	Transverse
BP	GO:0002158	osteoclast proliferation	0.0144673	genus..Ruminococcusgnavusgroup.id.14376	Transverse
BP	GO:0000463	maturation of LSU-rRNA from tricistronic rRNA transcript (SSU-rRNA, 5.8S rRNA, LSU-rRNA)	0.0209768	genus..Ruminococcusgnavusgroup.id.14376	Transverse
BP	GO:0046459	short-chain fatty acid metabolic process	0.0209768	genus..Ruminococcusgnavusgroup.id.14376	Transverse
BP	GO:0070314	G1 to G0 transition	0.0248626	genus..Ruminococcusgnavusgroup.id.14376	Transverse
BP	GO:0033617	mitochondrial cytochrome c oxidase assembly	0.0325899	genus..Ruminococcusgnavusgroup.id.14376	Transverse
CC	GO:0005834	heterotrimeric G-protein complex	0.000951672	genus..Ruminococcusgnavusgroup.id.14376	Transverse
CC	GO:0034451	centriolar satellite	0.0117106	genus..Ruminococcusgnavusgroup.id.14376	Transverse
CC	GO:0036064	ciliary basal body	0.0213111	genus..Ruminococcusgnavusgroup.id.14376	Transverse
CC	GO:0097440	apical dendrite	0.0219957	genus..Ruminococcusgnavusgroup.id.14376	Transverse
MF	GO:0004382	GDP phosphatase activity	0.0139524	genus..Ruminococcusgnavusgroup.id.14376	Transverse
MF	GO:0061134	peptidase regulator activity	0.0416863	genus..Ruminococcusgnavusgroup.id.14376	Transverse
BP	GO:0002486	antigen processing and presentation of endogenous peptide antigen via MHC class I via ER pathway, TAP-independent	0.00013996	genus.ChristensenellaceaeR.7group.id.11283	Transverse
BP	GO:0045824	negative regulation of innate immune response	0.00425463	genus.ChristensenellaceaeR.7group.id.11283	Transverse
BP	GO:0032456	endocytic recycling	0.00444541	genus.ChristensenellaceaeR.7group.id.11283	Transverse
BP	GO:0097499	protein localization to non-motile cilium	0.0143621	genus.ChristensenellaceaeR.7group.id.11283	Transverse
BP	GO:0006089	lactate metabolic process	0.0198335	genus.ChristensenellaceaeR.7group.id.11283	Transverse
BP	GO:0070129	regulation of mitochondrial translation	0.0274449	genus.ChristensenellaceaeR.7group.id.11283	Transverse
BP	GO:0016226	iron-sulfur cluster assembly	0.031769	genus.ChristensenellaceaeR.7group.id.11283	Transverse
CC	GO:0033276	transcription factor TFTC complex	0.0188392	genus.ChristensenellaceaeR.7group.id.11283	Transverse
CC	GO:0031430	M band	0.0281315	genus.ChristensenellaceaeR.7group.id.11283	Transverse
MF	GO:0031267	small GTPase binding	0.00375288	genus.ChristensenellaceaeR.7group.id.11283	Transverse
MF	GO:0051020	GTPase binding	0.00507276	genus.ChristensenellaceaeR.7group.id.11283	Transverse
MF	GO:0047676	arachidonate-CoA ligase activity	0.0124045	genus.ChristensenellaceaeR.7group.id.11283	Transverse
BP	GO:0044788	modulation by host of viral process	0.00175453	genus.LachnospiraceaeNC2004group.id.11316	Transverse
BP	GO:0032786	positive regulation of DNA-templated transcription, elongation	0.00244906	genus.LachnospiraceaeNC2004group.id.11316	Transverse
BP	GO:0050684	regulation of mRNA processing	0.0124495	genus.LachnospiraceaeNC2004group.id.11316	Transverse
BP	GO:0043161	proteasome-mediated ubiquitin-dependent protein catabolic process	0.0127283	genus.LachnospiraceaeNC2004group.id.11316	Transverse
BP	GO:0009120	deoxyribonucleoside metabolic process	0.0138923	genus.LachnospiraceaeNC2004group.id.11316	Transverse
BP	GO:1903059	regulation of protein lipidation	0.0138923	genus.LachnospiraceaeNC2004group.id.11316	Transverse
BP	GO:0008380	RNA splicing	0.0226962	genus.LachnospiraceaeNC2004group.id.11316	Transverse
BP	GO:0010587	miRNA catabolic process	0.0238795	genus.LachnospiraceaeNC2004group.id.11316	Transverse
BP	GO:0070525	tRNA threonylcarbamoyladenosine metabolic process	0.025121	genus.LachnospiraceaeNC2004group.id.11316	Transverse
BP	GO:0046479	glycosphingolipid catabolic process	0.0288366	genus.LachnospiraceaeNC2004group.id.11316	Transverse
CC	GO:0000781	chromosome, telomeric region	0.00100703	genus.LachnospiraceaeNC2004group.id.11316	Transverse
CC	GO:0005657	replication fork	0.00328305	genus.LachnospiraceaeNC2004group.id.11316	Transverse
CC	GO:0036464	cytoplasmic ribonucleoprotein granule	0.0346917	genus.LachnospiraceaeNC2004group.id.11316	Transverse
MF	GO:0070063	RNA polymerase binding	0.00254462	genus.LachnospiraceaeNC2004group.id.11316	Transverse
MF	GO:0003724	RNA helicase activity	0.00443724	genus.LachnospiraceaeNC2004group.id.11316	Transverse
MF	GO:0008094	ATP-dependent activity, acting on DNA	0.0109733	genus.LachnospiraceaeNC2004group.id.11316	Transverse
MF	GO:0043121	neurotrophin binding	0.0128854	genus.LachnospiraceaeNC2004group.id.11316	Transverse
MF	GO:0140996	histone H3 kinase activity	0.0141651	genus.LachnospiraceaeNC2004group.id.11316	Transverse
MF	GO:0016840	carbon-nitrogen lyase activity	0.0167199	genus.LachnospiraceaeNC2004group.id.11316	Transverse
MF	GO:0042043	neurexin family protein binding	0.0192683	genus.LachnospiraceaeNC2004group.id.11316	Transverse
BP	GO:0006622	protein targeting to lysosome	0.00116686	genus..Ruminococcustorquesgroup.id.14377	Transverse
BP	GO:0002478	antigen processing and presentation of exogenous peptide antigen	0.00179844	genus..Ruminococcustorquesgroup.id.14377	Transverse
BP	GO:0140374	antiviral innate immune response	0.00266381	genus..Ruminococcustorquesgroup.id.14377	Transverse
BP	GO:0015909	long-chain fatty acid transport	0.00459407	genus..Ruminococcustorquesgroup.id.14377	Transverse
BP	GO:0042147	retrograde transport, endosome to Golgi	0.0098758	genus..Ruminococcustorquesgroup.id.14377	Transverse
BP	GO:1904749	regulation of protein localization to nucleolus	0.0152516	genus..Ruminococcustorquesgroup.id.14377	Transverse
BP	GO:0046940	nucleoside monophosphate phosphorylation	0.0167644	genus..Ruminococcustorquesgroup.id.14377	Transverse
BP	GO:0090309	positive regulation of DNA methylation-dependent heterochromatin formation	0.0167644	genus..Ruminococcustorquesgroup.id.14377	Transverse
BP	GO:0035264	multicellular organism growth	0.0212889	genus..Ruminococcustorquesgroup.id.14377	Transverse
BP	GO:0071514	genomic imprinting	0.0302785	genus..Ruminococcustorquesgroup.id.14377	Transverse
BP	GO:0001906	cell killing	0.046834	genus..Ruminococcustorquesgroup.id.14377	Transverse
CC	GO:0030992	intraciliary transport particle B	0.000309413	genus..Ruminococcustorquesgroup.id.14377	Transverse
CC	GO:0008180	COP9 signalosome	0.0012535	genus..Ruminococcustorquesgroup.id.14377	Transverse
CC	GO:0005782	peroxisomal matrix	0.00250273	genus..Ruminococcustorquesgroup.id.14377	Transverse
CC	GO:0005770	late endosome	0.0105049	genus..Ruminococcustorquesgroup.id.14377	Transverse
CC	GO:0030665	clathrin-coated vesicle membrane	0.0171598	genus..Ruminococcustorquesgroup.id.14377	Transverse
CC	GO:0030666	endocytic vesicle membrane	0.0354351	genus..Ruminococcustorquesgroup.id.14377	Transverse
MF	GO:0043121	neurotrophin binding	0.0160833	genus..Ruminococcustorquesgroup.id.14377	Transverse
MF	GO:0017124	SH3 domain binding	0.0165959	genus..Ruminococcustorquesgroup.id.14377	Transverse
MF	GO:0030247	polysaccharide binding	0.0397403	genus..Ruminococcustorquesgroup.id.14377	Transverse
MF	GO:0051059	NF-kappaB binding	0.0459554	genus..Ruminococcustorquesgroup.id.14377	Transverse
BP	GO:0050852	T cell receptor signaling pathway	0.00128635	genus..Clostridiuminnocuumgroup.id.14397	Transverse
BP	GO:1903531	negative regulation of secretion by cell	0.00144413	genus..Clostridiuminnocuumgroup.id.14397	Transverse
BP	GO:0008406	gonad development	0.00483483	genus..Clostridiuminnocuumgroup.id.14397	Transverse
BP	GO:0048863	stem cell differentiation	0.00574883	genus..Clostridiuminnocuumgroup.id.14397	Transverse
BP	GO:0009791	post-embryonic development	0.00733455	genus..Clostridiuminnocuumgroup.id.14397	Transverse
BP	GO:0006942	regulation of striated muscle contraction	0.00922566	genus..Clostridiuminnocuumgroup.id.14397	Transverse
BP	GO:0031346	positive regulation of cell projection organization	0.0158075	genus..Clostridiuminnocuumgroup.id.14397	Transverse
BP	GO:0006222	UMP biosynthetic process	0.0161906	genus..Clostridiuminnocuumgroup.id.14397	Transverse
BP	GO:0042373	vitamin K metabolic process	0.0161906	genus..Clostridiuminnocuumgroup.id.14397	Transverse
BP	GO:0051384	response to glucocorticoid	0.0167389	genus..Clostridiuminnocuumgroup.id.14397	Transverse
BP	GO:0005980	glycogen catabolic process	0.0220151	genus..Clostridiuminnocuumgroup.id.14397	Transverse
BP	GO:0007584	response to nutrient	0.0244329	genus..Clostridiuminnocuumgroup.id.14397	Transverse
BP	GO:1903034	regulation of response to wounding	0.0287286	genus..Clostridiuminnocuumgroup.id.14397	Transverse
BP	GO:0007596	blood coagulation	0.0439427	genus..Clostridiuminnocuumgroup.id.14397	Transverse
CC	GO:0098850	extrinsic component of synaptic vesicle membrane	0.0181006	genus..Clostridiuminnocuumgroup.id.14397	Transverse
MF	GO:0030551	cyclic nucleotide binding	0.00209231	genus..Clostridiuminnocuumgroup.id.14397	Transverse
MF	GO:0061134	peptidase regulator activity	0.00871982	genus..Clostridiuminnocuumgroup.id.14397	Transverse
MF	GO:0004867	serine-type endopeptidase inhibitor activity	0.0147446	genus..Clostridiuminnocuumgroup.id.14397	Transverse
MF	GO:1902936	phosphatidylinositol bisphosphate binding	0.0164449	genus..Clostridiuminnocuumgroup.id.14397	Transverse
MF	GO:0055056	D-glucose transmembrane transporter activity	0.0218132	genus..Clostridiuminnocuumgroup.id.14397	Transverse
MF	GO:0030247	polysaccharide binding	0.044923	genus..Clostridiuminnocuumgroup.id.14397	Transverse
BP	GO:0006622	protein targeting to lysosome	0.00116686	genus.LachnospiraceaeND3007group.id.11317	Transverse
BP	GO:0008340	determination of adult lifespan	0.00131243	genus.LachnospiraceaeND3007group.id.11317	Transverse
BP	GO:0006479	protein methylation	0.00255969	genus.LachnospiraceaeND3007group.id.11317	Transverse
BP	GO:0006809	nitric oxide biosynthetic process	0.00620176	genus.LachnospiraceaeND3007group.id.11317	Transverse
BP	GO:0002437	inflammatory response to antigenic stimulus	0.00733986	genus.LachnospiraceaeND3007group.id.11317	Transverse
BP	GO:2000134	negative regulation of G1/S transition of mitotic cell cycle	0.00750961	genus.LachnospiraceaeND3007group.id.11317	Transverse
BP	GO:0009791	post-embryonic development	0.00785442	genus.LachnospiraceaeND3007group.id.11317	Transverse
BP	GO:0006641	triglyceride metabolic process	0.0118925	genus.LachnospiraceaeND3007group.id.11317	Transverse
BP	GO:0032479	regulation of type I interferon production	0.0154607	genus.LachnospiraceaeND3007group.id.11317	Transverse
BP	GO:0072488	ammonium transmembrane transport	0.0182749	genus.LachnospiraceaeND3007group.id.11317	Transverse
BP	GO:0009071	serine family amino acid catabolic process	0.0197831	genus.LachnospiraceaeND3007group.id.11317	Transverse
BP	GO:0006997	nucleus organization	0.0202183	genus.LachnospiraceaeND3007group.id.11317	Transverse
BP	GO:0018205	peptidyl-lysine modification	0.0221072	genus.LachnospiraceaeND3007group.id.11317	Transverse
BP	GO:0007030	Golgi organization	0.0237825	genus.LachnospiraceaeND3007group.id.11317	Transverse
BP	GO:0036499	PERK-mediated unfolded protein response	0.0287859	genus.LachnospiraceaeND3007group.id.11317	Transverse
BP	GO:0006109	regulation of carbohydrate metabolic process	0.0316179	genus.LachnospiraceaeND3007group.id.11317	Transverse
BP	GO:0034063	stress granule assembly	0.0465524	genus.LachnospiraceaeND3007group.id.11317	Transverse
BP	GO:0044242	cellular lipid catabolic process	0.0483291	genus.LachnospiraceaeND3007group.id.11317	Transverse
BP	GO:0008406	gonad development	0.0494619	genus.LachnospiraceaeND3007group.id.11317	Transverse
BP	GO:0031069	hair follicle morphogenesis	0.0494828	genus.LachnospiraceaeND3007group.id.11317	Transverse
BP	GO:0007033	vacuole organization	0.0498417	genus.LachnospiraceaeND3007group.id.11317	Transverse
CC	GO:0071014	post-mRNA release spliceosomal complex	0.0170122	genus.LachnospiraceaeND3007group.id.11317	Transverse
CC	GO:0036128	CatSper complex	0.021603	genus.LachnospiraceaeND3007group.id.11317	Transverse
MF	GO:0016706	2-oxoglutarate-dependent dioxygenase activity	0.000164532	genus.LachnospiraceaeND3007group.id.11317	Transverse
MF	GO:1900750	oligopeptide binding	0.0194299	genus.LachnospiraceaeND3007group.id.11317	Transverse
BP	GO:0009225	nucleotide-sugar metabolic process	0.00156904	genus.Sellimonas.id.14369	Transverse
BP	GO:0140467	integrated stress response signaling	0.00241684	genus.Sellimonas.id.14369	Transverse
BP	GO:0051965	positive regulation of synapse assembly	0.00448479	genus.Sellimonas.id.14369	Transverse
BP	GO:0034976	response to endoplasmic reticulum stress	0.00873009	genus.Sellimonas.id.14369	Transverse
BP	GO:0051409	response to nitrosative stress	0.0157738	genus.Sellimonas.id.14369	Transverse
BP	GO:0090161	Golgi ribbon formation	0.0173379	genus.Sellimonas.id.14369	Transverse
BP	GO:0046328	regulation of JNK cascade	0.0201684	genus.Sellimonas.id.14369	Transverse
BP	GO:0016558	protein import into peroxisome matrix	0.0235702	genus.Sellimonas.id.14369	Transverse
CC	GO:0030120	vesicle coat	0.00432581	genus.Sellimonas.id.14369	Transverse
CC	GO:0005793	endoplasmic reticulum-Golgi intermediate compartment	0.0181737	genus.Sellimonas.id.14369	Transverse
CC	GO:0000346	transcription export complex	0.0185448	genus.Sellimonas.id.14369	Transverse
CC	GO:0036038	MKS complex	0.020075	genus.Sellimonas.id.14369	Transverse
MF	GO:0031406	carboxylic acid binding	0.00504043	genus.Sellimonas.id.14369	Transverse
MF	GO:0043177	organic acid binding	0.00594282	genus.Sellimonas.id.14369	Transverse
MF	GO:0090079	translation regulator activity, nucleic acid binding	0.0158111	genus.Sellimonas.id.14369	Transverse
MF	GO:0035673	oligopeptide transmembrane transporter activity	0.0194299	genus.Sellimonas.id.14369	Transverse
MF	GO:0004000	adenosine deaminase activity	0.022923	genus.Sellimonas.id.14369	Transverse
MF	GO:0070273	phosphatidylinositol-4-phosphate binding	0.0487397	genus.Sellimonas.id.14369	Transverse
BP	GO:0006809	nitric oxide biosynthetic process	0.00045809	genus.Clostridiumsensustricto1.id.1873	Transverse
BP	GO:0071514	genomic imprinting	0.000693832	genus.Clostridiumsensustricto1.id.1873	Transverse
BP	GO:0006953	acute-phase response	0.00381841	genus.Clostridiumsensustricto1.id.1873	Transverse
BP	GO:0045824	negative regulation of innate immune response	0.0128583	genus.Clostridiumsensustricto1.id.1873	Transverse
BP	GO:0001967	suckling behavior	0.0232621	genus.Clostridiumsensustricto1.id.1873	Transverse
BP	GO:0033235	positive regulation of protein sumoylation	0.0232621	genus.Clostridiumsensustricto1.id.1873	Transverse
BP	GO:0034501	protein localization to kinetochore	0.0289948	genus.Clostridiumsensustricto1.id.1873	Transverse
BP	GO:0030033	microvillus assembly	0.0308984	genus.Clostridiumsensustricto1.id.1873	Transverse
BP	GO:0048268	clathrin coat assembly	0.0365876	genus.Clostridiumsensustricto1.id.1873	Transverse
BP	GO:0006607	NLS-bearing protein import into nucleus	0.0384767	genus.Clostridiumsensustricto1.id.1873	Transverse
BP	GO:0006490	oligosaccharide-lipid intermediate biosynthetic process	0.0403623	genus.Clostridiumsensustricto1.id.1873	Transverse
BP	GO:0061484	hematopoietic stem cell homeostasis	0.0459973	genus.Clostridiumsensustricto1.id.1873	Transverse
CC	GO:0030135	coated vesicle	0.000367448	genus.Clostridiumsensustricto1.id.1873	Transverse
CC	GO:0030134	COPII-coated ER to Golgi transport vesicle	0.000825353	genus.Clostridiumsensustricto1.id.1873	Transverse
CC	GO:0035577	azurophil granule membrane	0.00577591	genus.Clostridiumsensustricto1.id.1873	Transverse
CC	GO:0030662	coated vesicle membrane	0.00750161	genus.Clostridiumsensustricto1.id.1873	Transverse
CC	GO:0016581	NuRD complex	0.0309207	genus.Clostridiumsensustricto1.id.1873	Transverse
CC	GO:0097440	apical dendrite	0.032822	genus.Clostridiumsensustricto1.id.1873	Transverse
MF	GO:0022804	active transmembrane transporter activity	0.00250702	genus.Clostridiumsensustricto1.id.1873	Transverse
MF	GO:0047676	arachidonate-CoA ligase activity	0.0229255	genus.Clostridiumsensustricto1.id.1873	Transverse
MF	GO:0055056	D-glucose transmembrane transporter activity	0.024984	genus.Clostridiumsensustricto1.id.1873	Transverse
MF	GO:0008253	5'-nucleotidase activity	0.0270383	genus.Clostridiumsensustricto1.id.1873	Transverse
MF	GO:0050780	dopamine receptor binding	0.0270383	genus.Clostridiumsensustricto1.id.1873	Transverse
MF	GO:0042043	neurexin family protein binding	0.0311344	genus.Clostridiumsensustricto1.id.1873	Transverse
MF	GO:0019838	growth factor binding	0.0327778	genus.Clostridiumsensustricto1.id.1873	Transverse
MF	GO:0003746	translation elongation factor activity	0.039276	genus.Clostridiumsensustricto1.id.1873	Transverse
BP	GO:2000739	regulation of mesenchymal stem cell differentiation	0.00010165	genus.LachnospiraceaeNK4A136group.id.11319	Transverse
BP	GO:0010506	regulation of autophagy	0.00205131	genus.LachnospiraceaeNK4A136group.id.11319	Transverse
BP	GO:1902041	regulation of extrinsic apoptotic signaling pathway via death domain receptors	0.00245754	genus.LachnospiraceaeNK4A136group.id.11319	Transverse
BP	GO:0006611	protein export from nucleus	0.00406547	genus.LachnospiraceaeNK4A136group.id.11319	Transverse
BP	GO:0002158	osteoclast proliferation	0.0167644	genus.LachnospiraceaeNK4A136group.id.11319	Transverse
BP	GO:0051095	regulation of helicase activity	0.0167644	genus.LachnospiraceaeNK4A136group.id.11319	Transverse
BP	GO:0015838	amino-acid betaine transport	0.0197831	genus.LachnospiraceaeNK4A136group.id.11319	Transverse
BP	GO:0031333	negative regulation of protein-containing complex assembly	0.0212889	genus.LachnospiraceaeNK4A136group.id.11319	Transverse
BP	GO:0002091	negative regulation of receptor internalization	0.0257939	genus.LachnospiraceaeNK4A136group.id.11319	Transverse
BP	GO:0014819	regulation of skeletal muscle contraction	0.027291	genus.LachnospiraceaeNK4A136group.id.11319	Transverse
BP	GO:0006109	regulation of carbohydrate metabolic process	0.0316179	genus.LachnospiraceaeNK4A136group.id.11319	Transverse
BP	GO:0061484	hematopoietic stem cell homeostasis	0.0362271	genus.LachnospiraceaeNK4A136group.id.11319	Transverse
BP	GO:0033617	mitochondrial cytochrome c oxidase assembly	0.0377087	genus.LachnospiraceaeNK4A136group.id.11319	Transverse
BP	GO:0070935	3'-UTR-mediated mRNA stabilization	0.0391882	genus.LachnospiraceaeNK4A136group.id.11319	Transverse
BP	GO:0032511	late endosome to vacuole transport via multivesicular body sorting pathway	0.0406654	genus.LachnospiraceaeNK4A136group.id.11319	Transverse
CC	GO:0005788	endoplasmic reticulum lumen	0.01252	genus.LachnospiraceaeNK4A136group.id.11319	Transverse
CC	GO:1904949	ATPase complex	0.0224797	genus.LachnospiraceaeNK4A136group.id.11319	Transverse
CC	GO:0005814	centriole	0.0256611	genus.LachnospiraceaeNK4A136group.id.11319	Transverse
CC	GO:0019898	extrinsic component of membrane	0.030915	genus.LachnospiraceaeNK4A136group.id.11319	Transverse
MF	GO:0042626	ATPase-coupled transmembrane transporter activity	0.010052	genus.LachnospiraceaeNK4A136group.id.11319	Transverse
MF	GO:0001965	G-protein alpha-subunit binding	0.0444569	genus.LachnospiraceaeNK4A136group.id.11319	Transverse
BP	GO:0018208	peptidyl-proline modification	0.00151795	genus.Senegalimassilia.id.11160	Transverse
BP	GO:0072594	establishment of protein localization to organelle	0.00426885	genus.Senegalimassilia.id.11160	Transverse
BP	GO:0008406	gonad development	0.00483483	genus.Senegalimassilia.id.11160	Transverse
BP	GO:0009791	post-embryonic development	0.00733455	genus.Senegalimassilia.id.11160	Transverse
BP	GO:0051321	meiotic cell cycle	0.00891803	genus.Senegalimassilia.id.11160	Transverse
BP	GO:0009170	purine deoxyribonucleoside monophosphate metabolic process	0.0147292	genus.Senegalimassilia.id.11160	Transverse
BP	GO:0009071	serine family amino acid catabolic process	0.019107	genus.Senegalimassilia.id.11160	Transverse
BP	GO:0035264	multicellular organism growth	0.019921	genus.Senegalimassilia.id.11160	Transverse
BP	GO:0060044	negative regulation of cardiac muscle cell proliferation	0.0234661	genus.Senegalimassilia.id.11160	Transverse
BP	GO:0050905	neuromuscular process	0.0247103	genus.Senegalimassilia.id.11160	Transverse
CC	GO:0008180	COP9 signalosome	0.00134151	genus.Senegalimassilia.id.11160	Transverse
CC	GO:0031461	cullin-RING ubiquitin ligase complex	0.00267036	genus.Senegalimassilia.id.11160	Transverse
CC	GO:0016363	nuclear matrix	0.0158843	genus.Senegalimassilia.id.11160	Transverse
CC	GO:0098850	extrinsic component of synaptic vesicle membrane	0.0164675	genus.Senegalimassilia.id.11160	Transverse
CC	GO:0005652	nuclear lamina	0.0179515	genus.Senegalimassilia.id.11160	Transverse
CC	GO:0033276	transcription factor TFTC complex	0.02681	genus.Senegalimassilia.id.11160	Transverse
CC	GO:0031258	lamellipodium membrane	0.0326727	genus.Senegalimassilia.id.11160	Transverse
CC	GO:0005682	U5 snRNP	0.0370474	genus.Senegalimassilia.id.11160	Transverse
MF	GO:0000993	RNA polymerase II complex binding	0.00154397	genus.Senegalimassilia.id.11160	Transverse
MF	GO:0055056	D-glucose transmembrane transporter activity	0.0192698	genus.Senegalimassilia.id.11160	Transverse
MF	GO:0004535	poly(A)-specific ribonuclease activity	0.0208593	genus.Senegalimassilia.id.11160	Transverse
BP	GO:0016558	protein import into peroxisome matrix	0.000219877	genus.Collinsella.id.815	Transverse
BP	GO:0006027	glycosaminoglycan catabolic process	0.000782179	genus.Collinsella.id.815	Transverse
BP	GO:0016042	lipid catabolic process	0.00150108	genus.Collinsella.id.815	Transverse
BP	GO:0042147	retrograde transport, endosome to Golgi	0.00922566	genus.Collinsella.id.815	Transverse
BP	GO:0035871	protein K11-linked deubiquitination	0.0147292	genus.Collinsella.id.815	Transverse
BP	GO:0046085	adenosine metabolic process	0.0147292	genus.Collinsella.id.815	Transverse
BP	GO:0070900	mitochondrial tRNA modification	0.0147292	genus.Collinsella.id.815	Transverse
BP	GO:0043652	engulfment of apoptotic cell	0.0220151	genus.Collinsella.id.815	Transverse
BP	GO:0043433	negative regulation of DNA-binding transcription factor activity	0.0222613	genus.Collinsella.id.815	Transverse
BP	GO:0050905	neuromuscular process	0.0247103	genus.Collinsella.id.815	Transverse
BP	GO:0009226	nucleotide-sugar biosynthetic process	0.0278065	genus.Collinsella.id.815	Transverse
CC	GO:0016235	aggresome	0.00118493	genus.Collinsella.id.815	Transverse
CC	GO:0031080	nuclear pore outer ring	0.0144853	genus.Collinsella.id.815	Transverse
CC	GO:0036128	CatSper complex	0.0202225	genus.Collinsella.id.815	Transverse
MF	GO:1990756	ubiquitin ligase-substrate adaptor activity	0.00311449	genus.Collinsella.id.815	Transverse
MF	GO:0048185	activin binding	0.0165082	genus.Collinsella.id.815	Transverse
MF	GO:0031543	peptidyl-proline dioxygenase activity	0.0179958	genus.Collinsella.id.815	Transverse
MF	GO:0031432	titin binding	0.0194813	genus.Collinsella.id.815	Transverse
MF	GO:0016874	ligase activity	0.0259101	genus.Collinsella.id.815	Transverse
MF	GO:0001637	G protein-coupled chemoattractant receptor activity	0.0385964	genus.Collinsella.id.815	Transverse
BP	GO:0002399	MHC class II protein complex assembly	0.000349819	genus.LachnospiraceaeUCG001.id.11321	Transverse
BP	GO:0090148	membrane fission	0.0026747	genus.LachnospiraceaeUCG001.id.11321	Transverse
BP	GO:0022602	ovulation cycle process	0.00344096	genus.LachnospiraceaeUCG001.id.11321	Transverse
BP	GO:0099172	presynapse organization	0.00400212	genus.LachnospiraceaeUCG001.id.11321	Transverse
BP	GO:0072666	establishment of protein localization to vacuole	0.00574795	genus.LachnospiraceaeUCG001.id.11321	Transverse
BP	GO:0006809	nitric oxide biosynthetic process	0.00798099	genus.LachnospiraceaeUCG001.id.11321	Transverse
BP	GO:0000281	mitotic cytokinesis	0.0103173	genus.LachnospiraceaeUCG001.id.11321	Transverse
BP	GO:0006664	glycolipid metabolic process	0.0165993	genus.LachnospiraceaeUCG001.id.11321	Transverse
BP	GO:0006104	succinyl-CoA metabolic process	0.0173388	genus.LachnospiraceaeUCG001.id.11321	Transverse
BP	GO:0035721	intraciliary retrograde transport	0.0241924	genus.LachnospiraceaeUCG001.id.11321	Transverse
BP	GO:1903265	positive regulation of tumor necrosis factor-mediated signaling pathway	0.0241924	genus.LachnospiraceaeUCG001.id.11321	Transverse
BP	GO:0034501	protein localization to kinetochore	0.0258985	genus.LachnospiraceaeUCG001.id.11321	Transverse
BP	GO:0051650	establishment of vesicle localization	0.0458379	genus.LachnospiraceaeUCG001.id.11321	Transverse
CC	GO:0030665	clathrin-coated vesicle membrane	0.00181703	genus.LachnospiraceaeUCG001.id.11321	Transverse
CC	GO:0036157	outer dynein arm	0.019188	genus.LachnospiraceaeUCG001.id.11321	Transverse
MF	GO:0035251	UDP-glucosyltransferase activity	0.0188462	genus.LachnospiraceaeUCG001.id.11321	Transverse
MF	GO:0016273	arginine N-methyltransferase activity	0.0205423	genus.LachnospiraceaeUCG001.id.11321	Transverse
MF	GO:0061629	RNA polymerase II-specific DNA-binding transcription factor binding	0.0209985	genus.LachnospiraceaeUCG001.id.11321	Transverse
BP	GO:0006953	acute-phase response	0.0020445	genus.Slackia.id.825	Transverse
BP	GO:0048863	stem cell differentiation	0.00518255	genus.Slackia.id.825	Transverse
BP	GO:0021537	telencephalon development	0.00689595	genus.Slackia.id.825	Transverse
BP	GO:1903322	positive regulation of protein modification by small protein conjugation or removal	0.0147448	genus.Slackia.id.825	Transverse
BP	GO:0051384	response to glucocorticoid	0.015615	genus.Slackia.id.825	Transverse
BP	GO:0002158	osteoclast proliferation	0.0156165	genus.Slackia.id.825	Transverse
BP	GO:0042373	vitamin K metabolic process	0.0156165	genus.Slackia.id.825	Transverse
BP	GO:0042276	error-prone translesion synthesis	0.0170244	genus.Slackia.id.825	Transverse
BP	GO:0015838	amino-acid betaine transport	0.0184305	genus.Slackia.id.825	Transverse
BP	GO:0006109	regulation of carbohydrate metabolic process	0.0276784	genus.Slackia.id.825	Transverse
BP	GO:0032482	Rab protein signal transduction	0.0296093	genus.Slackia.id.825	Transverse
BP	GO:0043547	positive regulation of GTPase activity	0.0424453	genus.Slackia.id.825	Transverse
CC	GO:0031588	nucleotide-activated protein kinase complex	0.0139889	genus.Slackia.id.825	Transverse
CC	GO:0031209	SCAR complex	0.016764	genus.Slackia.id.825	Transverse
CC	GO:0030125	clathrin vesicle coat	0.0481406	genus.Slackia.id.825	Transverse
MF	GO:0051020	GTPase binding	0.0138499	genus.Slackia.id.825	Transverse
MF	GO:0008641	ubiquitin-like modifier activating enzyme activity	0.0160833	genus.Slackia.id.825	Transverse
MF	GO:0004875	complement receptor activity	0.0192698	genus.Slackia.id.825	Transverse
MF	GO:0031543	peptidyl-proline dioxygenase activity	0.0192698	genus.Slackia.id.825	Transverse
MF	GO:0008253	5'-nucleotidase activity	0.0208593	genus.Slackia.id.825	Transverse
MF	GO:0042043	neurexin family protein binding	0.0240309	genus.Slackia.id.825	Transverse
MF	GO:0033038	bitter taste receptor activity	0.0303442	genus.Slackia.id.825	Transverse
BP	GO:0006953	acute-phase response	0.00189605	genus.Coprobacter.id.949	Transverse
BP	GO:0022602	ovulation cycle process	0.00214319	genus.Coprobacter.id.949	Transverse
BP	GO:0009791	post-embryonic development	0.00634386	genus.Coprobacter.id.949	Transverse
BP	GO:0006664	glycolipid metabolic process	0.0104985	genus.Coprobacter.id.949	Transverse
BP	GO:0006661	phosphatidylinositol biosynthetic process	0.0139146	genus.Coprobacter.id.949	Transverse
BP	GO:0006195	purine nucleotide catabolic process	0.0166424	genus.Coprobacter.id.949	Transverse
BP	GO:0008584	male gonad development	0.0177477	genus.Coprobacter.id.949	Transverse
BP	GO:0009074	aromatic amino acid family catabolic process	0.0218072	genus.Coprobacter.id.949	Transverse
BP	GO:0060044	negative regulation of cardiac muscle cell proliferation	0.0218072	genus.Coprobacter.id.949	Transverse
BP	GO:0048863	stem cell differentiation	0.0453838	genus.Coprobacter.id.949	Transverse
CC	GO:0019005	SCF ubiquitin ligase complex	9.20655e-05	genus.Coprobacter.id.949	Transverse
CC	GO:0005879	axonemal microtubule	0.00154774	genus.Coprobacter.id.949	Transverse
CC	GO:0036157	outer dynein arm	0.0148319	genus.Coprobacter.id.949	Transverse
CC	GO:0070971	endoplasmic reticulum exit site	0.0425613	genus.Coprobacter.id.949	Transverse
MF	GO:0002020	protease binding	0.0188567	genus.Coprobacter.id.949	Transverse
MF	GO:0016854	racemase and epimerase activity	0.0254015	genus.Coprobacter.id.949	Transverse
BP	GO:0019724	B cell mediated immunity	0.00160331	genus.LachnospiraceaeUCG004.id.11324	Transverse
BP	GO:0002438	acute inflammatory response to antigenic stimulus	0.00231404	genus.LachnospiraceaeUCG004.id.11324	Transverse
BP	GO:0001819	positive regulation of cytokine production	0.00650894	genus.LachnospiraceaeUCG004.id.11324	Transverse
BP	GO:0016447	somatic recombination of immunoglobulin gene segments	0.00929001	genus.LachnospiraceaeUCG004.id.11324	Transverse
BP	GO:0046323	glucose import	0.0148601	genus.LachnospiraceaeUCG004.id.11324	Transverse
BP	GO:0045824	negative regulation of innate immune response	0.0186605	genus.LachnospiraceaeUCG004.id.11324	Transverse
BP	GO:0006497	protein lipidation	0.0219639	genus.LachnospiraceaeUCG004.id.11324	Transverse
BP	GO:0000422	autophagy of mitochondrion	0.0245888	genus.LachnospiraceaeUCG004.id.11324	Transverse
BP	GO:0007343	egg activation	0.0259039	genus.LachnospiraceaeUCG004.id.11324	Transverse
BP	GO:0006664	glycolipid metabolic process	0.0297149	genus.LachnospiraceaeUCG004.id.11324	Transverse
BP	GO:0097499	protein localization to non-motile cilium	0.0305427	genus.LachnospiraceaeUCG004.id.11324	Transverse
BP	GO:0033559	unsaturated fatty acid metabolic process	0.0306891	genus.LachnospiraceaeUCG004.id.11324	Transverse
BP	GO:0016558	protein import into peroxisome matrix	0.0351599	genus.LachnospiraceaeUCG004.id.11324	Transverse
BP	GO:0009226	nucleotide-sugar biosynthetic process	0.0443299	genus.LachnospiraceaeUCG004.id.11324	Transverse
BP	GO:0034244	negative regulation of transcription elongation by RNA polymerase II	0.046609	genus.LachnospiraceaeUCG004.id.11324	Transverse
BP	GO:0071514	genomic imprinting	0.046609	genus.LachnospiraceaeUCG004.id.11324	Transverse
CC	GO:0008540	proteasome regulatory particle, base subcomplex	0.000340163	genus.LachnospiraceaeUCG004.id.11324	Transverse
CC	GO:0072562	blood microparticle	0.00449041	genus.LachnospiraceaeUCG004.id.11324	Transverse
CC	GO:0005774	vacuolar membrane	0.00516705	genus.LachnospiraceaeUCG004.id.11324	Transverse
CC	GO:0030135	coated vesicle	0.00609892	genus.LachnospiraceaeUCG004.id.11324	Transverse
CC	GO:0005765	lysosomal membrane	0.0189548	genus.LachnospiraceaeUCG004.id.11324	Transverse
CC	GO:0071014	post-mRNA release spliceosomal complex	0.025149	genus.LachnospiraceaeUCG004.id.11324	Transverse
CC	GO:0030688	preribosome, small subunit precursor	0.0341398	genus.LachnospiraceaeUCG004.id.11324	Transverse
CC	GO:0071203	WASH complex	0.0341398	genus.LachnospiraceaeUCG004.id.11324	Transverse
CC	GO:0071004	U2-type prespliceosome	0.0408297	genus.LachnospiraceaeUCG004.id.11324	Transverse
CC	GO:0005680	anaphase-promoting complex	0.049679	genus.LachnospiraceaeUCG004.id.11324	Transverse
MF	GO:0140664	ATP-dependent DNA damage sensor activity	0.00106653	genus.LachnospiraceaeUCG004.id.11324	Transverse
MF	GO:0140097	catalytic activity, acting on DNA	0.0222642	genus.LachnospiraceaeUCG004.id.11324	Transverse
MF	GO:0042043	neurexin family protein binding	0.0358432	genus.LachnospiraceaeUCG004.id.11324	Transverse
BP	GO:0051593	response to folic acid	0.000181554	genus.Streptococcus.id.1853	Transverse
BP	GO:0009071	serine family amino acid catabolic process	0.000256878	genus.Streptococcus.id.1853	Transverse
BP	GO:0120254	olefinic compound metabolic process	0.0033142	genus.Streptococcus.id.1853	Transverse
BP	GO:0010823	negative regulation of mitochondrion organization	0.00417348	genus.Streptococcus.id.1853	Transverse
BP	GO:0050777	negative regulation of immune response	0.00548336	genus.Streptococcus.id.1853	Transverse
BP	GO:0006956	complement activation	0.00683907	genus.Streptococcus.id.1853	Transverse
BP	GO:0009791	post-embryonic development	0.0113072	genus.Streptococcus.id.1853	Transverse
BP	GO:0042542	response to hydrogen peroxide	0.015019	genus.Streptococcus.id.1853	Transverse
BP	GO:0001676	long-chain fatty acid metabolic process	0.0173447	genus.Streptococcus.id.1853	Transverse
BP	GO:0035871	protein K11-linked deubiquitination	0.0183809	genus.Streptococcus.id.1853	Transverse
BP	GO:0002158	osteoclast proliferation	0.0202008	genus.Streptococcus.id.1853	Transverse
BP	GO:0002456	T cell mediated immunity	0.023775	genus.Streptococcus.id.1853	Transverse
BP	GO:0097499	protein localization to non-motile cilium	0.0238308	genus.Streptococcus.id.1853	Transverse
BP	GO:0043605	amide catabolic process	0.0292514	genus.Streptococcus.id.1853	Transverse
BP	GO:0036499	PERK-mediated unfolded protein response	0.0346427	genus.Streptococcus.id.1853	Transverse
BP	GO:0070314	G1 to G0 transition	0.0346427	genus.Streptococcus.id.1853	Transverse
BP	GO:0036294	cellular response to decreased oxygen levels	0.0357538	genus.Streptococcus.id.1853	Transverse
CC	GO:0042611	MHC protein complex	0.000982864	genus.Streptococcus.id.1853	Transverse
CC	GO:0005770	late endosome	0.00266747	genus.Streptococcus.id.1853	Transverse
CC	GO:0000421	autophagosome membrane	0.0050369	genus.Streptococcus.id.1853	Transverse
CC	GO:0005759	mitochondrial matrix	0.0127168	genus.Streptococcus.id.1853	Transverse
CC	GO:0032982	myosin filament	0.0437195	genus.Streptococcus.id.1853	Transverse
MF	GO:0003796	lysozyme activity	0.0203327	genus.Streptococcus.id.1853	Transverse
MF	GO:0016884	carbon-nitrogen ligase activity, with glutamine as amido-N-donor	0.0203327	genus.Streptococcus.id.1853	Transverse
MF	GO:0035251	UDP-glucosyltransferase activity	0.0223436	genus.Streptococcus.id.1853	Transverse
BP	GO:0006298	mismatch repair	0.00131243	genus.Coprococcus1.id.11301	Transverse
BP	GO:0060390	regulation of SMAD protein signal transduction	0.00589287	genus.Coprococcus1.id.11301	Transverse
BP	GO:0002437	inflammatory response to antigenic stimulus	0.00733986	genus.Coprococcus1.id.11301	Transverse
BP	GO:0070213	protein auto-ADP-ribosylation	0.0167644	genus.Coprococcus1.id.11301	Transverse
BP	GO:0060049	regulation of protein glycosylation	0.0182749	genus.Coprococcus1.id.11301	Transverse
BP	GO:0070103	regulation of interleukin-6-mediated signaling pathway	0.0182749	genus.Coprococcus1.id.11301	Transverse
BP	GO:0030033	microvillus assembly	0.0242945	genus.Coprococcus1.id.11301	Transverse
BP	GO:0014819	regulation of skeletal muscle contraction	0.027291	genus.Coprococcus1.id.11301	Transverse
BP	GO:0032274	gonadotropin secretion	0.027291	genus.Coprococcus1.id.11301	Transverse
BP	GO:1905048	regulation of metallopeptidase activity	0.031769	genus.Coprococcus1.id.11301	Transverse
BP	GO:0006506	GPI anchor biosynthetic process	0.0480187	genus.Coprococcus1.id.11301	Transverse
CC	GO:0034774	secretory granule lumen	0.0135074	genus.Coprococcus1.id.11301	Transverse
CC	GO:1990877	FNIP-folliculin RagC/D GAP	0.0154772	genus.Coprococcus1.id.11301	Transverse
CC	GO:0005875	microtubule associated complex	0.024776	genus.Coprococcus1.id.11301	Transverse
MF	GO:0047676	arachidonate-CoA ligase activity	0.0176778	genus.Coprococcus1.id.11301	Transverse
MF	GO:0055056	D-glucose transmembrane transporter activity	0.0192698	genus.Coprococcus1.id.11301	Transverse
MF	GO:0019838	growth factor binding	0.0200754	genus.Coprococcus1.id.11301	Transverse
BP	GO:0050684	regulation of mRNA processing	0.00873015	genus.LachnospiraceaeUCG008.id.11328	Transverse
BP	GO:2000425	regulation of apoptotic cell clearance	0.0105409	genus.LachnospiraceaeUCG008.id.11328	Transverse
BP	GO:0017062	respiratory chain complex III assembly	0.0126364	genus.LachnospiraceaeUCG008.id.11328	Transverse
CC	GO:0005814	centriole	0.000526343	genus.LachnospiraceaeUCG008.id.11328	Transverse
CC	GO:0000776	kinetochore	0.000627996	genus.LachnospiraceaeUCG008.id.11328	Transverse
CC	GO:0000779	condensed chromosome, centromeric region	0.000753451	genus.LachnospiraceaeUCG008.id.11328	Transverse
CC	GO:0005811	lipid droplet	0.0048364	genus.LachnospiraceaeUCG008.id.11328	Transverse
CC	GO:0030992	intraciliary transport particle B	0.0179497	genus.LachnospiraceaeUCG008.id.11328	Transverse
CC	GO:0030125	clathrin vesicle coat	0.0346208	genus.LachnospiraceaeUCG008.id.11328	Transverse
MF	GO:0008094	ATP-dependent activity, acting on DNA	0.00768583	genus.LachnospiraceaeUCG008.id.11328	Transverse
MF	GO:0008641	ubiquitin-like modifier activating enzyme activity	0.0107483	genus.LachnospiraceaeUCG008.id.11328	Transverse
MF	GO:0004875	complement receptor activity	0.0128847	genus.LachnospiraceaeUCG008.id.11328	Transverse
MF	GO:0033764	steroid dehydrogenase activity, acting on the CH-OH group of donors, NAD or NADP as acceptor	0.0340094	genus.LachnospiraceaeUCG008.id.11328	Transverse
BP	GO:0032727	positive regulation of interferon-alpha production	0.000949445	genus.Subdoligranulum.id.2070	Transverse
BP	GO:0006623	protein targeting to vacuole	0.00377051	genus.Subdoligranulum.id.2070	Transverse
BP	GO:0019731	antibacterial humoral response	0.00764777	genus.Subdoligranulum.id.2070	Transverse
BP	GO:0061512	protein localization to cilium	0.00830262	genus.Subdoligranulum.id.2070	Transverse
BP	GO:0032729	positive regulation of type II interferon production	0.00944805	genus.Subdoligranulum.id.2070	Transverse
BP	GO:2000736	regulation of stem cell differentiation	0.0109101	genus.Subdoligranulum.id.2070	Transverse
BP	GO:0050807	regulation of synapse organization	0.0109837	genus.Subdoligranulum.id.2070	Transverse
BP	GO:0009791	post-embryonic development	0.0119368	genus.Subdoligranulum.id.2070	Transverse
BP	GO:1901856	negative regulation of cellular respiration	0.0189015	genus.Subdoligranulum.id.2070	Transverse
BP	GO:0003334	keratinocyte development	0.024504	genus.Subdoligranulum.id.2070	Transverse
BP	GO:0009071	serine family amino acid catabolic process	0.024504	genus.Subdoligranulum.id.2070	Transverse
BP	GO:0051036	regulation of endosome size	0.024504	genus.Subdoligranulum.id.2070	Transverse
BP	GO:0098792	xenophagy	0.0263645	genus.Subdoligranulum.id.2070	Transverse
BP	GO:0016558	protein import into peroxisome matrix	0.0282216	genus.Subdoligranulum.id.2070	Transverse
BP	GO:0031573	mitotic intra-S DNA damage checkpoint signaling	0.0319255	genus.Subdoligranulum.id.2070	Transverse
BP	GO:0002705	positive regulation of leukocyte mediated immunity	0.0330921	genus.Subdoligranulum.id.2070	Transverse
BP	GO:0009226	nucleotide-sugar biosynthetic process	0.0356156	genus.Subdoligranulum.id.2070	Transverse
BP	GO:0036499	PERK-mediated unfolded protein response	0.0356156	genus.Subdoligranulum.id.2070	Transverse
BP	GO:0070665	positive regulation of leukocyte proliferation	0.038932	genus.Subdoligranulum.id.2070	Transverse
BP	GO:1901659	glycosyl compound biosynthetic process	0.0466042	genus.Subdoligranulum.id.2070	Transverse
CC	GO:0016363	nuclear matrix	0.0236204	genus.Subdoligranulum.id.2070	Transverse
CC	GO:0030665	clathrin-coated vesicle membrane	0.0271551	genus.Subdoligranulum.id.2070	Transverse
MF	GO:1990756	ubiquitin ligase-substrate adaptor activity	0.00539448	genus.Subdoligranulum.id.2070	Transverse
MF	GO:0016741	transferase activity, transferring one-carbon groups	0.00942435	genus.Subdoligranulum.id.2070	Transverse
MF	GO:0030246	carbohydrate binding	0.0180133	genus.Subdoligranulum.id.2070	Transverse
MF	GO:1900750	oligopeptide binding	0.0217615	genus.Subdoligranulum.id.2070	Transverse
BP	GO:0050913	sensory perception of bitter taste	6.44901e-05	genus.Coprococcus2.id.11302	Transverse
BP	GO:0018410	C-terminal protein amino acid modification	0.000471784	genus.Coprococcus2.id.11302	Transverse
BP	GO:0070050	neuron cellular homeostasis	0.00661129	genus.Coprococcus2.id.11302	Transverse
BP	GO:0061512	protein localization to cilium	0.00830262	genus.Coprococcus2.id.11302	Transverse
BP	GO:0006809	nitric oxide biosynthetic process	0.00944805	genus.Coprococcus2.id.11302	Transverse
BP	GO:0019722	calcium-mediated signaling	0.00969012	genus.Coprococcus2.id.11302	Transverse
BP	GO:0009791	post-embryonic development	0.0119368	genus.Coprococcus2.id.11302	Transverse
BP	GO:0035871	protein K11-linked deubiquitination	0.0189015	genus.Coprococcus2.id.11302	Transverse
BP	GO:0034244	negative regulation of transcription elongation by RNA polymerase II	0.0374556	genus.Coprococcus2.id.11302	Transverse
CC	GO:0099568	cytoplasmic region	0.000214595	genus.Coprococcus2.id.11302	Transverse
CC	GO:0035579	specific granule membrane	0.012422	genus.Coprococcus2.id.11302	Transverse
CC	GO:0031080	nuclear pore outer ring	0.0184478	genus.Coprococcus2.id.11302	Transverse
CC	GO:0033106	cis-Golgi network membrane	0.0184478	genus.Coprococcus2.id.11302	Transverse
CC	GO:0016581	NuRD complex	0.0293571	genus.Coprococcus2.id.11302	Transverse
CC	GO:0036126	sperm flagellum	0.0389267	genus.Coprococcus2.id.11302	Transverse
CC	GO:0031258	lamellipodium membrane	0.0401484	genus.Coprococcus2.id.11302	Transverse
MF	GO:0016889	DNA endonuclease activity, producing 3'-phosphomonoesters	0.0187411	genus.Coprococcus2.id.11302	Transverse
MF	GO:0008519	ammonium transmembrane transporter activity	0.0224481	genus.Coprococcus2.id.11302	Transverse
MF	GO:0016273	arginine N-methyltransferase activity	0.0224481	genus.Coprococcus2.id.11302	Transverse
MF	GO:0055056	D-glucose transmembrane transporter activity	0.0224481	genus.Coprococcus2.id.11302	Transverse
MF	GO:0005324	long-chain fatty acid transporter activity	0.0298215	genus.Coprococcus2.id.11302	Transverse
MF	GO:0045504	dynein heavy chain binding	0.0298215	genus.Coprococcus2.id.11302	Transverse
MF	GO:0061575	cyclin-dependent protein serine/threonine kinase activator activity	0.0298215	genus.Coprococcus2.id.11302	Transverse
BP	GO:0071514	genomic imprinting	0.000656744	genus.LachnospiraceaeUCG010.id.11330	Transverse
BP	GO:0043039	tRNA aminoacylation	0.0031773	genus.LachnospiraceaeUCG010.id.11330	Transverse
BP	GO:0009791	post-embryonic development	0.0119368	genus.LachnospiraceaeUCG010.id.11330	Transverse
BP	GO:0006637	acyl-CoA metabolic process	0.0143952	genus.LachnospiraceaeUCG010.id.11330	Transverse
BP	GO:2000425	regulation of apoptotic cell clearance	0.0189015	genus.LachnospiraceaeUCG010.id.11330	Transverse
BP	GO:0001547	antral ovarian follicle growth	0.0226399	genus.LachnospiraceaeUCG010.id.11330	Transverse
BP	GO:0070103	regulation of interleukin-6-mediated signaling pathway	0.0226399	genus.LachnospiraceaeUCG010.id.11330	Transverse
BP	GO:0002456	T cell mediated immunity	0.0250627	genus.LachnospiraceaeUCG010.id.11330	Transverse
BP	GO:0032543	mitochondrial translation	0.0254241	genus.LachnospiraceaeUCG010.id.11330	Transverse
BP	GO:0009404	toxin metabolic process	0.0282216	genus.LachnospiraceaeUCG010.id.11330	Transverse
BP	GO:0002091	negative regulation of receptor internalization	0.0319255	genus.LachnospiraceaeUCG010.id.11330	Transverse
BP	GO:0006744	ubiquinone biosynthetic process	0.0337723	genus.LachnospiraceaeUCG010.id.11330	Transverse
BP	GO:0061709	reticulophagy	0.0374556	genus.LachnospiraceaeUCG010.id.11330	Transverse
CC	GO:0032588	trans-Golgi network membrane	0.0157471	genus.LachnospiraceaeUCG010.id.11330	Transverse
CC	GO:0008540	proteasome regulatory particle, base subcomplex	0.0215062	genus.LachnospiraceaeUCG010.id.11330	Transverse
MF	GO:0042605	peptide antigen binding	0.00375812	genus.LachnospiraceaeUCG010.id.11330	Transverse
MF	GO:0005085	guanyl-nucleotide exchange factor activity	0.00951549	genus.LachnospiraceaeUCG010.id.11330	Transverse
MF	GO:0030695	GTPase regulator activity	0.0143975	genus.LachnospiraceaeUCG010.id.11330	Transverse
MF	GO:0005221	intracellular cyclic nucleotide-activated monoatomic cation channel activity	0.0211791	genus.LachnospiraceaeUCG010.id.11330	Transverse
MF	GO:0052689	carboxylic ester hydrolase activity	0.0355558	genus.LachnospiraceaeUCG010.id.11330	Transverse
BP	GO:0045956	positive regulation of calcium ion-dependent exocytosis	0.000201066	genus.Sutterella.id.2896	Transverse
BP	GO:0002526	acute inflammatory response	0.00074704	genus.Sutterella.id.2896	Transverse
BP	GO:0030212	hyaluronan metabolic process	0.00141541	genus.Sutterella.id.2896	Transverse
BP	GO:0098876	vesicle-mediated transport to the plasma membrane	0.00191054	genus.Sutterella.id.2896	Transverse
BP	GO:0042147	retrograde transport, endosome to Golgi	0.0112352	genus.Sutterella.id.2896	Transverse
BP	GO:0090161	Golgi ribbon formation	0.0179111	genus.Sutterella.id.2896	Transverse
BP	GO:1903059	regulation of protein lipidation	0.0179111	genus.Sutterella.id.2896	Transverse
BP	GO:0009437	carnitine metabolic process	0.0195239	genus.Sutterella.id.2896	Transverse
BP	GO:0070103	regulation of interleukin-6-mediated signaling pathway	0.0195239	genus.Sutterella.id.2896	Transverse
BP	GO:0072488	ammonium transmembrane transport	0.0195239	genus.Sutterella.id.2896	Transverse
BP	GO:0034244	negative regulation of transcription elongation by RNA polymerase II	0.0323343	genus.Sutterella.id.2896	Transverse
CC	GO:0008540	proteasome regulatory particle, base subcomplex	0.0185448	genus.Sutterella.id.2896	Transverse
CC	GO:0032426	stereocilium tip	0.0322345	genus.Sutterella.id.2896	Transverse
MF	GO:0016889	DNA endonuclease activity, producing 3'-phosphomonoesters	0.000129009	genus.Sutterella.id.2896	Transverse
MF	GO:0033218	amide binding	0.00516633	genus.Sutterella.id.2896	Transverse
MF	GO:0008235	metalloexopeptidase activity	0.00578955	genus.Sutterella.id.2896	Transverse
MF	GO:0008238	exopeptidase activity	0.0128823	genus.Sutterella.id.2896	Transverse
MF	GO:0016884	carbon-nitrogen ligase activity, with glutamine as amido-N-donor	0.0171472	genus.Sutterella.id.2896	Transverse
MF	GO:0042277	peptide binding	0.0198961	genus.Sutterella.id.2896	Transverse
MF	GO:0055056	D-glucose transmembrane transporter activity	0.0205423	genus.Sutterella.id.2896	Transverse
MF	GO:0008253	5'-nucleotidase activity	0.0222356	genus.Sutterella.id.2896	Transverse
MF	GO:0005516	calmodulin binding	0.0486631	genus.Sutterella.id.2896	Transverse
BP	GO:0009067	aspartate family amino acid biosynthetic process	0.000347795	genus.Coprococcus3.id.11303	Transverse
BP	GO:1901880	negative regulation of protein depolymerization	0.00395222	genus.Coprococcus3.id.11303	Transverse
BP	GO:0009791	post-embryonic development	0.00587335	genus.Coprococcus3.id.11303	Transverse
BP	GO:0009170	purine deoxyribonucleoside monophosphate metabolic process	0.0131605	genus.Coprococcus3.id.11303	Transverse
BP	GO:0034085	establishment of sister chromatid cohesion	0.0144673	genus.Coprococcus3.id.11303	Transverse
BP	GO:0046349	amino sugar biosynthetic process	0.0144673	genus.Coprococcus3.id.11303	Transverse
BP	GO:0032515	negative regulation of phosphoprotein phosphatase activity	0.0261546	genus.Coprococcus3.id.11303	Transverse
CC	GO:0031093	platelet alpha granule lumen	0.00318853	genus.Coprococcus3.id.11303	Transverse
CC	GO:0031091	platelet alpha granule	0.00579769	genus.Coprococcus3.id.11303	Transverse
CC	GO:0005776	autophagosome	0.00972929	genus.Coprococcus3.id.11303	Transverse
CC	GO:0030123	AP-3 adaptor complex	0.0137402	genus.Coprococcus3.id.11303	Transverse
CC	GO:0000812	Swr1 complex	0.0162188	genus.Coprococcus3.id.11303	Transverse
CC	GO:0001401	SAM complex	0.0162188	genus.Coprococcus3.id.11303	Transverse
CC	GO:0031256	leading edge membrane	0.0210868	genus.Coprococcus3.id.11303	Transverse
MF	GO:0043560	insulin receptor substrate binding	0.0167199	genus.Coprococcus3.id.11303	Transverse
MF	GO:0004602	glutathione peroxidase activity	0.0293987	genus.Coprococcus3.id.11303	Transverse
BP	GO:0019722	calcium-mediated signaling	0.00270172	genus.Lachnospira.id.2004	Transverse
BP	GO:0061512	protein localization to cilium	0.00344239	genus.Lachnospira.id.2004	Transverse
BP	GO:0000956	nuclear-transcribed mRNA catabolic process	0.0101918	genus.Lachnospira.id.2004	Transverse
BP	GO:2000425	regulation of apoptotic cell clearance	0.0121134	genus.Lachnospira.id.2004	Transverse
BP	GO:0070189	kynurenine metabolic process	0.013317	genus.Lachnospira.id.2004	Transverse
BP	GO:0034244	negative regulation of transcription elongation by RNA polymerase II	0.0240864	genus.Lachnospira.id.2004	Transverse
BP	GO:1902115	regulation of organelle assembly	0.0298323	genus.Lachnospira.id.2004	Transverse
BP	GO:0007288	sperm axoneme assembly	0.0347433	genus.Lachnospira.id.2004	Transverse
CC	GO:0005765	lysosomal membrane	0.000160354	genus.Lachnospira.id.2004	Transverse
CC	GO:0098852	lytic vacuole membrane	0.000160354	genus.Lachnospira.id.2004	Transverse
CC	GO:0005774	vacuolar membrane	0.000249026	genus.Lachnospira.id.2004	Transverse
CC	GO:0030667	secretory granule membrane	0.00632978	genus.Lachnospira.id.2004	Transverse
MF	GO:0016889	DNA endonuclease activity, producing 3'-phosphomonoesters	0.013419	genus.Lachnospira.id.2004	Transverse
MF	GO:0016853	isomerase activity	0.0197612	genus.Lachnospira.id.2004	Transverse
MF	GO:0030247	polysaccharide binding	0.0332239	genus.Lachnospira.id.2004	Transverse
MF	GO:0008143	poly(A) binding	0.0345306	genus.Lachnospira.id.2004	Transverse
BP	GO:0022602	ovulation cycle process	0.00153364	genus.Terrisporobacter.id.11348	Transverse
BP	GO:0006368	transcription elongation by RNA polymerase II	0.00797171	genus.Terrisporobacter.id.11348	Transverse
BP	GO:2000234	positive regulation of rRNA processing	0.0115895	genus.Terrisporobacter.id.11348	Transverse
BP	GO:0046349	amino sugar biosynthetic process	0.0127414	genus.Terrisporobacter.id.11348	Transverse
BP	GO:0008584	male gonad development	0.0128762	genus.Terrisporobacter.id.11348	Transverse
BP	GO:0043652	engulfment of apoptotic cell	0.0173361	genus.Terrisporobacter.id.11348	Transverse
BP	GO:0010587	miRNA catabolic process	0.0219103	genus.Terrisporobacter.id.11348	Transverse
BP	GO:0046479	glycosphingolipid catabolic process	0.0264643	genus.Terrisporobacter.id.11348	Transverse
CC	GO:0032588	trans-Golgi network membrane	0.00606001	genus.Terrisporobacter.id.11348	Transverse
CC	GO:1902554	serine/threonine protein kinase complex	0.0097986	genus.Terrisporobacter.id.11348	Transverse
CC	GO:0031256	leading edge membrane	0.0165248	genus.Terrisporobacter.id.11348	Transverse
CC	GO:0002177	manchette	0.0218967	genus.Terrisporobacter.id.11348	Transverse
CC	GO:1902562	H4 histone acetyltransferase complex	0.0486245	genus.Terrisporobacter.id.11348	Transverse
MF	GO:0017022	myosin binding	0.00421489	genus.Terrisporobacter.id.11348	Transverse
MF	GO:0016889	DNA endonuclease activity, producing 3'-phosphomonoesters	0.0128854	genus.Terrisporobacter.id.11348	Transverse
MF	GO:0019838	growth factor binding	0.0131043	genus.Terrisporobacter.id.11348	Transverse
MF	GO:0004875	complement receptor activity	0.0154433	genus.Terrisporobacter.id.11348	Transverse
BP	GO:0008585	female gonad development	0.000284967	genus.DefluviitaleaceaeUCG011.id.11287	Transverse
BP	GO:0006687	glycosphingolipid metabolic process	0.00334902	genus.DefluviitaleaceaeUCG011.id.11287	Transverse
BP	GO:0099072	regulation of postsynaptic membrane neurotransmitter receptor levels	0.00554138	genus.DefluviitaleaceaeUCG011.id.11287	Transverse
BP	GO:0006228	UTP biosynthetic process	0.0126371	genus.DefluviitaleaceaeUCG011.id.11287	Transverse
BP	GO:0042368	vitamin D biosynthetic process	0.0126371	genus.DefluviitaleaceaeUCG011.id.11287	Transverse
BP	GO:0009226	nucleotide-sugar biosynthetic process	0.0238795	genus.DefluviitaleaceaeUCG011.id.11287	Transverse
BP	GO:0033617	mitochondrial cytochrome c oxidase assembly	0.0313061	genus.DefluviitaleaceaeUCG011.id.11287	Transverse
BP	GO:0006898	receptor-mediated endocytosis	0.0424067	genus.DefluviitaleaceaeUCG011.id.11287	Transverse
BP	GO:1901136	carbohydrate derivative catabolic process	0.0466229	genus.DefluviitaleaceaeUCG011.id.11287	Transverse
CC	GO:0072686	mitotic spindle	0.0221999	genus.DefluviitaleaceaeUCG011.id.11287	Transverse
CC	GO:0097038	perinuclear endoplasmic reticulum	0.0260738	genus.DefluviitaleaceaeUCG011.id.11287	Transverse
MF	GO:0004875	complement receptor activity	0.0173583	genus.DefluviitaleaceaeUCG011.id.11287	Transverse
MF	GO:0031543	peptidyl-proline dioxygenase activity	0.0173583	genus.DefluviitaleaceaeUCG011.id.11287	Transverse
MF	GO:0016840	carbon-nitrogen lyase activity	0.0187916	genus.DefluviitaleaceaeUCG011.id.11287	Transverse
MF	GO:0061575	cyclin-dependent protein serine/threonine kinase activator activity	0.0230796	genus.DefluviitaleaceaeUCG011.id.11287	Transverse
BP	GO:0006984	ER-nucleus signaling pathway	0.00100874	genus.Lactobacillus.id.1837	Transverse
BP	GO:0006520	amino acid metabolic process	0.00303584	genus.Lactobacillus.id.1837	Transverse
BP	GO:0008585	female gonad development	0.00465099	genus.Lactobacillus.id.1837	Transverse
BP	GO:0031123	RNA 3'-end processing	0.00474026	genus.Lactobacillus.id.1837	Transverse
BP	GO:0002181	cytoplasmic translation	0.0110941	genus.Lactobacillus.id.1837	Transverse
BP	GO:0072488	ammonium transmembrane transport	0.0120081	genus.Lactobacillus.id.1837	Transverse
BP	GO:0071514	genomic imprinting	0.0199374	genus.Lactobacillus.id.1837	Transverse
BP	GO:0048863	stem cell differentiation	0.0253487	genus.Lactobacillus.id.1837	Transverse
BP	GO:0099171	presynaptic modulation of chemical synaptic transmission	0.0346427	genus.Lactobacillus.id.1837	Transverse
CC	GO:0030125	clathrin vesicle coat	0.0380182	genus.Lactobacillus.id.1837	Transverse
MF	GO:0008641	ubiquitin-like modifier activating enzyme activity	0.0118173	genus.Lactobacillus.id.1837	Transverse
MF	GO:0035251	UDP-glucosyltransferase activity	0.0129917	genus.Lactobacillus.id.1837	Transverse
MF	GO:0055056	D-glucose transmembrane transporter activity	0.0141648	genus.Lactobacillus.id.1837	Transverse
MF	GO:0030247	polysaccharide binding	0.0292937	genus.Lactobacillus.id.1837	Transverse
BP	GO:0018208	peptidyl-proline modification	0.00250369	genus.Turicibacter.id.2162	Transverse
BP	GO:0018205	peptidyl-lysine modification	0.00289277	genus.Turicibacter.id.2162	Transverse
BP	GO:0045646	regulation of erythrocyte differentiation	0.00346792	genus.Turicibacter.id.2162	Transverse
BP	GO:0015937	coenzyme A biosynthetic process	0.0189015	genus.Turicibacter.id.2162	Transverse
BP	GO:0033313	meiotic cell cycle checkpoint signaling	0.0189015	genus.Turicibacter.id.2162	Transverse
BP	GO:0009071	serine family amino acid catabolic process	0.024504	genus.Turicibacter.id.2162	Transverse
BP	GO:0061952	midbody abscission	0.0337723	genus.Turicibacter.id.2162	Transverse
BP	GO:0036499	PERK-mediated unfolded protein response	0.0356156	genus.Turicibacter.id.2162	Transverse
CC	GO:0072562	blood microparticle	0.00205155	genus.Turicibacter.id.2162	Transverse
CC	GO:0071013	catalytic step 2 spliceosome	0.0111635	genus.Turicibacter.id.2162	Transverse
CC	GO:0070603	SWI/SNF superfamily-type complex	0.0116368	genus.Turicibacter.id.2162	Transverse
CC	GO:0030135	coated vesicle	0.0180037	genus.Turicibacter.id.2162	Transverse
CC	GO:0030665	clathrin-coated vesicle membrane	0.0244788	genus.Turicibacter.id.2162	Transverse
CC	GO:0005814	centriole	0.0321585	genus.Turicibacter.id.2162	Transverse
CC	GO:0032039	integrator complex	0.0346208	genus.Turicibacter.id.2162	Transverse
MF	GO:0031543	peptidyl-proline dioxygenase activity	0.00025306	genus.Turicibacter.id.2162	Transverse
MF	GO:0004675	transmembrane receptor protein serine/threonine kinase activity	0.000649904	genus.Turicibacter.id.2162	Transverse
MF	GO:0004866	endopeptidase inhibitor activity	0.00461766	genus.Turicibacter.id.2162	Transverse
MF	GO:0046332	SMAD binding	0.0105994	genus.Turicibacter.id.2162	Transverse
MF	GO:0008253	5'-nucleotidase activity	0.0256683	genus.Turicibacter.id.2162	Transverse
MF	GO:0019838	growth factor binding	0.0297385	genus.Turicibacter.id.2162	Transverse
MF	GO:0019955	cytokine binding	0.0339022	genus.Turicibacter.id.2162	Transverse
BP	GO:0045786	negative regulation of cell cycle	0.00850652	genus.Desulfovibrio.id.3173	Transverse
BP	GO:0009170	purine deoxyribonucleoside monophosphate metabolic process	0.0105409	genus.Desulfovibrio.id.3173	Transverse
BP	GO:0017062	respiratory chain complex III assembly	0.0126364	genus.Desulfovibrio.id.3173	Transverse
BP	GO:0051036	regulation of endosome size	0.0136826	genus.Desulfovibrio.id.3173	Transverse
BP	GO:0009404	toxin metabolic process	0.0157717	genus.Desulfovibrio.id.3173	Transverse
BP	GO:0000463	maturation of LSU-rRNA from tricistronic rRNA transcript (SSU-rRNA, 5.8S rRNA, LSU-rRNA)	0.0168147	genus.Desulfovibrio.id.3173	Transverse
BP	GO:0016226	iron-sulfur cluster assembly	0.0302785	genus.Desulfovibrio.id.3173	Transverse
BP	GO:0006418	tRNA aminoacylation for protein translation	0.0425511	genus.Desulfovibrio.id.3173	Transverse
BP	GO:1902459	positive regulation of stem cell population maintenance	0.0496417	genus.Desulfovibrio.id.3173	Transverse
MF	GO:0002020	protease binding	0.000585837	genus.Desulfovibrio.id.3173	Transverse
MF	GO:0035035	histone acetyltransferase binding	0.0281379	genus.Desulfovibrio.id.3173	Transverse
BP	GO:0002478	antigen processing and presentation of exogenous peptide antigen	3.70041e-05	genus.Lactococcus.id.1851	Transverse
BP	GO:0017004	cytochrome complex assembly	0.00183219	genus.Lactococcus.id.1851	Transverse
BP	GO:0006956	complement activation	0.00505731	genus.Lactococcus.id.1851	Transverse
BP	GO:0032963	collagen metabolic process	0.012472	genus.Lactococcus.id.1851	Transverse
BP	GO:0050861	positive regulation of B cell receptor signaling pathway	0.0157738	genus.Lactococcus.id.1851	Transverse
BP	GO:1904851	positive regulation of establishment of protein localization to telomere	0.0157738	genus.Lactococcus.id.1851	Transverse
BP	GO:0030210	heparin biosynthetic process	0.0173379	genus.Lactococcus.id.1851	Transverse
BP	GO:0042373	vitamin K metabolic process	0.0173379	genus.Lactococcus.id.1851	Transverse
BP	GO:0009071	serine family amino acid catabolic process	0.0204588	genus.Lactococcus.id.1851	Transverse
BP	GO:0002449	lymphocyte mediated immunity	0.0207617	genus.Lactococcus.id.1851	Transverse
BP	GO:1903265	positive regulation of tumor necrosis factor-mediated signaling pathway	0.0220157	genus.Lactococcus.id.1851	Transverse
BP	GO:0009226	nucleotide-sugar biosynthetic process	0.0297643	genus.Lactococcus.id.1851	Transverse
CC	GO:0032420	stereocilium	0.00365658	genus.Lactococcus.id.1851	Transverse
CC	GO:0016581	NuRD complex	0.0254377	genus.Lactococcus.id.1851	Transverse
CC	GO:0005814	centriole	0.0272296	genus.Lactococcus.id.1851	Transverse
CC	GO:0032982	myosin filament	0.0379204	genus.Lactococcus.id.1851	Transverse
MF	GO:1904680	peptide transmembrane transporter activity	0.000280819	genus.Lactococcus.id.1851	Transverse
MF	GO:0055056	D-glucose transmembrane transporter activity	0.0199062	genus.Lactococcus.id.1851	Transverse
MF	GO:0000030	mannosyltransferase activity	0.0410385	genus.Lactococcus.id.1851	Transverse
MF	GO:0008143	poly(A) binding	0.0426457	genus.Lactococcus.id.1851	Transverse
MF	GO:0030507	spectrin binding	0.0426457	genus.Lactococcus.id.1851	Transverse
BP	GO:0006884	cell volume homeostasis	0.00113728	genus.Tyzzerella3.id.11335	Transverse
BP	GO:0009791	post-embryonic development	0.00683097	genus.Tyzzerella3.id.11335	Transverse
BP	GO:0031440	regulation of mRNA 3'-end processing	0.0142065	genus.Tyzzerella3.id.11335	Transverse
BP	GO:0001867	complement activation, lectin pathway	0.0156165	genus.Tyzzerella3.id.11335	Transverse
BP	GO:2000049	positive regulation of cell-cell adhesion mediated by cadherin	0.0156165	genus.Tyzzerella3.id.11335	Transverse
BP	GO:0007041	lysosomal transport	0.0160583	genus.Tyzzerella3.id.11335	Transverse
BP	GO:0006995	cellular response to nitrogen starvation	0.0170244	genus.Tyzzerella3.id.11335	Transverse
BP	GO:0009313	oligosaccharide catabolic process	0.022637	genus.Tyzzerella3.id.11335	Transverse
BP	GO:0070314	G1 to G0 transition	0.0268261	genus.Tyzzerella3.id.11335	Transverse
BP	GO:0033617	mitochondrial cytochrome c oxidase assembly	0.0351526	genus.Tyzzerella3.id.11335	Transverse
CC	GO:0031461	cullin-RING ubiquitin ligase complex	0.0296247	genus.Tyzzerella3.id.11335	Transverse
CC	GO:0032982	myosin filament	0.0344247	genus.Tyzzerella3.id.11335	Transverse
MF	GO:0030507	spectrin binding	0.000859288	genus.Tyzzerella3.id.11335	Transverse
MF	GO:1990247	N6-methyladenosine-containing RNA reader activity	0.0199062	genus.Tyzzerella3.id.11335	Transverse
MF	GO:0008253	5'-nucleotidase activity	0.0215477	genus.Tyzzerella3.id.11335	Transverse
MF	GO:0052816	long-chain fatty acyl-CoA hydrolase activity	0.0329634	genus.Tyzzerella3.id.11335	Transverse
BP	GO:0006611	protein export from nucleus	0.00302948	genus.Dialister.id.2183	Transverse
BP	GO:0010506	regulation of autophagy	0.0113146	genus.Dialister.id.2183	Transverse
BP	GO:0002158	osteoclast proliferation	0.0144673	genus.Dialister.id.2183	Transverse
BP	GO:0071493	cellular response to UV-B	0.0157725	genus.Dialister.id.2183	Transverse
BP	GO:0006448	regulation of translational elongation	0.0170761	genus.Dialister.id.2183	Transverse
BP	GO:0034501	protein localization to kinetochore	0.0196782	genus.Dialister.id.2183	Transverse
BP	GO:0071514	genomic imprinting	0.0261546	genus.Dialister.id.2183	Transverse
BP	GO:0033617	mitochondrial cytochrome c oxidase assembly	0.0325899	genus.Dialister.id.2183	Transverse
CC	GO:0005905	clathrin-coated pit	0.00418737	genus.Dialister.id.2183	Transverse
CC	GO:0030135	coated vesicle	0.00710916	genus.Dialister.id.2183	Transverse
CC	GO:0005652	nuclear lamina	0.0149802	genus.Dialister.id.2183	Transverse
CC	GO:0019814	immunoglobulin complex	0.0181011	genus.Dialister.id.2183	Transverse
CC	GO:0033276	transcription factor TFTC complex	0.0223893	genus.Dialister.id.2183	Transverse
MF	GO:0038024	cargo receptor activity	0.00433453	genus.Dialister.id.2183	Transverse
MF	GO:0004382	GDP phosphatase activity	0.013419	genus.Dialister.id.2183	Transverse
MF	GO:0055056	D-glucose transmembrane transporter activity	0.016082	genus.Dialister.id.2183	Transverse
MF	GO:0031681	G-protein beta-subunit binding	0.0306055	genus.Dialister.id.2183	Transverse
BP	GO:0070103	regulation of interleukin-6-mediated signaling pathway	0.0132644	genus.Marvinbryantia.id.2005	Transverse
BP	GO:0071514	genomic imprinting	0.022014	genus.Marvinbryantia.id.2005	Transverse
BP	GO:0032511	late endosome to vacuole transport via multivesicular body sorting pathway	0.0296093	genus.Marvinbryantia.id.2005	Transverse
BP	GO:0006734	NADH metabolic process	0.035	genus.Marvinbryantia.id.2005	Transverse
CC	GO:0060091	kinocilium	0.0115533	genus.Marvinbryantia.id.2005	Transverse
CC	GO:0098850	extrinsic component of synaptic vesicle membrane	0.0115533	genus.Marvinbryantia.id.2005	Transverse
CC	GO:0008540	proteasome regulatory particle, base subcomplex	0.0125973	genus.Marvinbryantia.id.2005	Transverse
CC	GO:0032039	integrator complex	0.0209114	genus.Marvinbryantia.id.2005	Transverse
CC	GO:0031258	lamellipodium membrane	0.0229795	genus.Marvinbryantia.id.2005	Transverse
MF	GO:0016889	DNA endonuclease activity, producing 3'-phosphomonoesters	5.4794e-05	genus.Marvinbryantia.id.2005	Transverse
MF	GO:0043121	neurotrophin binding	0.0112829	genus.Marvinbryantia.id.2005	Transverse
MF	GO:0042043	neurexin family protein binding	0.0168788	genus.Marvinbryantia.id.2005	Transverse
MF	GO:0045504	dynein heavy chain binding	0.0179944	genus.Marvinbryantia.id.2005	Transverse
MF	GO:0030247	polysaccharide binding	0.0279802	genus.Marvinbryantia.id.2005	Transverse
BP	GO:0042147	retrograde transport, endosome to Golgi	0.00524754	genus.Dorea.id.1997	Transverse
BP	GO:0033212	iron import into cell	0.0110653	genus.Dorea.id.1997	Transverse
BP	GO:0035871	protein K11-linked deubiquitination	0.0110653	genus.Dorea.id.1997	Transverse
BP	GO:0042368	vitamin D biosynthetic process	0.0110653	genus.Dorea.id.1997	Transverse
BP	GO:0090309	positive regulation of DNA methylation-dependent heterochromatin formation	0.0121654	genus.Dorea.id.1997	Transverse
BP	GO:0016558	protein import into peroxisome matrix	0.0165542	genus.Dorea.id.1997	Transverse
BP	GO:0061484	hematopoietic stem cell homeostasis	0.026361	genus.Dorea.id.1997	Transverse
BP	GO:0007026	negative regulation of microtubule depolymerization	0.0296093	genus.Dorea.id.1997	Transverse
CC	GO:0005801	cis-Golgi network	0.00292552	genus.Dorea.id.1997	Transverse
CC	GO:0005770	late endosome	0.0466118	genus.Dorea.id.1997	Transverse
MF	GO:0004382	GDP phosphatase activity	0.0107483	genus.Dorea.id.1997	Transverse
MF	GO:0043121	neurotrophin binding	0.0107483	genus.Dorea.id.1997	Transverse
MF	GO:0031543	peptidyl-proline dioxygenase activity	0.0128847	genus.Dorea.id.1997	Transverse
MF	GO:0033130	acetylcholine receptor binding	0.0128847	genus.Dorea.id.1997	Transverse
MF	GO:0055056	D-glucose transmembrane transporter activity	0.0128847	genus.Dorea.id.1997	Transverse
MF	GO:0005324	long-chain fatty acid transporter activity	0.0171444	genus.Dorea.id.1997	Transverse
BP	GO:0006953	acute-phase response	0.0020445	genus.Methanobrevibacter.id.123	Transverse
BP	GO:0016042	lipid catabolic process	0.0122808	genus.Methanobrevibacter.id.123	Transverse
BP	GO:0035871	protein K11-linked deubiquitination	0.0142065	genus.Methanobrevibacter.id.123	Transverse
BP	GO:0070900	mitochondrial tRNA modification	0.0142065	genus.Methanobrevibacter.id.123	Transverse
BP	GO:0008203	cholesterol metabolic process	0.01719	genus.Methanobrevibacter.id.123	Transverse
BP	GO:0034982	mitochondrial protein processing	0.0184305	genus.Methanobrevibacter.id.123	Transverse
BP	GO:1903265	positive regulation of tumor necrosis factor-mediated signaling pathway	0.0198346	genus.Methanobrevibacter.id.123	Transverse
CC	GO:0030286	dynein complex	5.28027e-05	genus.Methanobrevibacter.id.123	Transverse
CC	GO:0071005	U2-type precatalytic spliceosome	0.0020874	genus.Methanobrevibacter.id.123	Transverse
CC	GO:0031466	Cul5-RING ubiquitin ligase complex	0.0134924	genus.Methanobrevibacter.id.123	Transverse
CC	GO:0030123	AP-3 adaptor complex	0.0148319	genus.Methanobrevibacter.id.123	Transverse
MF	GO:0140142	nucleocytoplasmic carrier activity	0.00106283	genus.Methanobrevibacter.id.123	Transverse
MF	GO:0031543	peptidyl-proline dioxygenase activity	0.0179958	genus.Methanobrevibacter.id.123	Transverse
MF	GO:0055056	D-glucose transmembrane transporter activity	0.0179958	genus.Methanobrevibacter.id.123	Transverse
MF	GO:0004535	poly(A)-specific ribonuclease activity	0.0194813	genus.Methanobrevibacter.id.123	Transverse
MF	GO:0008253	5'-nucleotidase activity	0.0194813	genus.Methanobrevibacter.id.123	Transverse
MF	GO:0042043	neurexin family protein binding	0.0224457	genus.Methanobrevibacter.id.123	Transverse
BP	GO:0006488	dolichol-linked oligosaccharide biosynthetic process	0.000937161	genus.Eggerthella.id.819	Transverse
BP	GO:0071514	genomic imprinting	0.000937161	genus.Eggerthella.id.819	Transverse
BP	GO:0006027	glycosaminoglycan catabolic process	0.00184304	genus.Eggerthella.id.819	Transverse
BP	GO:0006622	protein targeting to lysosome	0.00255591	genus.Eggerthella.id.819	Transverse
BP	GO:2000242	negative regulation of reproductive process	0.0136263	genus.Eggerthella.id.819	Transverse
BP	GO:0032414	positive regulation of ion transmembrane transporter activity	0.0153311	genus.Eggerthella.id.819	Transverse
BP	GO:0031055	chromatin remodeling at centromere	0.0225393	genus.Eggerthella.id.819	Transverse
BP	GO:0008585	female gonad development	0.0225845	genus.Eggerthella.id.819	Transverse
BP	GO:0019511	peptidyl-proline hydroxylation	0.0247657	genus.Eggerthella.id.819	Transverse
BP	GO:0070103	regulation of interleukin-6-mediated signaling pathway	0.0269872	genus.Eggerthella.id.819	Transverse
BP	GO:0009404	toxin metabolic process	0.0336221	genus.Eggerthella.id.819	Transverse
BP	GO:0036499	PERK-mediated unfolded protein response	0.0423998	genus.Eggerthella.id.819	Transverse
CC	GO:0001939	female pronucleus	0.0209171	genus.Eggerthella.id.819	Transverse
CC	GO:0008540	proteasome regulatory particle, base subcomplex	0.025049	genus.Eggerthella.id.819	Transverse
CC	GO:0001401	SAM complex	0.0271086	genus.Eggerthella.id.819	Transverse
CC	GO:0098574	cytoplasmic side of lysosomal membrane	0.0291639	genus.Eggerthella.id.819	Transverse
CC	GO:0097440	apical dendrite	0.0353044	genus.Eggerthella.id.819	Transverse
CC	GO:0071004	U2-type prespliceosome	0.0373428	genus.Eggerthella.id.819	Transverse
CC	GO:0001650	fibrillar center	0.0399468	genus.Eggerthella.id.819	Transverse
CC	GO:0005868	cytoplasmic dynein complex	0.0474718	genus.Eggerthella.id.819	Transverse
MF	GO:0042288	MHC class I protein binding	0.00101979	genus.Eggerthella.id.819	Transverse
MF	GO:0035091	phosphatidylinositol binding	0.00410046	genus.Eggerthella.id.819	Transverse
MF	GO:0016741	transferase activity, transferring one-carbon groups	0.0151253	genus.Eggerthella.id.819	Transverse
MF	GO:0004875	complement receptor activity	0.0281454	genus.Eggerthella.id.819	Transverse
BP	GO:0034614	cellular response to reactive oxygen species	0.00059934	genus.Odoribacter.id.952	Transverse
BP	GO:0071260	cellular response to mechanical stimulus	0.00295033	genus.Odoribacter.id.952	Transverse
BP	GO:0051101	regulation of DNA binding	0.00336007	genus.Odoribacter.id.952	Transverse
BP	GO:0014889	muscle atrophy	0.0110653	genus.Odoribacter.id.952	Transverse
BP	GO:0070314	G1 to G0 transition	0.0209243	genus.Odoribacter.id.952	Transverse
BP	GO:0046479	glycosphingolipid catabolic process	0.025276	genus.Odoribacter.id.952	Transverse
BP	GO:0006734	NADH metabolic process	0.035	genus.Odoribacter.id.952	Transverse
BP	GO:0007099	centriole replication	0.0467595	genus.Odoribacter.id.952	Transverse
CC	GO:0035102	PRC1 complex	0.000176707	genus.Odoribacter.id.952	Transverse
MF	GO:0008641	ubiquitin-like modifier activating enzyme activity	0.0118173	genus.Odoribacter.id.952	Transverse
MF	GO:0043121	neurotrophin binding	0.0118173	genus.Odoribacter.id.952	Transverse
MF	GO:0035251	UDP-glucosyltransferase activity	0.0129917	genus.Odoribacter.id.952	Transverse
MF	GO:0019902	phosphatase binding	0.0209251	genus.Odoribacter.id.952	Transverse
MF	GO:0000287	magnesium ion binding	0.0294053	genus.Odoribacter.id.952	Transverse
BP	GO:0044788	modulation by host of viral process	0.0020592	genus.Eisenbergiella.id.11304	Transverse
BP	GO:0006639	acylglycerol metabolic process	0.0149385	genus.Eisenbergiella.id.11304	Transverse
BP	GO:0007343	egg activation	0.0150421	genus.Eisenbergiella.id.11304	Transverse
BP	GO:0017062	respiratory chain complex III assembly	0.0163987	genus.Eisenbergiella.id.11304	Transverse
BP	GO:0070103	regulation of interleukin-6-mediated signaling pathway	0.0163987	genus.Eisenbergiella.id.11304	Transverse
BP	GO:2000562	negative regulation of CD4-positive, alpha-beta T cell proliferation	0.0163987	genus.Eisenbergiella.id.11304	Transverse
BP	GO:0034501	protein localization to kinetochore	0.0204578	genus.Eisenbergiella.id.11304	Transverse
BP	GO:0014819	regulation of skeletal muscle contraction	0.0245007	genus.Eisenbergiella.id.11304	Transverse
CC	GO:0030669	clathrin-coated endocytic vesicle membrane	0.00463093	genus.Eisenbergiella.id.11304	Transverse
CC	GO:0045334	clathrin-coated endocytic vesicle	0.00703283	genus.Eisenbergiella.id.11304	Transverse
CC	GO:0000932	P-body	0.00809027	genus.Eisenbergiella.id.11304	Transverse
CC	GO:0031094	platelet dense tubular network	0.0148319	genus.Eisenbergiella.id.11304	Transverse
CC	GO:0016581	NuRD complex	0.0215035	genus.Eisenbergiella.id.11304	Transverse
MF	GO:0043121	neurotrophin binding	0.0144855	genus.Eisenbergiella.id.11304	Transverse
MF	GO:0001161	intronic transcription regulatory region sequence-specific DNA binding	0.0159229	genus.Eisenbergiella.id.11304	Transverse
MF	GO:0035251	UDP-glucosyltransferase activity	0.0159229	genus.Eisenbergiella.id.11304	Transverse
MF	GO:1900750	oligopeptide binding	0.0159229	genus.Eisenbergiella.id.11304	Transverse
MF	GO:0031543	peptidyl-proline dioxygenase activity	0.0173583	genus.Eisenbergiella.id.11304	Transverse
MF	GO:0043560	insulin receptor substrate binding	0.0187916	genus.Eisenbergiella.id.11304	Transverse
BP	GO:0071028	nuclear mRNA surveillance	0.0100163	genus.Olsenella.id.822	Transverse
BP	GO:0072015	podocyte development	0.0110126	genus.Olsenella.id.822	Transverse
BP	GO:0001547	antral ovarian follicle growth	0.0120081	genus.Olsenella.id.822	Transverse
BP	GO:0097067	cellular response to thyroid hormone stimulus	0.0120081	genus.Olsenella.id.822	Transverse
BP	GO:0016558	protein import into peroxisome matrix	0.0149887	genus.Olsenella.id.822	Transverse
BP	GO:0032482	Rab protein signal transduction	0.0209243	genus.Olsenella.id.822	Transverse
CC	GO:0061827	sperm head	0.000142961	genus.Olsenella.id.822	Transverse
CC	GO:0035579	specific granule membrane	0.00410683	genus.Olsenella.id.822	Transverse
CC	GO:0071546	pi-body	0.0105083	genus.Olsenella.id.822	Transverse
CC	GO:0042581	specific granule	0.0122111	genus.Olsenella.id.822	Transverse
CC	GO:0097729	9+2 motile cilium	0.0167453	genus.Olsenella.id.822	Transverse
MF	GO:0055056	D-glucose transmembrane transporter activity	0.0122441	genus.Olsenella.id.822	Transverse
MF	GO:0015095	magnesium ion transmembrane transporter activity	0.0162938	genus.Olsenella.id.822	Transverse
MF	GO:0140566	histone reader activity	0.0173038	genus.Olsenella.id.822	Transverse
MF	GO:0030215	semaphorin receptor binding	0.0233429	genus.Olsenella.id.822	Transverse
MF	GO:0030247	polysaccharide binding	0.0253482	genus.Olsenella.id.822	Transverse
BP	GO:0030242	autophagy of peroxisome	0.00039382	genus.Enterorhabdus.id.820	Transverse
BP	GO:0009225	nucleotide-sugar metabolic process	0.00213298	genus.Enterorhabdus.id.820	Transverse
BP	GO:0045911	positive regulation of DNA recombination	0.00723987	genus.Enterorhabdus.id.820	Transverse
BP	GO:0006487	protein N-linked glycosylation	0.00786061	genus.Enterorhabdus.id.820	Transverse
BP	GO:0034976	response to endoplasmic reticulum stress	0.0133601	genus.Enterorhabdus.id.820	Transverse
BP	GO:0001867	complement activation, lectin pathway	0.0202008	genus.Enterorhabdus.id.820	Transverse
BP	GO:0002158	osteoclast proliferation	0.0202008	genus.Enterorhabdus.id.820	Transverse
BP	GO:2000562	negative regulation of CD4-positive, alpha-beta T cell proliferation	0.0220175	genus.Enterorhabdus.id.820	Transverse
BP	GO:0009071	serine family amino acid catabolic process	0.0238308	genus.Enterorhabdus.id.820	Transverse
BP	GO:0090036	regulation of protein kinase C signaling	0.0328489	genus.Enterorhabdus.id.820	Transverse
BP	GO:0000725	recombinational repair	0.0441971	genus.Enterorhabdus.id.820	Transverse
BP	GO:0000910	cytokinesis	0.0473119	genus.Enterorhabdus.id.820	Transverse
CC	GO:0042581	specific granule	0.00324601	genus.Enterorhabdus.id.820	Transverse
CC	GO:0030136	clathrin-coated vesicle	0.00766527	genus.Enterorhabdus.id.820	Transverse
CC	GO:0035579	specific granule membrane	0.012422	genus.Enterorhabdus.id.820	Transverse
CC	GO:0030135	coated vesicle	0.0208832	genus.Enterorhabdus.id.820	Transverse
CC	GO:0030139	endocytic vesicle	0.0269863	genus.Enterorhabdus.id.820	Transverse
CC	GO:0031258	lamellipodium membrane	0.0401484	genus.Enterorhabdus.id.820	Transverse
CC	GO:0000922	spindle pole	0.0427768	genus.Enterorhabdus.id.820	Transverse
CC	GO:0019898	extrinsic component of membrane	0.0427768	genus.Enterorhabdus.id.820	Transverse
MF	GO:0031267	small GTPase binding	0.00255083	genus.Enterorhabdus.id.820	Transverse
MF	GO:0051020	GTPase binding	0.00375566	genus.Enterorhabdus.id.820	Transverse
MF	GO:0030246	carbohydrate binding	0.0193442	genus.Enterorhabdus.id.820	Transverse
MF	GO:1990247	N6-methyladenosine-containing RNA reader activity	0.0243506	genus.Enterorhabdus.id.820	Transverse
BP	GO:0006544	glycine metabolic process	0.000471784	genus.Oscillibacter.id.2063	Transverse
BP	GO:0002438	acute inflammatory response to antigenic stimulus	0.00148569	genus.Oscillibacter.id.2063	Transverse
BP	GO:0019886	antigen processing and presentation of exogenous peptide antigen via MHC class II	0.00158626	genus.Oscillibacter.id.2063	Transverse
BP	GO:0006984	ER-nucleus signaling pathway	0.00361772	genus.Oscillibacter.id.2063	Transverse
BP	GO:0051345	positive regulation of hydrolase activity	0.0129367	genus.Oscillibacter.id.2063	Transverse
BP	GO:0046459	short-chain fatty acid metabolic process	0.0300753	genus.Oscillibacter.id.2063	Transverse
BP	GO:0030011	maintenance of cell polarity	0.0337723	genus.Oscillibacter.id.2063	Transverse
BP	GO:0009226	nucleotide-sugar biosynthetic process	0.0356156	genus.Oscillibacter.id.2063	Transverse
CC	GO:0032588	trans-Golgi network membrane	0.00100139	genus.Oscillibacter.id.2063	Transverse
CC	GO:0030665	clathrin-coated vesicle membrane	0.00213543	genus.Oscillibacter.id.2063	Transverse
CC	GO:0005741	mitochondrial outer membrane	0.00776187	genus.Oscillibacter.id.2063	Transverse
CC	GO:0031968	organelle outer membrane	0.0108823	genus.Oscillibacter.id.2063	Transverse
CC	GO:0060091	kinocilium	0.0202743	genus.Oscillibacter.id.2063	Transverse
MF	GO:0019829	ATPase-coupled monoatomic cation transmembrane transporter activity	0.00528748	genus.Oscillibacter.id.2063	Transverse
MF	GO:0030246	carbohydrate binding	0.0193442	genus.Oscillibacter.id.2063	Transverse
MF	GO:0090079	translation regulator activity, nucleic acid binding	0.0206588	genus.Oscillibacter.id.2063	Transverse
MF	GO:0016273	arginine N-methyltransferase activity	0.0243506	genus.Oscillibacter.id.2063	Transverse
MF	GO:0055056	D-glucose transmembrane transporter activity	0.0243506	genus.Oscillibacter.id.2063	Transverse
MF	GO:0061575	cyclin-dependent protein serine/threonine kinase activator activity	0.0323384	genus.Oscillibacter.id.2063	Transverse
MF	GO:0019842	vitamin binding	0.0378703	genus.Oscillibacter.id.2063	Transverse
BP	GO:0006664	glycolipid metabolic process	0.0121161	genus.Erysipelatoclostridium.id.11381	Transverse
BP	GO:0007006	mitochondrial membrane organization	0.0129458	genus.Erysipelatoclostridium.id.11381	Transverse
BP	GO:0000377	RNA splicing, via transesterification reactions with bulged adenosine as nucleophile	0.0132563	genus.Erysipelatoclostridium.id.11381	Transverse
BP	GO:0032609	type II interferon production	0.0133697	genus.Erysipelatoclostridium.id.11381	Transverse
BP	GO:0001867	complement activation, lectin pathway	0.0161906	genus.Erysipelatoclostridium.id.11381	Transverse
BP	GO:0031293	membrane protein intracellular domain proteolysis	0.0176498	genus.Erysipelatoclostridium.id.11381	Transverse
BP	GO:0033235	positive regulation of protein sumoylation	0.0176498	genus.Erysipelatoclostridium.id.11381	Transverse
BP	GO:0035264	multicellular organism growth	0.019921	genus.Erysipelatoclostridium.id.11381	Transverse
CC	GO:0030136	clathrin-coated vesicle	0.00384343	genus.Erysipelatoclostridium.id.11381	Transverse
CC	GO:0030135	coated vesicle	0.0107784	genus.Erysipelatoclostridium.id.11381	Transverse
MF	GO:0016597	amino acid binding	0.00315893	genus.Erysipelatoclostridium.id.11381	Transverse
MF	GO:0008408	3'-5' exonuclease activity	0.00451714	genus.Erysipelatoclostridium.id.11381	Transverse
MF	GO:0004527	exonuclease activity	0.00907946	genus.Erysipelatoclostridium.id.11381	Transverse
MF	GO:0140104	molecular carrier activity	0.0109887	genus.Erysipelatoclostridium.id.11381	Transverse
MF	GO:0016594	glycine binding	0.0182621	genus.Erysipelatoclostridium.id.11381	Transverse
MF	GO:0042277	peptide binding	0.018271	genus.Erysipelatoclostridium.id.11381	Transverse
MF	GO:0055056	D-glucose transmembrane transporter activity	0.0199062	genus.Erysipelatoclostridium.id.11381	Transverse
MF	GO:1990247	N6-methyladenosine-containing RNA reader activity	0.0199062	genus.Erysipelatoclostridium.id.11381	Transverse
MF	GO:0008253	5'-nucleotidase activity	0.0215477	genus.Erysipelatoclostridium.id.11381	Transverse
BP	GO:0009791	post-embryonic development	0.00839043	genus.Oscillospira.id.2064	Transverse
BP	GO:0048672	positive regulation of collateral sprouting	0.0157738	genus.Oscillospira.id.2064	Transverse
BP	GO:0043248	proteasome assembly	0.0204588	genus.Oscillospira.id.2064	Transverse
BP	GO:0006122	mitochondrial electron transport, ubiquinol to cytochrome c	0.0220157	genus.Oscillospira.id.2064	Transverse
BP	GO:0030049	muscle filament sliding	0.0220157	genus.Oscillospira.id.2064	Transverse
BP	GO:0032482	Rab protein signal transduction	0.0328471	genus.Oscillospira.id.2064	Transverse
BP	GO:0006734	NADH metabolic process	0.049634	genus.Oscillospira.id.2064	Transverse
CC	GO:0031093	platelet alpha granule lumen	0.00457353	genus.Oscillospira.id.2064	Transverse
CC	GO:0031091	platelet alpha granule	0.00828308	genus.Oscillospira.id.2064	Transverse
CC	GO:0001939	female pronucleus	0.0149814	genus.Oscillospira.id.2064	Transverse
CC	GO:0036157	outer dynein arm	0.0164675	genus.Oscillospira.id.2064	Transverse
CC	GO:0098850	extrinsic component of synaptic vesicle membrane	0.0164675	genus.Oscillospira.id.2064	Transverse
CC	GO:0030665	clathrin-coated vesicle membrane	0.0183029	genus.Oscillospira.id.2064	Transverse
CC	GO:0031258	lamellipodium membrane	0.0326727	genus.Oscillospira.id.2064	Transverse
MF	GO:1902936	phosphatidylinositol bisphosphate binding	0.0129435	genus.Oscillospira.id.2064	Transverse
MF	GO:0042277	peptide binding	0.0167228	genus.Oscillospira.id.2064	Transverse
MF	GO:0035251	UDP-glucosyltransferase activity	0.0176778	genus.Oscillospira.id.2064	Transverse
MF	GO:0055056	D-glucose transmembrane transporter activity	0.0192698	genus.Oscillospira.id.2064	Transverse
MF	GO:1990247	N6-methyladenosine-containing RNA reader activity	0.0192698	genus.Oscillospira.id.2064	Transverse
MF	GO:0061665	SUMO ligase activity	0.0224463	genus.Oscillospira.id.2064	Transverse
MF	GO:0005227	calcium-activated cation channel activity	0.0397403	genus.Oscillospira.id.2064	Transverse
BP	GO:0010824	regulation of centrosome duplication	0.00111905	genus.ErysipelotrichaceaeUCG003.id.11384	Transverse
BP	GO:0009170	purine deoxyribonucleoside monophosphate metabolic process	0.0105409	genus.ErysipelotrichaceaeUCG003.id.11384	Transverse
BP	GO:0031440	regulation of mRNA 3'-end processing	0.0105409	genus.ErysipelotrichaceaeUCG003.id.11384	Transverse
BP	GO:0070103	regulation of interleukin-6-mediated signaling pathway	0.0126364	genus.ErysipelotrichaceaeUCG003.id.11384	Transverse
BP	GO:0006004	fucose metabolic process	0.0168147	genus.ErysipelotrichaceaeUCG003.id.11384	Transverse
BP	GO:0046459	short-chain fatty acid metabolic process	0.0168147	genus.ErysipelotrichaceaeUCG003.id.11384	Transverse
BP	GO:0071816	tail-anchored membrane protein insertion into ER membrane	0.0178567	genus.ErysipelotrichaceaeUCG003.id.11384	Transverse
BP	GO:0071514	genomic imprinting	0.0209762	genus.ErysipelotrichaceaeUCG003.id.11384	Transverse
BP	GO:0006734	NADH metabolic process	0.0333606	genus.ErysipelotrichaceaeUCG003.id.11384	Transverse
CC	GO:0099568	cytoplasmic region	0.00471951	genus.ErysipelotrichaceaeUCG003.id.11384	Transverse
CC	GO:0008540	proteasome regulatory particle, base subcomplex	0.0137894	genus.ErysipelotrichaceaeUCG003.id.11384	Transverse
CC	GO:0032982	myosin filament	0.0273969	genus.ErysipelotrichaceaeUCG003.id.11384	Transverse
MF	GO:0005324	long-chain fatty acid transporter activity	0.0205401	genus.ErysipelotrichaceaeUCG003.id.11384	Transverse
MF	GO:0061575	cyclin-dependent protein serine/threonine kinase activator activity	0.0205401	genus.ErysipelotrichaceaeUCG003.id.11384	Transverse
BP	GO:0009791	post-embryonic development	0.00839043	genus.Oxalobacter.id.2978	Transverse
BP	GO:0002429	immune response-activating cell surface receptor signaling pathway	0.0153829	genus.Oxalobacter.id.2978	Transverse
BP	GO:0031055	chromatin remodeling at centromere	0.0157738	genus.Oxalobacter.id.2978	Transverse
BP	GO:2000425	regulation of apoptotic cell clearance	0.0157738	genus.Oxalobacter.id.2978	Transverse
BP	GO:0006983	ER overload response	0.0173379	genus.Oxalobacter.id.2978	Transverse
BP	GO:0034085	establishment of sister chromatid cohesion	0.0173379	genus.Oxalobacter.id.2978	Transverse
BP	GO:0033235	positive regulation of protein sumoylation	0.0188996	genus.Oxalobacter.id.2978	Transverse
BP	GO:0006606	protein import into nucleus	0.02687	genus.Oxalobacter.id.2978	Transverse
BP	GO:0009226	nucleotide-sugar biosynthetic process	0.0297643	genus.Oxalobacter.id.2978	Transverse
BP	GO:0006515	protein quality control for misfolded or incompletely synthesized proteins	0.0313069	genus.Oxalobacter.id.2978	Transverse
BP	GO:0071514	genomic imprinting	0.0313069	genus.Oxalobacter.id.2978	Transverse
BP	GO:1905048	regulation of metallopeptidase activity	0.0328471	genus.Oxalobacter.id.2978	Transverse
BP	GO:0048015	phosphatidylinositol-mediated signaling	0.0359205	genus.Oxalobacter.id.2978	Transverse
BP	GO:0034063	stress granule assembly	0.0481197	genus.Oxalobacter.id.2978	Transverse
CC	GO:0016363	nuclear matrix	0.0148873	genus.Oxalobacter.id.2978	Transverse
CC	GO:0071014	post-mRNA release spliceosomal complex	0.0159226	genus.Oxalobacter.id.2978	Transverse
CC	GO:0042613	MHC class II protein complex	0.0245042	genus.Oxalobacter.id.2978	Transverse
CC	GO:0005765	lysosomal membrane	0.0261032	genus.Oxalobacter.id.2978	Transverse
MF	GO:0031543	peptidyl-proline dioxygenase activity	0.0192698	genus.Oxalobacter.id.2978	Transverse
MF	GO:0001965	G-protein alpha-subunit binding	0.0459554	genus.Oxalobacter.id.2978	Transverse
BP	GO:0009226	nucleotide-sugar biosynthetic process	0.0004381	genus.Escherichia.Shigella.id.3504	Transverse
BP	GO:0071482	cellular response to light stimulus	0.00106028	genus.Escherichia.Shigella.id.3504	Transverse
BP	GO:0006352	DNA-templated transcription initiation	0.00360668	genus.Escherichia.Shigella.id.3504	Transverse
BP	GO:0010906	regulation of glucose metabolic process	0.011901	genus.Escherichia.Shigella.id.3504	Transverse
BP	GO:0008585	female gonad development	0.0121267	genus.Escherichia.Shigella.id.3504	Transverse
BP	GO:0009071	serine family amino acid catabolic process	0.0211341	genus.Escherichia.Shigella.id.3504	Transverse
BP	GO:0033689	negative regulation of osteoblast proliferation	0.0243469	genus.Escherichia.Shigella.id.3504	Transverse
BP	GO:0008277	regulation of G protein-coupled receptor signaling pathway	0.0247513	genus.Escherichia.Shigella.id.3504	Transverse
BP	GO:0014819	regulation of skeletal muscle contraction	0.029147	genus.Escherichia.Shigella.id.3504	Transverse
BP	GO:0036499	PERK-mediated unfolded protein response	0.0307419	genus.Escherichia.Shigella.id.3504	Transverse
CC	GO:0042581	specific granule	0.00254428	genus.Escherichia.Shigella.id.3504	Transverse
CC	GO:0035579	specific granule membrane	0.0105567	genus.Escherichia.Shigella.id.3504	Transverse
CC	GO:0001939	female pronucleus	0.0169635	genus.Escherichia.Shigella.id.3504	Transverse
CC	GO:0005766	primary lysosome	0.0287495	genus.Escherichia.Shigella.id.3504	Transverse
CC	GO:0019898	extrinsic component of membrane	0.0366589	genus.Escherichia.Shigella.id.3504	Transverse
MF	GO:0005049	nuclear export signal receptor activity	0.0205423	genus.Escherichia.Shigella.id.3504	Transverse
MF	GO:0031543	peptidyl-proline dioxygenase activity	0.0205423	genus.Escherichia.Shigella.id.3504	Transverse
MF	GO:0061665	SUMO ligase activity	0.023926	genus.Escherichia.Shigella.id.3504	Transverse
MF	GO:0008569	minus-end-directed microtubule motor activity	0.0289804	genus.Escherichia.Shigella.id.3504	Transverse
MF	GO:0019902	phosphatase binding	0.0420531	genus.Escherichia.Shigella.id.3504	Transverse
BP	GO:0071514	genomic imprinting	0.000551463	genus.Parabacteroides.id.954	Transverse
BP	GO:0031023	microtubule organizing center organization	0.00233548	genus.Parabacteroides.id.954	Transverse
BP	GO:0006109	regulation of carbohydrate metabolic process	0.00388201	genus.Parabacteroides.id.954	Transverse
BP	GO:2000425	regulation of apoptotic cell clearance	0.0173388	genus.Parabacteroides.id.954	Transverse
BP	GO:0019511	peptidyl-proline hydroxylation	0.0190565	genus.Parabacteroides.id.954	Transverse
BP	GO:0009071	serine family amino acid catabolic process	0.0224833	genus.Parabacteroides.id.954	Transverse
BP	GO:0036499	PERK-mediated unfolded protein response	0.0326942	genus.Parabacteroides.id.954	Transverse
BP	GO:0061484	hematopoietic stem cell homeostasis	0.0411241	genus.Parabacteroides.id.954	Transverse
CC	GO:0045171	intercellular bridge	0.000562731	genus.Parabacteroides.id.954	Transverse
CC	GO:0035579	specific granule membrane	0.0111635	genus.Parabacteroides.id.954	Transverse
CC	GO:0042564	NLS-dependent protein nuclear import complex	0.0174585	genus.Parabacteroides.id.954	Transverse
CC	GO:0071014	post-mRNA release spliceosomal complex	0.019188	genus.Parabacteroides.id.954	Transverse
CC	GO:0005666	RNA polymerase III complex	0.0312118	genus.Parabacteroides.id.954	Transverse
CC	GO:0019898	extrinsic component of membrane	0.0386579	genus.Parabacteroides.id.954	Transverse
MF	GO:0035251	UDP-glucosyltransferase activity	0.0205963	genus.Parabacteroides.id.954	Transverse
MF	GO:0004875	complement receptor activity	0.0224481	genus.Parabacteroides.id.954	Transverse
MF	GO:0043560	insulin receptor substrate binding	0.0242966	genus.Parabacteroides.id.954	Transverse
MF	GO:0052650	NADP-retinol dehydrogenase activity	0.0242966	genus.Parabacteroides.id.954	Transverse
MF	GO:0016854	racemase and epimerase activity	0.0316564	genus.Parabacteroides.id.954	Transverse
BP	GO:0043576	regulation of respiratory gaseous exchange	0.000347795	genus..Eubacteriumbrachygroup.id.11296	Transverse
BP	GO:0015909	long-chain fatty acid transport	0.00241939	genus..Eubacteriumbrachygroup.id.11296	Transverse
BP	GO:1903265	positive regulation of tumor necrosis factor-mediated signaling pathway	0.0154587	genus..Eubacteriumbrachygroup.id.11296	Transverse
CC	GO:0072562	blood microparticle	0.000448931	genus..Eubacteriumbrachygroup.id.11296	Transverse
CC	GO:0036157	outer dynein arm	0.0115533	genus..Eubacteriumbrachygroup.id.11296	Transverse
CC	GO:0036128	CatSper complex	0.0146821	genus..Eubacteriumbrachygroup.id.11296	Transverse
MF	GO:0004866	endopeptidase inhibitor activity	0.00101155	genus..Eubacteriumbrachygroup.id.11296	Transverse
MF	GO:0008641	ubiquitin-like modifier activating enzyme activity	0.0118173	genus..Eubacteriumbrachygroup.id.11296	Transverse
MF	GO:0016889	DNA endonuclease activity, producing 3'-phosphomonoesters	0.0118173	genus..Eubacteriumbrachygroup.id.11296	Transverse
MF	GO:0031543	peptidyl-proline dioxygenase activity	0.0141648	genus..Eubacteriumbrachygroup.id.11296	Transverse
MF	GO:0055056	D-glucose transmembrane transporter activity	0.0141648	genus..Eubacteriumbrachygroup.id.11296	Transverse
MF	GO:0008253	5'-nucleotidase activity	0.0153365	genus..Eubacteriumbrachygroup.id.11296	Transverse
MF	GO:0016874	ligase activity	0.0163972	genus..Eubacteriumbrachygroup.id.11296	Transverse
MF	GO:0044390	ubiquitin-like protein conjugating enzyme binding	0.043062	genus..Eubacteriumbrachygroup.id.11296	Transverse
BP	GO:0006953	acute-phase response	7.47639e-05	genus.Paraprevotella.id.962	Transverse
BP	GO:0008210	estrogen metabolic process	0.002215	genus.Paraprevotella.id.962	Transverse
BP	GO:0016042	lipid catabolic process	0.00279549	genus.Paraprevotella.id.962	Transverse
BP	GO:0006631	fatty acid metabolic process	0.00503339	genus.Paraprevotella.id.962	Transverse
BP	GO:0001942	hair follicle development	0.0117043	genus.Paraprevotella.id.962	Transverse
BP	GO:0019218	regulation of steroid metabolic process	0.0141872	genus.Paraprevotella.id.962	Transverse
BP	GO:0008203	cholesterol metabolic process	0.0251184	genus.Paraprevotella.id.962	Transverse
BP	GO:0045598	regulation of fat cell differentiation	0.026793	genus.Paraprevotella.id.962	Transverse
BP	GO:0014819	regulation of skeletal muscle contraction	0.0309996	genus.Paraprevotella.id.962	Transverse
BP	GO:0044794	positive regulation by host of viral process	0.0343859	genus.Paraprevotella.id.962	Transverse
BP	GO:0071514	genomic imprinting	0.0343859	genus.Paraprevotella.id.962	Transverse
BP	GO:0061484	hematopoietic stem cell homeostasis	0.0411241	genus.Paraprevotella.id.962	Transverse
CC	GO:0098858	actin-based cell projection	0.00667832	genus.Paraprevotella.id.962	Transverse
CC	GO:0060091	kinocilium	0.0186445	genus.Paraprevotella.id.962	Transverse
CC	GO:0033276	transcription factor TFTC complex	0.030333	genus.Paraprevotella.id.962	Transverse
CC	GO:0005814	centriole	0.030479	genus.Paraprevotella.id.962	Transverse
CC	GO:0005680	anaphase-promoting complex	0.0369513	genus.Paraprevotella.id.962	Transverse
MF	GO:0033038	bitter taste receptor activity	0.000548447	genus.Paraprevotella.id.962	Transverse
MF	GO:0033293	monocarboxylic acid binding	0.00967841	genus.Paraprevotella.id.962	Transverse
MF	GO:0004875	complement receptor activity	0.0218132	genus.Paraprevotella.id.962	Transverse
MF	GO:0016616	oxidoreductase activity, acting on the CH-OH group of donors, NAD or NADP as acceptor	0.0220177	genus.Paraprevotella.id.962	Transverse
MF	GO:0008253	5'-nucleotidase activity	0.02361	genus.Paraprevotella.id.962	Transverse
MF	GO:0008242	omega peptidase activity	0.027194	genus.Paraprevotella.id.962	Transverse
MF	GO:0004602	glutathione peroxidase activity	0.0414025	genus.Paraprevotella.id.962	Transverse
MF	GO:0008143	poly(A) binding	0.0466786	genus.Paraprevotella.id.962	Transverse
BP	GO:0071514	genomic imprinting	0.00022101	genus..Eubacteriumcoprostanoligenesgroup.id.11375	Transverse
BP	GO:0006809	nitric oxide biosynthetic process	0.0032761	genus..Eubacteriumcoprostanoligenesgroup.id.11375	Transverse
BP	GO:0009791	post-embryonic development	0.00416071	genus..Eubacteriumcoprostanoligenesgroup.id.11375	Transverse
BP	GO:0002456	T cell mediated immunity	0.00892834	genus..Eubacteriumcoprostanoligenesgroup.id.11375	Transverse
BP	GO:0018205	peptidyl-lysine modification	0.011917	genus..Eubacteriumcoprostanoligenesgroup.id.11375	Transverse
BP	GO:0001906	cell killing	0.0257767	genus..Eubacteriumcoprostanoligenesgroup.id.11375	Transverse
BP	GO:0033617	mitochondrial cytochrome c oxidase assembly	0.0274449	genus..Eubacteriumcoprostanoligenesgroup.id.11375	Transverse
CC	GO:0005938	cell cortex	0.00522023	genus..Eubacteriumcoprostanoligenesgroup.id.11375	Transverse
CC	GO:0001650	fibrillar center	0.0128794	genus..Eubacteriumcoprostanoligenesgroup.id.11375	Transverse
CC	GO:0030673	axolemma	0.0172083	genus..Eubacteriumcoprostanoligenesgroup.id.11375	Transverse
CC	GO:0030666	endocytic vesicle membrane	0.0229817	genus..Eubacteriumcoprostanoligenesgroup.id.11375	Transverse
CC	GO:0005802	trans-Golgi network	0.0359432	genus..Eubacteriumcoprostanoligenesgroup.id.11375	Transverse
MF	GO:0031406	carboxylic acid binding	0.00154937	genus..Eubacteriumcoprostanoligenesgroup.id.11375	Transverse
MF	GO:0043121	neurotrophin binding	0.0118173	genus..Eubacteriumcoprostanoligenesgroup.id.11375	Transverse
BP	GO:0001676	long-chain fatty acid metabolic process	0.000169359	genus.Parasutterella.id.2892	Transverse
BP	GO:0006953	acute-phase response	0.00100874	genus.Parasutterella.id.2892	Transverse
BP	GO:1904749	regulation of protein localization to nucleolus	0.0100163	genus.Parasutterella.id.2892	Transverse
BP	GO:0043951	negative regulation of cAMP-mediated signaling	0.0110126	genus.Parasutterella.id.2892	Transverse
BP	GO:0046349	amino sugar biosynthetic process	0.0110126	genus.Parasutterella.id.2892	Transverse
BP	GO:0030033	microvillus assembly	0.0159803	genus.Parasutterella.id.2892	Transverse
BP	GO:0097428	protein maturation by iron-sulfur cluster transfer	0.016971	genus.Parasutterella.id.2892	Transverse
BP	GO:0140374	antiviral innate immune response	0.0491388	genus.Parasutterella.id.2892	Transverse
CC	GO:0036157	outer dynein arm	0.0115533	genus.Parasutterella.id.2892	Transverse
CC	GO:0030125	clathrin vesicle coat	0.0363209	genus.Parasutterella.id.2892	Transverse
MF	GO:0004382	GDP phosphatase activity	0.0112829	genus.Parasutterella.id.2892	Transverse
BP	GO:0006406	mRNA export from nucleus	0.0023497	genus..Eubacteriumeligensgroup.id.14372	Transverse
BP	GO:0003056	regulation of vascular associated smooth muscle contraction	0.0100163	genus..Eubacteriumeligensgroup.id.14372	Transverse
BP	GO:0071028	nuclear mRNA surveillance	0.0100163	genus..Eubacteriumeligensgroup.id.14372	Transverse
BP	GO:0030041	actin filament polymerization	0.0120389	genus..Eubacteriumeligensgroup.id.14372	Transverse
BP	GO:0009071	serine family amino acid catabolic process	0.0130026	genus..Eubacteriumeligensgroup.id.14372	Transverse
BP	GO:0034982	mitochondrial protein processing	0.0130026	genus..Eubacteriumeligensgroup.id.14372	Transverse
BP	GO:0097499	protein localization to non-motile cilium	0.0130026	genus..Eubacteriumeligensgroup.id.14372	Transverse
BP	GO:0009226	nucleotide-sugar biosynthetic process	0.0189496	genus..Eubacteriumeligensgroup.id.14372	Transverse
BP	GO:0036499	PERK-mediated unfolded protein response	0.0189496	genus..Eubacteriumeligensgroup.id.14372	Transverse
BP	GO:0033617	mitochondrial cytochrome c oxidase assembly	0.0248626	genus..Eubacteriumeligensgroup.id.14372	Transverse
MF	GO:0102545	phosphatidyl phospholipase B activity	0.011817	genus..Eubacteriumeligensgroup.id.14372	Transverse
MF	GO:0055056	D-glucose transmembrane transporter activity	0.0128847	genus..Eubacteriumeligensgroup.id.14372	Transverse
MF	GO:0005543	phospholipid binding	0.0147646	genus..Eubacteriumeligensgroup.id.14372	Transverse
MF	GO:0045504	dynein heavy chain binding	0.0171444	genus..Eubacteriumeligensgroup.id.14372	Transverse
MF	GO:0004303	estradiol 17-beta-dehydrogenase [NAD(P)] activity	0.0203278	genus..Eubacteriumeligensgroup.id.14372	Transverse
MF	GO:0030247	polysaccharide binding	0.0266651	genus..Eubacteriumeligensgroup.id.14372	Transverse
BP	GO:0044743	protein transmembrane import into intracellular organelle	0.000887597	genus.Peptococcus.id.2037	Transverse
BP	GO:0001881	receptor recycling	0.00135622	genus.Peptococcus.id.2037	Transverse
BP	GO:0006635	fatty acid beta-oxidation	0.00341354	genus.Peptococcus.id.2037	Transverse
BP	GO:0043161	proteasome-mediated ubiquitin-dependent protein catabolic process	0.00998221	genus.Peptococcus.id.2037	Transverse
BP	GO:0051409	response to nitrosative stress	0.0115895	genus.Peptococcus.id.2037	Transverse
BP	GO:0045176	apical protein localization	0.0173361	genus.Peptococcus.id.2037	Transverse
BP	GO:0002399	MHC class II protein complex assembly	0.0184815	genus.Peptococcus.id.2037	Transverse
BP	GO:0030033	microvillus assembly	0.0184815	genus.Peptococcus.id.2037	Transverse
CC	GO:1904813	ficolin-1-rich granule lumen	0.0089503	genus.Peptococcus.id.2037	Transverse
CC	GO:0101019	nucleolar exosome (RNase complex)	0.0115039	genus.Peptococcus.id.2037	Transverse
CC	GO:0044545	NSL complex	0.0126473	genus.Peptococcus.id.2037	Transverse
CC	GO:0031209	SCAR complex	0.0137894	genus.Peptococcus.id.2037	Transverse
CC	GO:0005759	mitochondrial matrix	0.0183364	genus.Peptococcus.id.2037	Transverse
MF	GO:0004382	GDP phosphatase activity	0.0118173	genus.Peptococcus.id.2037	Transverse
MF	GO:0031419	cobalamin binding	0.0118173	genus.Peptococcus.id.2037	Transverse
MF	GO:0008499	UDP-galactose:beta-N-acetylglucosamine beta-1,3-galactosyltransferase activity	0.0141648	genus.Peptococcus.id.2037	Transverse
BP	GO:0006959	humoral immune response	0.00020496	genus..Eubacteriumfissicatenagroup.id.14373	Transverse
BP	GO:1901659	glycosyl compound biosynthetic process	0.000382264	genus..Eubacteriumfissicatenagroup.id.14373	Transverse
BP	GO:0000387	spliceosomal snRNP assembly	0.00165775	genus..Eubacteriumfissicatenagroup.id.14373	Transverse
BP	GO:0007062	sister chromatid cohesion	0.00212855	genus..Eubacteriumfissicatenagroup.id.14373	Transverse
BP	GO:0170041	non-proteinogenic amino acid metabolic process	0.00323727	genus..Eubacteriumfissicatenagroup.id.14373	Transverse
CC	GO:0030669	clathrin-coated endocytic vesicle membrane	7.52718e-05	genus..Eubacteriumfissicatenagroup.id.14373	Transverse
CC	GO:0005770	late endosome	0.000355775	genus..Eubacteriumfissicatenagroup.id.14373	Transverse
CC	GO:0097381	photoreceptor disc membrane	0.027299	genus..Eubacteriumfissicatenagroup.id.14373	Transverse
MF	GO:0042277	peptide binding	0.010124	genus..Eubacteriumfissicatenagroup.id.14373	Transverse
MF	GO:0008253	5'-nucleotidase activity	0.0174109	genus..Eubacteriumfissicatenagroup.id.14373	Transverse
MF	GO:0140036	ubiquitin-dependent protein binding	0.0240296	genus..Eubacteriumfissicatenagroup.id.14373	Transverse
[truncated: 3,109 more rows]
