# Supplementary material for: Genetics-mediated regulation of intestinal gene expression on microbiome contributes to human disease heritability
Source: Mol Syst Biol. 2025 Dec 5;22(3):369–94. doi: 10.1038/s44320-025-00173-7 (PMC12953866; doi:10.1038/s44320-025-00173-7)
Supplement: Supplementary file 12 — Dataset EV6 [file 44320_2025_173_MOESM12_ESM.xlsx]

## Sheet: Dataset legend
Dataset EV6: Result of the GO analysis for the MR regulatory pairs that show enrichments in the microbiome-tissue specificity analysis

## Sheet: Dataset EV6
ONTOLOGY	ID	Description	pvalue	microbiome	type	subgroup
BP	GO:0001547	antral ovarian follicle growth	0.0038064	genus..Eubacteriumxylanophilumgroup.id.14375	shared_three	Cell Cycle & Development
BP	GO:0006448	regulation of translational elongation	0.00412305	genus..Eubacteriumxylanophilumgroup.id.14375	shared_three	Genetic Information Processing
BP	GO:1902018	negative regulation of cilium assembly	0.00696917	genus..Eubacteriumxylanophilumgroup.id.14375	shared_three	Structure & Organization
BP	GO:0034085	establishment of sister chromatid cohesion	0.00174622	genus..Ruminococcusgnavusgroup.id.14376	s_and_i	Cell Cycle & Development
BP	GO:0010165	response to X-ray	0.00444091	genus..Ruminococcusgnavusgroup.id.14376	s_and_i	Stress & Damage Response
BP	GO:0008333	endosome to lysosome transport	0.00353675	genus.Anaerotruncus.id.2054	t_specific	Transport & Localization
BP	GO:0000492	box C/D snoRNP assembly	0.0121134	genus.Anaerotruncus.id.2054	t_specific	Genetic Information Processing
BP	GO:0015820	leucine transport	0.0121134	genus.Anaerotruncus.id.2054	t_specific	Transport & Localization
BP	GO:0097050	type B pancreatic cell apoptotic process	0.0121134	genus.Anaerotruncus.id.2054	t_specific	Stress & Damage Response
BP	GO:0006086	acetyl-CoA biosynthetic process from pyruvate	0.013317	genus.Anaerotruncus.id.2054	t_specific	Metabolism
BP	GO:0019511	peptidyl-proline hydroxylation	0.013317	genus.Anaerotruncus.id.2054	t_specific	Metabolism
BP	GO:1903059	regulation of protein lipidation	0.013317	genus.Anaerotruncus.id.2054	t_specific	Metabolism
BP	GO:0035721	intraciliary retrograde transport	0.0169194	genus.Anaerotruncus.id.2054	t_specific	Transport & Localization
BP	GO:0030011	maintenance of cell polarity	0.0217029	genus.Anaerotruncus.id.2054	t_specific	Structure & Organization
BP	GO:0036499	PERK-mediated unfolded protein response	0.0228954	genus.Anaerotruncus.id.2054	t_specific	Stress & Damage Response
BP	GO:0032025	response to cobalt ion	0.0100163	genus.Blautia.id.1992	s_specific	Stress & Damage Response
BP	GO:0033504	floor plate development	0.0110126	genus.Blautia.id.1992	s_specific	Cell Cycle & Development
BP	GO:0006361	transcription initiation at RNA polymerase I promoter	0.0139961	genus.Blautia.id.1992	s_specific	Genetic Information Processing
BP	GO:0033689	negative regulation of osteoblast proliferation	0.0149887	genus.Blautia.id.1992	s_specific	Cell Cycle & Development
BP	GO:0007585	respiratory gaseous exchange by respiratory system	0.00124281	genus.Butyricimonas.id.945	shared_three	Other / Unclassified
BP	GO:0007006	mitochondrial membrane organization	0.00283794	genus.Butyricimonas.id.945	shared_three	Structure & Organization
BP	GO:0035264	multicellular organism growth	0.00443584	genus.Butyricimonas.id.945	shared_three	Cell Cycle & Development
BP	GO:0009071	serine family amino acid catabolic process	0.00891344	genus.Butyricimonas.id.945	shared_three	Metabolism
BP	GO:0032515	negative regulation of phosphoprotein phosphatase activity	0.0136826	genus.Butyricimonas.id.945	shared_three	Signaling & Communication
BP	GO:0044794	positive regulation by host of viral process	0.0136826	genus.Butyricimonas.id.945	shared_three	Immune & Inflammation
BP	GO:0051315	attachment of mitotic spindle microtubules to kinetochore	0.0163982	genus.Butyricimonas.id.945	shared_three	Structure & Organization
BP	GO:0034085	establishment of sister chromatid cohesion	0.00116445	genus.Catenibacterium.id.2153	i_specific	Cell Cycle & Development
BP	GO:0048015	phosphatidylinositol-mediated signaling	0.00243399	genus.Catenibacterium.id.2153	i_specific	Signaling & Communication
BP	GO:0060390	regulation of SMAD protein signal transduction	0.00254644	genus.Coprococcus1.id.11301	t_specific	Signaling & Communication
BP	GO:0051053	negative regulation of DNA metabolic process	0.0088257	genus.Coprococcus1.id.11301	t_specific	Metabolism
BP	GO:0060049	regulation of protein glycosylation	0.0120081	genus.Coprococcus1.id.11301	t_specific	Metabolism
BP	GO:0030033	microvillus assembly	0.0159803	genus.Coprococcus1.id.11301	t_specific	Structure & Organization
BP	GO:0014819	regulation of skeletal muscle contraction	0.0179608	genus.Coprococcus1.id.11301	t_specific	Other / Unclassified
BP	GO:0032274	gonadotropin secretion	0.0179608	genus.Coprococcus1.id.11301	t_specific	Transport & Localization
BP	GO:0006506	GPI anchor biosynthetic process	0.0317185	genus.Coprococcus1.id.11301	t_specific	Metabolism
BP	GO:0099171	presynaptic modulation of chemical synaptic transmission	0.0346427	genus.Coprococcus1.id.11301	t_specific	Signaling & Communication
BP	GO:0046677	response to antibiotic	0.0365876	genus.Coprococcus1.id.11301	t_specific	Stress & Damage Response
BP	GO:2000425	regulation of apoptotic cell clearance	0.00158755	genus.DefluviitaleaceaeUCG011.id.11287	s_and_i	Stress & Damage Response
BP	GO:0034085	establishment of sister chromatid cohesion	0.00174622	genus.DefluviitaleaceaeUCG011.id.11287	s_and_i	Cell Cycle & Development
BP	GO:0051782	negative regulation of cell division	0.00269784	genus.DefluviitaleaceaeUCG011.id.11287	s_and_i	Cell Cycle & Development
BP	GO:1902459	positive regulation of stem cell population maintenance	0.00507627	genus.Desulfovibrio.id.3173	i_and_t	Other / Unclassified
BP	GO:0032729	positive regulation of type II interferon production	0.00813692	genus.Desulfovibrio.id.3173	i_and_t	Immune & Inflammation
BP	GO:0006611	protein export from nucleus	0.000940542	genus.Dialister.id.2183	t_specific	Transport & Localization
BP	GO:0071493	cellular response to UV-B	0.00886094	genus.Dialister.id.2183	t_specific	Stress & Damage Response
BP	GO:1902115	regulation of organelle assembly	0.0115013	genus.Dialister.id.2183	t_specific	Structure & Organization
BP	GO:0048268	clathrin coat assembly	0.0139961	genus.Dialister.id.2183	t_specific	Structure & Organization
BP	GO:0071514	genomic imprinting	0.0147277	genus.Dialister.id.2183	t_specific	Genetic Information Processing
BP	GO:0033617	mitochondrial cytochrome c oxidase assembly	0.018378	genus.Dialister.id.2183	t_specific	Structure & Organization
BP	GO:0071028	nuclear mRNA surveillance	0.00422844	genus.Enterorhabdus.id.820	shared_three	Genetic Information Processing
BP	GO:0016054	organic acid catabolic process	0.00463551	genus.Enterorhabdus.id.820	shared_three	Metabolism
BP	GO:0002158	osteoclast proliferation	0.00465042	genus.Enterorhabdus.id.820	shared_three	Cell Cycle & Development
BP	GO:0002399	MHC class II protein complex assembly	0.00675798	genus.Enterorhabdus.id.820	shared_three	Immune & Inflammation
BP	GO:0042178	xenobiotic catabolic process	1.68e-05	genus.Holdemanella.id.11393	i_specific	Metabolism
BP	GO:0042759	long-chain fatty acid biosynthetic process	0.00712774	genus.Holdemanella.id.11393	i_specific	Metabolism
BP	GO:0008203	cholesterol metabolic process	0.036776	genus.Holdemanella.id.11394	i_specific	Metabolism
BP	GO:0043252	sodium-independent organic anion transport	0.00396489	genus.Holdemanella.id.11393	i_specific	Transport & Localization
BP	GO:0060271	cilium assembly	0.000635663	genus.Holdemania.id.2157	s_specific	Structure & Organization
BP	GO:1902116	negative regulation of organelle assembly	0.00116696	genus.Holdemania.id.2157	s_specific	Structure & Organization
BP	GO:0031122	cytoplasmic microtubule organization	0.0017578	genus.Holdemania.id.2157	s_specific	Structure & Organization
BP	GO:0010038	response to metal ion	0.00615267	genus.Holdemania.id.2157	s_specific	Stress & Damage Response
BP	GO:0032543	mitochondrial translation	0.00823563	genus.Holdemania.id.2157	s_specific	Genetic Information Processing
BP	GO:0030317	flagellated sperm motility	0.009627	genus.Holdemania.id.2157	s_specific	Reproductive Process
BP	GO:0097113	AMPA glutamate receptor clustering	0.0105409	genus.Holdemania.id.2157	s_specific	Signaling & Communication
BP	GO:0006068	ethanol catabolic process	0.0126364	genus.Holdemania.id.2157	s_specific	Metabolism
BP	GO:0031503	protein-containing complex localization	0.0171484	genus.Holdemania.id.2157	s_specific	Transport & Localization
BP	GO:0097267	omega-hydroxylase P450 pathway	0.00370076	genus.Howardella.id.2000	i_specific	Signaling & Communication
BP	GO:0043252	sodium-independent organic anion transport	0.00554674	genus.Howardella.id.2000	i_specific	Transport & Localization
BP	GO:0035914	skeletal muscle cell differentiation	0.0281944	genus.Howardella.id.2000	i_specific	Cell Cycle & Development
BP	GO:0006607	NLS-bearing protein import into nucleus	0.00317343	genus.Hungatella.id.11306	shared_three	Transport & Localization
BP	GO:0008344	adult locomotory behavior	0.00116589	genus.Intestinibacter.id.11345	t_and_s	Neural & Behavioral Process
BP	GO:0001676	long-chain fatty acid metabolic process	0.00209721	genus.Intestinibacter.id.11345	t_and_s	Metabolism
BP	GO:0006878	intracellular copper ion homeostasis	0.0107503	genus.Intestinibacter.id.11345	t_and_s	Metabolism
BP	GO:0014819	regulation of skeletal muscle contraction	0.0113794	genus.Intestinibacter.id.11345	t_and_s	Other / Unclassified
BP	GO:0071514	genomic imprinting	0.0126364	genus.Intestinibacter.id.11345	t_and_s	Genetic Information Processing
BP	GO:0009791	post-embryonic development	0.000739342	genus.LachnospiraceaeFCS020group.id.11314	shared_three	Cell Cycle & Development
BP	GO:0170039	proteinogenic amino acid metabolic process	0.00208954	genus.LachnospiraceaeFCS020group.id.11314	shared_three	Metabolism
BP	GO:0070989	oxidative demethylation	0.00712624	genus.LachnospiraceaeFCS020group.id.11314	shared_three	Stress & Damage Response
BP	GO:0090630	activation of GTPase activity	0.0466623	genus.LachnospiraceaeFCS020group.id.11314	shared_three	Other / Unclassified
BP	GO:0001547	antral ovarian follicle growth	0.00190486	genus.LachnospiraceaeUCG008.id.11328	s_and_i	Cell Cycle & Development
BP	GO:1902018	negative regulation of cilium assembly	0.0034904	genus.LachnospiraceaeUCG008.id.11328	s_and_i	Structure & Organization
BP	GO:0000724	double-strand break repair via homologous recombination	0.027696	genus.Lactococcus.id.1851	i_specific	Genetic Information Processing
BP	GO:0007601	visual perception	0.034384	genus.Lactococcus.id.1851	i_specific	Other / Unclassified
BP	GO:0016042	lipid catabolic process	0.00325957	genus.Methanobrevibacter.id.123	t_specific	Metabolism
BP	GO:0035871	protein K11-linked deubiquitination	0.00896618	genus.Methanobrevibacter.id.123	t_specific	Other / Unclassified
BP	GO:0070900	mitochondrial tRNA modification	0.00896618	genus.Methanobrevibacter.id.123	t_specific	Genetic Information Processing
BP	GO:0034982	mitochondrial protein processing	0.0116413	genus.Methanobrevibacter.id.123	t_specific	Other / Unclassified
BP	GO:0034501	protein localization to kinetochore	0.0134209	genus.Methanobrevibacter.id.123	t_specific	Transport & Localization
BP	GO:0072015	podocyte development	0.00174622	genus.Olsenella.id.822	i_and_t	Cell Cycle & Development
BP	GO:0032482	Rab protein signal transduction	0.00333192	genus.Olsenella.id.822	i_and_t	Signaling & Communication
BP	GO:0007286	spermatid development	0.0336079	genus.Olsenella.id.822	i_and_t	Cell Cycle & Development
BP	GO:0031122	cytoplasmic microtubule organization	0.0017578	genus.Roseburia.id.2012	s_specific	Structure & Organization
BP	GO:0019933	cAMP-mediated signaling	0.00253362	genus.Roseburia.id.2012	s_specific	Signaling & Communication
BP	GO:0019216	regulation of lipid metabolic process	0.00467074	genus.Roseburia.id.2012	s_specific	Metabolism
BP	GO:2001235	positive regulation of apoptotic signaling pathway	0.00989052	genus.Roseburia.id.2012	s_specific	Signaling & Communication
BP	GO:0016052	carbohydrate catabolic process	0.0119684	genus.Roseburia.id.2012	s_specific	Metabolism
BP	GO:0009048	dosage compensation by inactivation of X chromosome	0.0157717	genus.Roseburia.id.2012	s_specific	Other / Unclassified
BP	GO:0006260	DNA replication	0.0344494	genus.Roseburia.id.2012	s_specific	Genetic Information Processing
BP	GO:0016311	dephosphorylation	0.0417557	genus.Roseburia.id.2012	s_specific	Signaling & Communication
BP	GO:0097193	intrinsic apoptotic signaling pathway	0.0442284	genus.Roseburia.id.2012	s_specific	Signaling & Communication
BP	GO:0002377	immunoglobulin production	0.00153215	genus.Ruminiclostridium6.id.11356	i_specific	Immune & Inflammation
BP	GO:0071838	cell proliferation in bone marrow	0.00348966	genus.Ruminiclostridium6.id.11356	i_specific	Cell Cycle & Development
BP	GO:0006622	protein targeting to lysosome	0.0104385	genus.Ruminiclostridium6.id.11356	i_specific	Other / Unclassified
BP	GO:0071028	nuclear mRNA surveillance	0.000529437	genus.RuminococcaceaeUCG014.id.11371	shared_three	Genetic Information Processing
BP	GO:0019318	hexose metabolic process	0.00400608	genus.Tyzzerella3.id.11335	shared_three	Metabolism
