# Supplementary material for: Genetics-mediated regulation of intestinal gene expression on microbiome contributes to human disease heritability
Source: Mol Syst Biol. 2025 Dec 5;22(3):369–94. doi: 10.1038/s44320-025-00173-7 (PMC12953866; doi:10.1038/s44320-025-00173-7)
Supplement: Supplementary file 15 — Dataset EV9 [file 44320_2025_173_MOESM15_ESM.xlsx]

## Sheet: Dataset legend
Dataset EV9. Summary of the experimental validation results

## Sheet: Allisonella and CRS
	Allisonella relative abundance	TBA concentrations (μM)
WT_1	1.31396	15.8675
WT_2	0.686895	17.7454
WT_3	0.522086	20.547
WT_4	1.4394	14.5363
WT_5	1.03765	18.9067
CRS_1	0.447873	5.12744
CRS_2	0.406867	11.9564
CRS_3	0.428686	13.6418
CRS_4	0.141716	1.56924
CRS_5	0.719545	10.955

## Sheet: Allisonella gradient gavage
	TBA concentrations(μM)
Ctrl-1	15.0978
Ctrl-2	19.8564
Ctrl-3	18.6354
Ctrl-4	18.9574
Ctrl-5	15.8674
0.1-1	22.7465
0.1-2	19.8463
0.1-3	20.764
0.1-4	19.0476
0.1-5	18.8476
0.2-1	31.9266
0.2-2	23.8475
0.2-3	32.4765
0.2-4	26.3655
0.2-5	20.9375
0.4-1	40.249
0.4-2	30.7365
0.4-3	32.7563
0.4-4	33.5648
0.4-5	35.4129
0.6-1	57.6032
0.6-2	61.7235
0.6-3	47.9548
0.6-4	63.4058
0.6-5	54.2477

## Sheet: Parasutterella gradient gavage
	SCFA(AA) concentrations(mM)
Ctrl-1	1.00151
Ctrl-2	0.65483
Ctrl-3	0.4485
Ctrl-4	1.18777
Ctrl-5	1.66282
0.1-1	1.55649
0.1-2	0.82496
0.1-3	1.43965
0.1-4	1.06746
0.1-5	1.73239
0.2-1	1.49343
0.2-2	1.83649
0.2-3	2.31227
0.2-4	2.62795
0.2-5	2.41236
0.4-1	2.6946
0.4-2	2.32751
0.4-3	2.5647
0.4-4	2.68574
0.4-5	2.49645
0.6-1	3.45164
0.6-2	2.95414
0.6-3	3.04956
0.6-4	3.72255
0.6-5	2.86241

## Sheet: Allisonella gavage
	SCFAs concentrations(ng/mL)
WT-1	7.29381
WT-2	9.58809
WT-3	4.43788
WT-4	21.3516
WT-5	13.1488
Gavage-1	37.519
Gavage-2	28.7583
Gavage-3	34.6428
Gavage-4	30.0537
Gavage-5	31.1413

## Sheet: Blautia gavage
	SCFAs concentrations(ng/mL)
WT-1	15.6453
WT-2	1.84718
WT-3	6.07074
WT-4	10.9463
WT-5	7.26543
Gavage-1	12.1803
Gavage-2	24.2742
Gavage-3	34.8934
Gavage-4	32.453
Gavage-5	16.2368

## Sheet: Dorea gavage
	SCFAs concentrations(ng/mL)
WT-1	10.7654
WT-2	15.6543
WT-3	8.6543
WT-4	5.87432
WT-5	13.9756
Gavage-1	36.8756
Gavage-2	40.7645
Gavage-3	30.8768
Gavage-4	43.7653
Gavage-5	27.8764

## Sheet: primer
A. histaminiformans-F	GTTCTGTGATCCGGGACGAA
A. histaminiformans-R	ACGTAGTTAGCCGTGGCTTG
341F	ACTCCTACGGGRSGCAGCAG
806R	GGACTACVVGGGTATCTAATC
