# Supplementary material for: Genetics-mediated regulation of intestinal gene expression on microbiome contributes to human disease heritability
Source: Mol Syst Biol. 2025 Dec 5;22(3):369–94. doi: 10.1038/s44320-025-00173-7 (PMC12953866; doi:10.1038/s44320-025-00173-7)
Supplement: Supplementary file 16 — Source data Fig. 1 [file 44320_2025_173_MOESM16_ESM.zip]

Archive with 8 entries (4 files):
- MSB-2025-13191_SourceDataForFigure 1/
- MSB-2025-13191_SourceDataForFigure 1/1B/
- MSB-2025-13191_SourceDataForFigure 1/1B/source_data.xlsx
- MSB-2025-13191_SourceDataForFigure 1/1C-F/
- MSB-2025-13191_SourceDataForFigure 1/1C-F/gene-to-microbiome_coloc_results.xlsx
- MSB-2025-13191_SourceDataForFigure 1/1C-F/gene-to-microbiome_MR_pairs.xlsx
- MSB-2025-13191_SourceDataForFigure 1/1G/
- MSB-2025-13191_SourceDataForFigure 1/1G/multi-trait_colocalization_loci.xlsx
