# Supplementary material for: Genetics-mediated regulation of intestinal gene expression on microbiome contributes to human disease heritability
Source: Mol Syst Biol. 2025 Dec 5;22(3):369–94. doi: 10.1038/s44320-025-00173-7 (PMC12953866; doi:10.1038/s44320-025-00173-7)
Supplement: Supplementary file 16 — Source data Fig. 1 [file 44320_2025_173_MOESM16_ESM.zip › MSB-2025-13191_SourceDataForFigure 1/1B/source_data.xlsx]

## Sheet: Sheet1
Details of QTLs used in this study
QTL type	Consortium	Origin	Population	Sample size	Description	URL
eQTLs	GTEXs	transverse colon	EUR	368		https://gtexportal.org/home/downloads/adult-gtex/qtl
eQTLs	GTEXs	sigmoid colon	EUR	318		https://gtexportal.org/home/downloads/adult-gtex/qtl
eQTLs	GTEXs	ileum	EUR	174		https://gtexportal.org/home/downloads/adult-gtex/qtl
microbiome QTLs	MiBioGen	feceas	EUR	18340	116 genera	https://mibiogen.gcc.rug.nl/
mQTL	GTEXs	transverse colon	EUR	987		https://www.gtexportal.org/home/downloads/egtex/methylation
eQTLs	CEDAR	transverse colon	EUR	286	validation stage	http://cedar-web.giga.ulg.ac.be
