# Supplementary material for: Genetics-mediated regulation of intestinal gene expression on microbiome contributes to human disease heritability
Source: Mol Syst Biol. 2025 Dec 5;22(3):369–94. doi: 10.1038/s44320-025-00173-7 (PMC12953866; doi:10.1038/s44320-025-00173-7)
Supplement: Supplementary file 16 — Source data Fig. 1 [file 44320_2025_173_MOESM16_ESM.zip › MSB-2025-13191_SourceDataForFigure 1/1C-F/gene-to-microbiome_MR_pairs.xlsx]

## Sheet: Sheet1
Summary of the result of the MR analysis for the gene-to-microbiome regulation across three intestinal tissues.
exposure	outcome	method	nsnp	b	se	pval	chr	Tissue	adjusted_pval	gene_name	gene_start	gene_end
ENSG00000188690.12	genus.Actinomyces.id.423	Inverse variance weighted	3	0.165948	0.034115	1.1481e-06	10	Transverse	0.000477466	UROS	125784980	125823248
ENSG00000073417.14	genus.Actinomyces.id.423	Inverse variance weighted	3	0.237766	0.059399	6.25807e-05	15	Transverse	0.0111907	PDE8A	84980440	85139145
ENSG00000140265.12	genus.Actinomyces.id.423	Inverse variance weighted	6	0.0865977	0.0243899	0.00038442	15	Transverse	0.0393665	ZSCAN29	43358172	43371025
ENSG00000249839.1	genus.Actinomyces.id.423	Inverse variance weighted	7	0.039275	0.0110466	0.000377436	15	Transverse	0.0388958	AC011330.5	43663654	43684339
ENSG00000108384.14	genus.Actinomyces.id.423	Inverse variance weighted	8	0.166704	0.0248854	2.10025e-11	17	Transverse	2.94421e-08	RAD51C	58692573	58735611
ENSG00000213246.6	genus.Actinomyces.id.423	Inverse variance weighted	6	-0.137196	0.0232075	3.38547e-09	17	Transverse	3.03496e-06	SUPT4H1	58345175	58351661
ENSG00000145354.9	genus.Actinomyces.id.423	Inverse variance weighted	3	0.211567	0.0544496	0.000102096	4	Transverse	0.0157734	CISD2	102868978	102889242
ENSG00000163281.11	genus.Actinomyces.id.423	Inverse variance weighted	4	-0.126991	0.0308686	3.88994e-05	4	Transverse	0.00791335	GNPDA2	44682200	44726595
ENSG00000047936.10	genus.Actinomyces.id.423	Inverse variance weighted	2	-0.208645	0.0569245	0.000247053	6	Transverse	0.0291298	ROS1	117288300	117425855
ENSG00000112232.8	genus.Actinomyces.id.423	Inverse variance weighted	5	-0.0762295	0.0212739	0.000339353	6	Transverse	0.0362182	KHDRBS2	61679960	62286227
ENSG00000179344.16	genus.Actinomyces.id.423	Inverse variance weighted	7	-0.0528708	0.0140411	0.000166272	6	Transverse	0.0222415	HLA-DQB1	32659467	32668383
ENSG00000181315.10	genus.Actinomyces.id.423	Inverse variance weighted	6	-0.0642742	0.0173625	0.000214	6	Transverse	0.0263919	ZNF322	26634383	26659752
ENSG00000198502.5	genus.Actinomyces.id.423	Inverse variance weighted	7	-0.0534	0.00970779	3.78196e-08	6	Transverse	2.59438e-05	HLA-DRB5	32517343	32530287
ENSG00000203875.10	genus.Actinomyces.id.423	Inverse variance weighted	7	0.0442078	0.00813241	5.44894e-08	6	Transverse	3.56095e-05	SNHG5	85660950	85678736
ENSG00000206344.7	genus.Actinomyces.id.423	Inverse variance weighted	7	0.107309	0.0214534	5.6754e-07	6	Transverse	0.00026221	HCG27	31198138	31203968
ENSG00000232629.8	genus.Actinomyces.id.423	Inverse variance weighted	5	0.0528762	0.0140318	0.000164347	6	Transverse	0.0220669	HLA-DQB2	32756098	32763534
ENSG00000104497.13	genus.Actinomyces.id.423	Inverse variance weighted	3	-0.0737631	0.0200521	0.000234537	8	Transverse	0.0281389	SNX16	81799581	81842866
ENSG00000172613.7	genus.Actinomyces.id.423	Inverse variance weighted	5	-0.160046	0.0438666	0.000263802	11	Transverse	0.0304803	RAD9A	67317871	67398182
ENSG00000164845.16	genus.Actinomyces.id.423	Inverse variance weighted	27	-0.0262763	0.00587579	7.75062e-06	12	Transverse	0.00228726	FAM86FP	8232512	8242948
ENSG00000171860.4	genus.Actinomyces.id.423	Inverse variance weighted	7	0.108876	0.0292751	0.000199961	12	Transverse	0.0252027	C3AR1	8058302	8066471
ENSG00000175899.14	genus.Actinomyces.id.423	Inverse variance weighted	71	0.161478	0.00993248	1.97566e-59	12	Transverse	4.0494e-55	A2M	9068183	9116229
ENSG00000204856.11	genus.Actinomyces.id.423	Inverse variance weighted	4	0.203192	0.0485114	2.8075e-05	12	Transverse	0.00617445	FAM216A	110468376	110490385
ENSG00000214826.5	genus.Actinomyces.id.423	Inverse variance weighted	54	0.0386374	0.00950964	4.84525e-05	12	Transverse	0.00931435	DDX12P	9418673	9448229
ENSG00000257027.1	genus.Actinomyces.id.423	Inverse variance weighted	139	0.0583086	0.00459342	6.38866e-37	12	Transverse	4.67247e-33	RP11-705C15.3	9658567	9662085
ENSG00000184227.7	genus.Actinomyces.id.423	Inverse variance weighted	5	0.0884166	0.0188465	2.71331e-06	14	Transverse	0.000983779	ACOT1	73537114	73543794
ENSG00000259015.1	genus.Actinomyces.id.423	Inverse variance weighted	3	0.142674	0.0298868	1.80778e-06	14	Transverse	0.000700661	RP11-109N23.6	72960595	72961993
ENSG00000103064.13	genus.Actinomyces.id.423	Inverse variance weighted	6	-0.166193	0.035711	3.25793e-06	16	Transverse	0.00113911	SLC7A6	68264516	68301823
ENSG00000132600.16	genus.Actinomyces.id.423	Inverse variance weighted	8	0.11401	0.0154636	1.67083e-13	16	Transverse	3.15238e-10	PRMT7	68310974	68358324
ENSG00000078814.15	genus.Actinomyces.id.423	Inverse variance weighted	8	-0.119366	0.0244732	1.07473e-06	20	Transverse	0.000451232	MYH7B	34975403	35002403
ENSG00000101460.12	genus.Actinomyces.id.423	Inverse variance weighted	7	-0.147452	0.0282793	1.84693e-07	20	Transverse	0.00010202	MAP1LC3A	34546854	34560345
ENSG00000124207.16	genus.Actinomyces.id.423	Inverse variance weighted	3	0.269501	0.0609782	9.88674e-06	20	Transverse	0.00277306	CSE1L	49046246	49096960
ENSG00000214078.12	genus.Actinomyces.id.423	Inverse variance weighted	6	0.0492536	0.0122556	5.84772e-05	20	Transverse	0.0106583	CPNE1	35626031	35664759
ENSG00000018699.11	genus.Actinomyces.id.423	Inverse variance weighted	2	-0.206463	0.0406625	3.82452e-07	2	Transverse	0.000188203	TTC27	32628032	32821051
ENSG00000115423.18	genus.Actinomyces.id.423	Inverse variance weighted	4	0.0535586	0.014134	0.00015105	2	Transverse	0.0208719	DNAH6	84516455	84819589
ENSG00000144034.14	genus.Actinomyces.id.423	Inverse variance weighted	4	-0.119947	0.0347041	0.00054766	2	Transverse	0.0494961	TPRKB	73729104	73737400
ENSG00000196950.13	genus.Actinomyces.id.423	Inverse variance weighted	5	-0.10954	0.0226521	1.32637e-06	2	Transverse	0.000542218	SLC39A10	195575977	195737702
ENSG00000138468.15	genus.Actinomyces.id.423	Inverse variance weighted	4	-0.170737	0.047408	0.000316462	3	Transverse	0.0345466	SENP7	101324205	101513241
ENSG00000145020.15	genus.Actinomyces.id.423	Inverse variance weighted	7	-0.0787285	0.0210588	0.000185117	3	Transverse	0.0239752	AMT	49416775	49422753
ENSG00000145029.13	genus.Actinomyces.id.423	Inverse variance weighted	6	-0.116533	0.0334256	0.000489679	3	Transverse	0.0460464	NICN1	49422946	49429326
ENSG00000171109.18	genus.Actinomyces.id.423	Inverse variance weighted	2	0.142388	0.03954	0.000316868	3	Transverse	0.0345797	MFN1	179347692	179394931
ENSG00000173540.12	genus.Actinomyces.id.423	Inverse variance weighted	8	0.148726	0.0402759	0.000221908	3	Transverse	0.0271121	GMPPB	49719696	49723951
ENSG00000178252.17	genus.Actinomyces.id.423	Inverse variance weighted	11	0.0658617	0.0171077	0.000118198	3	Transverse	0.0174939	WDR6	49007155	49015803
ENSG00000198218.10	genus.Actinomyces.id.423	Inverse variance weighted	9	0.0887194	0.0249051	0.000367623	3	Transverse	0.0382193	QRICH1	49029707	49094363
ENSG00000152348.15	genus.Actinomyces.id.423	Inverse variance weighted	6	0.0577163	0.0119495	1.3652e-06	5	Transverse	0.000555096	ATG10	81972025	82276857
ENSG00000226816.2	genus.Actinomyces.id.423	Inverse variance weighted	3	0.0728899	0.019524	0.000188945	7	Transverse	0.0243219	AC005082.12	23206013	23208045
ENSG00000156110.13	genus..Eubacteriumrectalegroup.id.14374	Inverse variance weighted	5	0.0574781	0.0128502	7.71517e-06	10	Transverse	0.00227829	ADK	74151185	74709303
ENSG00000185009.12	genus..Eubacteriumrectalegroup.id.14374	Inverse variance weighted	3	0.0960824	0.0253429	0.000149863	10	Transverse	0.0207503	AP3M1	74121364	74151063
ENSG00000117500.12	genus..Eubacteriumrectalegroup.id.14374	Inverse variance weighted	3	0.201536	0.0450979	7.86367e-06	1	Transverse	0.00231255	TMED5	93149742	93163210
ENSG00000134744.13	genus..Eubacteriumrectalegroup.id.14374	Inverse variance weighted	5	-0.134467	0.0301789	8.36351e-06	1	Transverse	0.00243624	ZCCHC11	52408282	52553487
ENSG00000154222.14	genus..Eubacteriumrectalegroup.id.14374	Inverse variance weighted	4	-0.0982499	0.0232716	2.42271e-05	1	Transverse	0.00551467	CC2D1B	52345723	52366193
ENSG00000162779.21	genus..Eubacteriumrectalegroup.id.14374	Inverse variance weighted	4	0.0568096	0.0163806	0.000524147	1	Transverse	0.0481202	AXDND1	179365720	179554735
ENSG00000163393.12	genus..Eubacteriumrectalegroup.id.14374	Inverse variance weighted	2	0.0940823	0.0271714	0.00053507	1	Transverse	0.0487524	SLC22A15	115976498	116070054
ENSG00000275202.1	genus..Eubacteriumrectalegroup.id.14374	Inverse variance weighted	3	-0.0811368	0.0203324	6.5928e-05	13	Transverse	0.0116187	RP11-156K23.3	48974967	48975911
ENSG00000167077.12	genus..Eubacteriumrectalegroup.id.14374	Inverse variance weighted	4	0.123639	0.0308086	5.99194e-05	22	Transverse	0.0108554	MEI1	41699499	41799456
ENSG00000198089.15	genus..Eubacteriumrectalegroup.id.14374	Inverse variance weighted	4	-0.129367	0.026238	8.20063e-07	22	Transverse	0.000359364	SFI1	31488746	31618490
ENSG00000145354.9	genus..Eubacteriumrectalegroup.id.14374	Inverse variance weighted	3	0.140942	0.0358361	8.39059e-05	4	Transverse	0.0137632	CISD2	102868978	102889242
ENSG00000112232.8	genus..Eubacteriumrectalegroup.id.14374	Inverse variance weighted	5	0.0528158	0.0140214	0.000165359	6	Transverse	0.0221603	KHDRBS2	61679960	62286227
ENSG00000215190.9	genus..Eubacteriumrectalegroup.id.14374	Inverse variance weighted	6	0.0221804	0.00597252	0.000204215	6	Transverse	0.0255698	LINC00680	57946074	57961501
ENSG00000272316.1	genus..Eubacteriumrectalegroup.id.14374	Inverse variance weighted	6	-0.0979045	0.0245608	6.71385e-05	6	Transverse	0.0117744	XXbac-BPGBPG55C20.2	57908560	57913911
ENSG00000149577.15	genus..Eubacteriumrectalegroup.id.14374	Inverse variance weighted	2	0.109476	0.0315747	0.000525872	11	Transverse	0.0482327	SIDT2	117178733	117197445
ENSG00000167800.9	genus..Eubacteriumrectalegroup.id.14374	Inverse variance weighted	6	-0.0849913	0.0205055	3.40112e-05	11	Transverse	0.00715876	TBX10	67631303	67639560
ENSG00000278376.1	genus..Eubacteriumrectalegroup.id.14374	Inverse variance weighted	2	0.0466172	0.0130272	0.000345635	11	Transverse	0.0366775	RP11-158I9.8	118791254	118793137
ENSG00000280143.1	genus..Eubacteriumrectalegroup.id.14374	Inverse variance weighted	4	0.0790832	0.0227973	0.000522465	11	Transverse	0.0480244	AP000892.6	117206357	117210292
ENSG00000003056.7	genus..Eubacteriumrectalegroup.id.14374	Inverse variance weighted	23	-0.0841766	0.0148242	1.36029e-08	12	Transverse	1.03379e-05	M6PR	8941468	8949955
ENSG00000110811.19	genus..Eubacteriumrectalegroup.id.14374	Inverse variance weighted	7	-0.183019	0.0310889	3.93394e-09	12	Transverse	3.46241e-06	P3H3	6828410	6839851
ENSG00000111788.10	genus..Eubacteriumrectalegroup.id.14374	Inverse variance weighted	115	-0.0119075	0.00176501	1.5156e-11	12	Transverse	2.18345e-08	RP11-22B23.1	9277235	9313241
ENSG00000136048.13	genus..Eubacteriumrectalegroup.id.14374	Inverse variance weighted	2	-0.194079	0.0548008	0.000397808	12	Transverse	0.0402771	DRAM1	101877351	102012130
ENSG00000214826.5	genus..Eubacteriumrectalegroup.id.14374	Inverse variance weighted	54	-0.0604391	0.00633151	1.3511e-21	12	Transverse	4.40416e-18	DDX12P	9418673	9448229
ENSG00000256069.7	genus..Eubacteriumrectalegroup.id.14374	Inverse variance weighted	138	-0.016279	0.00162711	1.45074e-23	12	Transverse	5.31846e-20	A2MP1	9228533	9275817
ENSG00000256673.1	genus..Eubacteriumrectalegroup.id.14374	Inverse variance weighted	83	-0.0182656	0.00352576	2.21139e-07	12	Transverse	0.000119088	RP11-599J14.2	9398355	9414851
ENSG00000257027.1	genus..Eubacteriumrectalegroup.id.14374	Inverse variance weighted	139	0.0196478	0.00307903	1.75727e-10	12	Transverse	2.06352e-07	RP11-705C15.3	9658567	9662085
ENSG00000223496.2	genus..Eubacteriumrectalegroup.id.14374	Inverse variance weighted	5	-0.0273637	0.00622376	1.09939e-05	16	Transverse	0.00301484	EXOSC6	70246778	70251930
ENSG00000261556.9	genus..Eubacteriumrectalegroup.id.14374	Inverse variance weighted	5	-0.0376284	0.00906397	3.30407e-05	16	Transverse	0.00701122	SMG1P7	70219574	70246610
ENSG00000267199.1	genus..Eubacteriumrectalegroup.id.14374	Inverse variance weighted	4	0.0574227	0.0143951	6.63415e-05	18	Transverse	0.0116801	RP11-861E21.2	12438890	12446511
ENSG00000214078.12	genus..Eubacteriumrectalegroup.id.14374	Inverse variance weighted	6	-0.0243201	0.0064791	0.000174298	20	Transverse	0.0229676	CPNE1	35626031	35664759
ENSG00000218739.9	genus..Eubacteriumrectalegroup.id.14374	Inverse variance weighted	2	-0.104583	0.024973	2.81597e-05	2	Transverse	0.0061868	CEBPZOS	37196488	37216139
ENSG00000114054.13	genus..Eubacteriumrectalegroup.id.14374	Inverse variance weighted	5	0.241777	0.0479389	4.57233e-07	3	Transverse	0.000218415	PCCB	136250306	136336232
ENSG00000144792.9	genus..Eubacteriumrectalegroup.id.14374	Inverse variance weighted	7	-0.0427356	0.00949359	6.74701e-06	3	Transverse	0.00204416	ZNF660	44578223	44599694
ENSG00000145020.15	genus..Eubacteriumrectalegroup.id.14374	Inverse variance weighted	7	0.0497655	0.0141947	0.000455014	3	Transverse	0.0438755	AMT	49416775	49422753
ENSG00000145029.13	genus..Eubacteriumrectalegroup.id.14374	Inverse variance weighted	6	0.0826032	0.0224791	0.000238167	3	Transverse	0.0284339	NICN1	49422946	49429326
ENSG00000169087.10	genus..Eubacteriumrectalegroup.id.14374	Inverse variance weighted	2	0.147711	0.0372703	7.39446e-05	3	Transverse	0.0126173	HSPBAP1	122740003	122793824
ENSG00000173421.16	genus..Eubacteriumrectalegroup.id.14374	Inverse variance weighted	5	0.0640008	0.0168052	0.000139879	3	Transverse	0.0197601	CCDC36	49198428	49258104
ENSG00000178252.17	genus..Eubacteriumrectalegroup.id.14374	Inverse variance weighted	11	-0.0493562	0.0114577	1.64975e-05	3	Transverse	0.00413155	WDR6	49007155	49015803
ENSG00000178467.17	genus..Eubacteriumrectalegroup.id.14374	Inverse variance weighted	6	0.107482	0.0299087	0.000326066	3	Transverse	0.0353008	P4HTM	48989989	49007061
ENSG00000213672.7	genus..Eubacteriumrectalegroup.id.14374	Inverse variance weighted	5	0.0526257	0.0139805	0.000167073	3	Transverse	0.0223198	NCKIPSD	48673844	48686364
ENSG00000229759.1	genus..Eubacteriumrectalegroup.id.14374	Inverse variance weighted	7	0.0276625	0.00596224	3.49054e-06	3	Transverse	0.00120034	MRPS18AP1	48256350	48256586
ENSG00000047188.15	genus..Eubacteriumrectalegroup.id.14374	Inverse variance weighted	3	-0.125543	0.0274874	4.941e-06	5	Transverse	0.00159485	YTHDC2	113513683	113595284
ENSG00000197362.14	genus..Eubacteriumrectalegroup.id.14374	Inverse variance weighted	2	0.0510311	0.0130866	9.63976e-05	7	Transverse	0.0151491	ZNF786	149069643	149090782
ENSG00000204947.8	genus..Eubacteriumrectalegroup.id.14374	Inverse variance weighted	2	0.132422	0.034822	0.000143059	7	Transverse	0.0200584	ZNF425	149102784	149126346
ENSG00000226824.6	genus..Eubacteriumrectalegroup.id.14374	Inverse variance weighted	11	0.0167626	0.00411505	4.63163e-05	7	Transverse	0.00901125	RP4-756H11.3	66654538	66669855
ENSG00000277053.4	genus..Eubacteriumrectalegroup.id.14374	Inverse variance weighted	3	0.0814748	0.0211822	0.00011987	7	Transverse	0.0176854	GTF2IP1	75185396	75237696
ENSG00000203279.3	genus..Eubacteriumrectalegroup.id.14374	Inverse variance weighted	2	-0.0448967	0.0109816	4.34478e-05	9	Transverse	0.00860666	RP11-498P14.5	97237764	97238700
ENSG00000151208.16	genus.Romboutsia.id.11347	Inverse variance weighted	2	-0.0971644	0.0262769	0.000217546	10	Transverse	0.0267218	DLG5	77793544	77926526
ENSG00000232229.5	genus.Romboutsia.id.11347	Inverse variance weighted	3	0.0443911	0.00987007	6.87438e-06	10	Transverse	0.00207577	LINC00865	89829510	89840861
ENSG00000283709.1	genus.Romboutsia.id.11347	Inverse variance weighted	2	-0.126963	0.0357531	0.000383617	10	Transverse	0.0393197	LINC00202-1	26931206	26944418
ENSG00000247556.6	genus.Romboutsia.id.11347	Inverse variance weighted	4	-0.0747096	0.0184682	5.22556e-05	15	Transverse	0.00982621	OIP5-AS1	41283990	41309267
ENSG00000249839.1	genus.Romboutsia.id.11347	Inverse variance weighted	7	-0.0287083	0.00799375	0.000328971	15	Transverse	0.0355024	AC011330.5	43663654	43684339
ENSG00000108384.14	genus.Romboutsia.id.11347	Inverse variance weighted	8	0.0790749	0.0183402	1.62099e-05	17	Transverse	0.00407721	RAD51C	58692573	58735611
ENSG00000183570.16	genus.Romboutsia.id.11347	Inverse variance weighted	2	0.152287	0.044013	0.000540074	21	Transverse	0.0490333	PCBP3	45643694	45942454
ENSG00000167077.12	genus.Romboutsia.id.11347	Inverse variance weighted	4	0.122255	0.0341743	0.000347032	22	Transverse	0.036774	MEI1	41699499	41799456
ENSG00000198089.15	genus.Romboutsia.id.11347	Inverse variance weighted	4	0.139484	0.029008	1.52105e-06	22	Transverse	0.000606969	SFI1	31488746	31618490
ENSG00000235513.1	genus.Romboutsia.id.11347	Inverse variance weighted	2	0.0996378	0.0277738	0.000333896	22	Transverse	0.0358195	RP4-756G23.5	41209122	41217627
ENSG00000241973.10	genus.Romboutsia.id.11347	Inverse variance weighted	3	-0.148809	0.031073	1.67605e-06	22	Transverse	0.000658718	PI4KA	20707691	20859417
ENSG00000279159.1	genus.Romboutsia.id.11347	Inverse variance weighted	5	-0.0642078	0.0133619	1.54532e-06	22	Transverse	0.000614663	RP3-394A18.1	29979053	30025629
ENSG00000251022.6	genus.Romboutsia.id.11347	Inverse variance weighted	3	0.161977	0.0457064	0.000394316	4	Transverse	0.0400521	THAP9-AS1	82893009	82900960
ENSG00000031691.6	genus.Romboutsia.id.11347	Inverse variance weighted	5	0.0433648	0.0117728	0.000230086	6	Transverse	0.0277831	CENPQ	49463378	49493107
ENSG00000146243.13	genus.Romboutsia.id.11347	Inverse variance weighted	5	0.0637043	0.0170418	0.000185404	6	Transverse	0.0240055	IRAK1BP1	78867472	78946440
ENSG00000203875.10	genus.Romboutsia.id.11347	Inverse variance weighted	7	0.0211185	0.00591648	0.000357749	6	Transverse	0.0375069	SNHG5	85660950	85678736
ENSG00000204644.9	genus.Romboutsia.id.11347	Inverse variance weighted	19	0.0232282	0.00502636	3.81372e-06	6	Transverse	0.00129139	ZFP57	29672392	29681110
ENSG00000241549.8	genus.Romboutsia.id.11347	Inverse variance weighted	5	0.0422263	0.0102428	3.74731e-05	6	Transverse	0.00769351	GUSBP2	26871484	26956554
ENSG00000279170.1	genus.Romboutsia.id.11347	Inverse variance weighted	4	0.0524575	0.0145781	0.000320217	6	Transverse	0.0348327	RP1-199J3.6	99587611	99589898
ENSG00000281831.1	genus.Romboutsia.id.11347	Inverse variance weighted	21	0.0210935	0.00566745	0.00019776	6	Transverse	0.0250115	HCP5B	29871895	29873783
ENSG00000175220.11	genus.Romboutsia.id.11347	Inverse variance weighted	2	-0.194031	0.0455292	2.02887e-05	11	Transverse	0.00483818	ARHGAP1	46677080	46700599
ENSG00000010626.14	genus.Romboutsia.id.11347	Inverse variance weighted	80	0.0405364	0.00354879	3.22432e-30	12	Transverse	1.75878e-26	LRRC23	6904733	6914243
ENSG00000111328.6	genus.Romboutsia.id.11347	Inverse variance weighted	5	0.0928391	0.02211	2.6815e-05	12	Transverse	0.00595347	CDK2AP1	123261484	123272334
ENSG00000111671.9	genus.Romboutsia.id.11347	Inverse variance weighted	81	0.0335793	0.00293586	2.71145e-30	12	Transverse	1.49104e-26	SPSB2	6870949	6889358
ENSG00000111676.14	genus.Romboutsia.id.11347	Inverse variance weighted	35	-0.145218	0.0177193	2.49683e-16	12	Transverse	5.84366e-13	ATN1	6924463	6942321
ENSG00000111678.10	genus.Romboutsia.id.11347	Inverse variance weighted	78	-0.0631663	0.00552714	3.01714e-30	12	Transverse	1.65243e-26	C12orf57	6943433	6946003
ENSG00000139182.13	genus.Romboutsia.id.11347	Inverse variance weighted	17	0.0812428	0.0118618	7.43023e-12	12	Transverse	1.12432e-08	CLSTN3	7130253	7158945
ENSG00000139197.10	genus.Romboutsia.id.11347	Inverse variance weighted	69	0.0262133	0.00311976	4.37638e-17	12	Transverse	1.08034e-13	PEX5	7188685	7218574
ENSG00000164845.16	genus.Romboutsia.id.11347	Inverse variance weighted	27	0.0203187	0.0043502	3.00096e-06	12	Transverse	0.00106804	FAM86FP	8232512	8242948
ENSG00000175899.14	genus.Romboutsia.id.11347	Inverse variance weighted	71	0.0311899	0.00727384	1.80323e-05	12	Transverse	0.00443041	A2M	9068183	9116229
ENSG00000180481.10	genus.Romboutsia.id.11347	Inverse variance weighted	4	-0.0441972	0.00886299	6.14136e-07	12	Transverse	0.000280765	GLIPR1L2	75391070	75432688
ENSG00000180881.19	genus.Romboutsia.id.11347	Inverse variance weighted	4	0.112012	0.0224754	6.23623e-07	12	Transverse	0.00028443	CAPS2	75275979	75390928
ENSG00000205885.7	genus.Romboutsia.id.11347	Inverse variance weighted	9	0.107924	0.0194549	2.90012e-08	12	Transverse	2.04439e-05	C1RL-AS1	7108052	7122501
ENSG00000235423.8	genus.Romboutsia.id.11347	Inverse variance weighted	3	0.107322	0.0304195	0.000418584	12	Transverse	0.0416836	RP11-282O18.3	123252030	123260970
ENSG00000256673.1	genus.Romboutsia.id.11347	Inverse variance weighted	83	-0.0215649	0.00390285	3.28694e-08	12	Transverse	2.28493e-05	RP11-599J14.2	9398355	9414851
ENSG00000256967.1	genus.Romboutsia.id.11347	Inverse variance weighted	23	0.0690253	0.0084041	2.15204e-16	12	Transverse	5.0718e-13	RP11-273B20.1	7129079	7131198
ENSG00000257027.1	genus.Romboutsia.id.11347	Inverse variance weighted	139	-0.0402454	0.00341973	5.66655e-32	12	Transverse	3.40691e-28	RP11-705C15.3	9658567	9662085
ENSG00000257497.2	genus.Romboutsia.id.11347	Inverse variance weighted	4	-0.0577248	0.0119464	1.3517e-06	12	Transverse	0.00055027	RP11-585P4.5	75483454	75489820
ENSG00000185324.21	genus.Romboutsia.id.11347	Inverse variance weighted	6	0.0854889	0.022056	0.00010619	16	Transverse	0.0162025	CDK10	89680737	89696342
ENSG00000078814.15	genus.Romboutsia.id.11347	Inverse variance weighted	8	-0.0662533	0.0177817	0.000194594	20	Transverse	0.0247686	MYH7B	34975403	35002403
ENSG00000130684.13	genus.Romboutsia.id.11347	Inverse variance weighted	6	-0.192611	0.0375215	2.84659e-07	20	Transverse	0.000147145	ZNF337	25685567	25696841
ENSG00000213742.6	genus.Romboutsia.id.11347	Inverse variance weighted	4	-0.190128	0.0474337	6.11616e-05	20	Transverse	0.0110082	ZNF337-AS1	25624176	25678074
ENSG00000135951.14	genus.Romboutsia.id.11347	Inverse variance weighted	4	-0.0743195	0.0210622	0.00041781	2	Transverse	0.0416355	TSGA10	98997261	99154954
ENSG00000273302.1	genus.Romboutsia.id.11347	Inverse variance weighted	4	-0.0625916	0.0150933	3.3691e-05	2	Transverse	0.0071135	RP11-493E12.2	61199979	61200769
ENSG00000055955.15	genus.Romboutsia.id.11347	Inverse variance weighted	6	-0.0716291	0.017165	3.00637e-05	3	Transverse	0.00652588	ITIH4	52812975	52830739
ENSG00000144792.9	genus.Romboutsia.id.11347	Inverse variance weighted	7	0.0492596	0.0105206	2.83825e-06	3	Transverse	0.00101952	ZNF660	44578223	44599694
ENSG00000164048.13	genus.Romboutsia.id.11347	Inverse variance weighted	7	-0.0449305	0.00900494	6.05244e-07	3	Transverse	0.00027745	ZNF589	48241100	48299253
ENSG00000182179.12	genus.Romboutsia.id.11347	Inverse variance weighted	7	-0.0592179	0.0162877	0.000277185	3	Transverse	0.0315284	UBA7	49805207	49813946
ENSG00000229759.1	genus.Romboutsia.id.11347	Inverse variance weighted	7	-0.0316972	0.00658476	1.48147e-06	3	Transverse	0.000593804	MRPS18AP1	48256350	48256586
ENSG00000240875.5	genus.Romboutsia.id.11347	Inverse variance weighted	4	-0.0319169	0.0089431	0.000358499	3	Transverse	0.0375535	LINC00886	156747346	156817062
ENSG00000249476.1	genus.Romboutsia.id.11347	Inverse variance weighted	4	0.0436409	0.0106696	4.30978e-05	5	Transverse	0.0085536	CTD-2587M2.1	109237120	109326369
ENSG00000237310.1	genus.Romboutsia.id.11347	Inverse variance weighted	8	-0.0677807	0.0103141	4.97653e-11	7	Transverse	6.50445e-08	GS1-124K5.4	66493706	66495474
ENSG00000166275.15	genus.Adlercreutzia.id.812	Inverse variance weighted	6	-0.0704243	0.0170165	3.49459e-05	10	Transverse	0.00730887	BORCS7	102854223	102864961
ENSG00000188199.10	genus.Adlercreutzia.id.812	Inverse variance weighted	5	0.0433292	0.0120735	0.000332207	10	Transverse	0.0357176	NUTM2B	79703227	79714681
ENSG00000214435.7	genus.Adlercreutzia.id.812	Inverse variance weighted	5	-0.098009	0.0278535	0.000433608	10	Transverse	0.0425187	AS3MT	102869516	102901899
ENSG00000244733.5	genus.Adlercreutzia.id.812	Inverse variance weighted	5	0.0444445	0.0125717	0.00040735	10	Transverse	0.0409106	RP11-506M13.3	79660891	79677996
ENSG00000276805.2	genus.Adlercreutzia.id.812	Inverse variance weighted	10	-0.0517534	0.0102144	4.0478e-07	10	Transverse	0.000196577	RP11-291L22.9	38403189	38452153
ENSG00000117500.12	genus.Adlercreutzia.id.812	Inverse variance weighted	3	-0.269502	0.0655385	3.92045e-05	1	Transverse	0.00795443	TMED5	93149742	93163210
ENSG00000143153.12	genus.Adlercreutzia.id.812	Inverse variance weighted	2	-0.364494	0.101484	0.000328594	1	Transverse	0.035473	ATP1B1	169105697	169132530
ENSG00000143622.10	genus.Adlercreutzia.id.812	Inverse variance weighted	5	-0.121934	0.0287654	2.24606e-05	1	Transverse	0.00522529	RIT1	155897808	155911404
ENSG00000184206.11	genus.Adlercreutzia.id.812	Inverse variance weighted	9	-0.0369009	0.00937049	8.21649e-05	15	Transverse	0.0135715	GOLGA6L4	84235773	84245368
ENSG00000011295.15	genus.Adlercreutzia.id.812	Inverse variance weighted	4	-0.170979	0.0414946	3.78045e-05	17	Transverse	0.00774512	TTC19	15999380	16045015
ENSG00000196381.10	genus.Adlercreutzia.id.812	Inverse variance weighted	7	0.134188	0.0366774	0.000253597	19	Transverse	0.0296866	ZNF781	37667751	37678773
ENSG00000226686.7	genus.Adlercreutzia.id.812	Inverse variance weighted	11	-0.0385027	0.00982383	8.88008e-05	19	Transverse	0.0143139	LINC01535	37251912	37265535
ENSG00000099940.11	genus.Adlercreutzia.id.812	Inverse variance weighted	5	-0.106161	0.0269482	8.16678e-05	22	Transverse	0.0135158	SNAP29	20858983	20891218
ENSG00000109180.14	genus.Adlercreutzia.id.812	Inverse variance weighted	5	-0.142077	0.0327554	1.44099e-05	4	Transverse	0.0037265	OCIAD1	48805212	48861817
ENSG00000146243.13	genus.Adlercreutzia.id.812	Inverse variance weighted	5	0.0836453	0.0222114	0.000165962	6	Transverse	0.0222176	IRAK1BP1	78867472	78946440
ENSG00000197062.11	genus.Adlercreutzia.id.812	Inverse variance weighted	14	0.0950952	0.0237921	6.41715e-05	6	Transverse	0.0114043	ZSCAN26	28267010	28278224
ENSG00000216901.1	genus.Adlercreutzia.id.812	Inverse variance weighted	12	-0.0414178	0.00994119	3.09616e-05	6	Transverse	0.00665775	ZNF603P	28176188	28176674
ENSG00000235109.7	genus.Adlercreutzia.id.812	Inverse variance weighted	12	-0.0524498	0.0118147	9.02252e-06	6	Transverse	0.00258488	ZSCAN31	28324693	28356271
ENSG00000280143.1	genus.Adlercreutzia.id.812	Inverse variance weighted	4	-0.140495	0.0334667	2.69214e-05	11	Transverse	0.0059722	AP000892.6	117206357	117210292
ENSG00000003056.7	genus.Adlercreutzia.id.812	Inverse variance weighted	23	-0.128988	0.0216973	2.76634e-09	12	Transverse	2.52853e-06	M6PR	8941468	8949955
ENSG00000089818.17	genus.Adlercreutzia.id.812	Inverse variance weighted	7	-0.119018	0.0304009	9.0422e-05	12	Transverse	0.0144895	NECAP1	8076939	8097859
ENSG00000111237.18	genus.Adlercreutzia.id.812	Inverse variance weighted	4	0.182749	0.0402494	5.61418e-06	12	Transverse	0.00176458	VPS29	110491097	110501559
ENSG00000111664.10	genus.Adlercreutzia.id.812	Inverse variance weighted	78	-0.0443472	0.00802573	3.28299e-08	12	Transverse	2.28335e-05	GNB3	6840211	6847393
ENSG00000111676.14	genus.Adlercreutzia.id.812	Inverse variance weighted	35	-0.0897904	0.0232571	0.000113025	12	Transverse	0.016947	ATN1	6924463	6942321
ENSG00000111678.10	genus.Adlercreutzia.id.812	Inverse variance weighted	78	-0.0363553	0.00724582	5.23702e-07	12	Transverse	0.00024484	C12orf57	6943433	6946003
ENSG00000173262.11	genus.Adlercreutzia.id.812	Inverse variance weighted	14	0.0475309	0.00925582	2.81782e-07	12	Transverse	0.000145825	SLC2A14	7812512	7891148
ENSG00000175899.14	genus.Adlercreutzia.id.812	Inverse variance weighted	71	-0.0684446	0.00945714	4.57543e-13	12	Transverse	8.30806e-10	A2M	9068183	9116229
ENSG00000184293.7	genus.Adlercreutzia.id.812	Inverse variance weighted	25	-0.0483716	0.0138129	0.000461946	12	Transverse	0.0443448	CLECL1	9715860	9733299
ENSG00000256673.1	genus.Adlercreutzia.id.812	Inverse variance weighted	83	-0.0629819	0.00504993	1.06337e-35	12	Transverse	7.26515e-32	RP11-599J14.2	9398355	9414851
ENSG00000226232.8	genus.Adlercreutzia.id.812	Inverse variance weighted	5	-0.10063	0.0250846	6.03039e-05	16	Transverse	0.0109002	NPIPB14P	69976388	69996188
ENSG00000115524.15	genus.Adlercreutzia.id.812	Inverse variance weighted	4	0.205587	0.0496882	3.51048e-05	2	Transverse	0.00733304	SF3B1	197389784	197435091
ENSG00000132031.12	genus.Adlercreutzia.id.812	Inverse variance weighted	2	-0.148366	0.0336003	1.00719e-05	2	Transverse	0.00281102	MATN3	19992111	20012694
ENSG00000196912.12	genus.Adlercreutzia.id.812	Inverse variance weighted	8	-0.0349209	0.0100223	0.00049339	2	Transverse	0.0462667	ANKRD36B	97492663	97589965
ENSG00000230606.10	genus.Adlercreutzia.id.812	Inverse variance weighted	8	-0.0341739	0.00857148	6.69325e-05	2	Transverse	0.0117559	AC159540.1	97416165	97433527
ENSG00000168038.10	genus.Adlercreutzia.id.812	Inverse variance weighted	3	-0.0768378	0.0183858	2.92538e-05	3	Transverse	0.0063836	ULK4	41246599	41962430
ENSG00000249476.1	genus.Adlercreutzia.id.812	Inverse variance weighted	4	0.0515149	0.014109	0.00026101	5	Transverse	0.0302819	CTD-2587M2.1	109237120	109326369
ENSG00000158623.14	genus.Adlercreutzia.id.812	Inverse variance weighted	3	-0.0710541	0.0194869	0.000266102	7	Transverse	0.0306779	COPG2	130506297	130668647
ENSG00000233429.9	genus.Adlercreutzia.id.812	Inverse variance weighted	4	-0.0583297	0.0167902	0.000512694	7	Transverse	0.0474033	HOTAIRM1	27096094	27100265
ENSG00000165730.14	genus..Eubacteriumruminantiumgroup.id.11340	Inverse variance weighted	4	0.072165	0.0151705	1.9657e-06	10	Transverse	0.000753414	STOX1	68827541	68895432
ENSG00000182632.15	genus..Eubacteriumruminantiumgroup.id.11340	Inverse variance weighted	5	0.0899651	0.0198649	5.93035e-06	10	Transverse	0.00184508	CCNYL2	42408168	42475349
ENSG00000185904.11	genus..Eubacteriumruminantiumgroup.id.11340	Inverse variance weighted	6	0.0575741	0.0162592	0.00039859	10	Transverse	0.0403171	LINC00839	42475543	42495336
ENSG00000276805.2	genus..Eubacteriumruminantiumgroup.id.11340	Inverse variance weighted	10	-0.0736298	0.0106454	4.62625e-12	10	Transverse	7.26015e-09	RP11-291L22.9	38403189	38452153
ENSG00000060642.10	genus..Eubacteriumruminantiumgroup.id.11340	Inverse variance weighted	3	-0.158767	0.0423498	0.000177586	1	Transverse	0.0232761	PIGV	26787472	26798398
ENSG00000259905.5	genus..Eubacteriumruminantiumgroup.id.11340	Inverse variance weighted	3	-0.158004	0.0293979	7.67263e-08	15	Transverse	4.80216e-05	PWRN1	24493137	24652130
ENSG00000176927.15	genus..Eubacteriumruminantiumgroup.id.11340	Inverse variance weighted	6	-0.107552	0.021206	3.94126e-07	17	Transverse	0.000192825	EFCAB5	29929200	30108452
ENSG00000021488.12	genus..Eubacteriumruminantiumgroup.id.11340	Inverse variance weighted	2	0.107256	0.0296798	0.000301771	19	Transverse	0.0334091	SLC7A9	32830509	32869766
ENSG00000163281.11	genus..Eubacteriumruminantiumgroup.id.11340	Inverse variance weighted	4	-0.116501	0.0303406	0.000123151	4	Transverse	0.0180488	GNPDA2	44682200	44726595
ENSG00000186470.13	genus..Eubacteriumruminantiumgroup.id.11340	Inverse variance weighted	13	0.039519	0.00903737	1.22641e-05	6	Transverse	0.00327876	BTN3A2	26365159	26378320
ENSG00000236173.1	genus..Eubacteriumruminantiumgroup.id.11340	Inverse variance weighted	2	0.112156	0.0302427	0.000208465	6	Transverse	0.0259235	RP1-182D15.2	169809318	169810102
ENSG00000279170.1	genus..Eubacteriumruminantiumgroup.id.11340	Inverse variance weighted	4	-0.069305	0.0200351	0.000541813	6	Transverse	0.0491054	RP1-199J3.6	99587611	99589898
ENSG00000173295.7	genus..Eubacteriumruminantiumgroup.id.11340	Inverse variance weighted	7	0.0558989	0.012189	4.51776e-06	8	Transverse	0.00148086	FAM86B3P	8228595	8244865
ENSG00000197140.14	genus..Eubacteriumruminantiumgroup.id.11340	Inverse variance weighted	3	-0.0575382	0.0160836	0.000346976	8	Transverse	0.0367738	ADAM32	39106990	39284911
ENSG00000233609.3	genus..Eubacteriumruminantiumgroup.id.11340	Inverse variance weighted	8	0.0570501	0.0164408	0.000520376	8	Transverse	0.0478771	RPL10P19	8961200	8979025
ENSG00000253981.5	genus..Eubacteriumruminantiumgroup.id.11340	Inverse variance weighted	6	0.0599704	0.0153637	9.48585e-05	8	Transverse	0.0149891	ALG1L13P	8236003	8244040
ENSG00000269918.1	genus..Eubacteriumruminantiumgroup.id.11340	Inverse variance weighted	9	0.075423	0.0199492	0.000156351	8	Transverse	0.0213475	AF131215.9	11104691	11106704
ENSG00000110514.19	genus..Eubacteriumruminantiumgroup.id.11340	Inverse variance weighted	4	0.177771	0.0367877	1.34932e-06	11	Transverse	0.000549466	MADD	47269161	47330031
ENSG00000152404.15	genus..Eubacteriumruminantiumgroup.id.11340	Inverse variance weighted	4	0.149374	0.039845	0.000177629	11	Transverse	0.0232765	CWF19L2	107326345	107457844
ENSG00000003056.7	genus..Eubacteriumruminantiumgroup.id.11340	Inverse variance weighted	23	0.0830463	0.0220093	0.000161141	12	Transverse	0.0217987	M6PR	8941468	8949955
ENSG00000069493.14	genus..Eubacteriumruminantiumgroup.id.11340	Inverse variance weighted	129	-0.110645	0.0084907	8.12015e-39	12	Transverse	6.34954e-35	CLEC2D	9664969	9699555
ENSG00000110811.19	genus..Eubacteriumruminantiumgroup.id.11340	Inverse variance weighted	7	0.177513	0.0465159	0.000135538	12	Transverse	0.0193327	P3H3	6828410	6839851
ENSG00000171860.4	genus..Eubacteriumruminantiumgroup.id.11340	Inverse variance weighted	7	0.11606	0.0284211	4.43478e-05	12	Transverse	0.00873379	C3AR1	8058302	8066471
ENSG00000173262.11	genus..Eubacteriumruminantiumgroup.id.11340	Inverse variance weighted	14	0.0400133	0.00962825	3.24125e-05	12	Transverse	0.00690172	SLC2A14	7812512	7891148
ENSG00000175899.14	genus..Eubacteriumruminantiumgroup.id.11340	Inverse variance weighted	71	0.0649016	0.00989847	5.50021e-11	12	Transverse	7.12693e-08	A2M	9068183	9116229
ENSG00000184293.7	genus..Eubacteriumruminantiumgroup.id.11340	Inverse variance weighted	25	0.110478	0.0142916	1.07336e-14	12	Transverse	2.23731e-11	CLECL1	9715860	9733299
ENSG00000256673.1	genus..Eubacteriumruminantiumgroup.id.11340	Inverse variance weighted	83	0.0185235	0.00532105	0.000499213	12	Transverse	0.0466091	RP11-599J14.2	9398355	9414851
ENSG00000258708.1	genus..Eubacteriumruminantiumgroup.id.11340	Inverse variance weighted	5	0.161457	0.0279193	7.33902e-09	14	Transverse	5.97713e-06	SLC25A21-AS1	37171888	37173811
ENSG00000259065.1	genus..Eubacteriumruminantiumgroup.id.11340	Inverse variance weighted	5	0.0371242	0.00968901	0.000127323	14	Transverse	0.0184882	RP5-1021I20.1	73787360	73803270
ENSG00000259087.5	genus..Eubacteriumruminantiumgroup.id.11340	Inverse variance weighted	5	-0.126803	0.0343515	0.000223085	14	Transverse	0.0272219	RP11-356O9.2	37556158	37567095
ENSG00000185324.21	genus..Eubacteriumruminantiumgroup.id.11340	Inverse variance weighted	6	-0.137074	0.03036	6.33284e-06	16	Transverse	0.00194613	CDK10	89680737	89696342
ENSG00000078814.15	genus..Eubacteriumruminantiumgroup.id.11340	Inverse variance weighted	8	-0.109903	0.0300759	0.000258013	20	Transverse	0.0300347	MYH7B	34975403	35002403
ENSG00000101460.12	genus..Eubacteriumruminantiumgroup.id.11340	Inverse variance weighted	7	-0.132539	0.0278946	2.01993e-06	20	Transverse	0.000771893	MAP1LC3A	34546854	34560345
ENSG00000149531.15	genus..Eubacteriumruminantiumgroup.id.11340	Inverse variance weighted	3	-0.089272	0.0247875	0.000316399	20	Transverse	0.0345452	FRG1BP	30377372	30399257
ENSG00000282995.1	genus..Eubacteriumruminantiumgroup.id.11340	Inverse variance weighted	3	-0.0793523	0.0195847	5.08354e-05	20	Transverse	0.0096301	FRG1EP	29480147	29497179
ENSG00000144792.9	genus..Eubacteriumruminantiumgroup.id.11340	Inverse variance weighted	7	0.0623094	0.0142794	1.2795e-05	3	Transverse	0.00338922	ZNF660	44578223	44599694
ENSG00000169087.10	genus..Eubacteriumruminantiumgroup.id.11340	Inverse variance weighted	2	0.237877	0.0561364	2.26034e-05	3	Transverse	0.0052502	HSPBAP1	122740003	122793824
ENSG00000224660.1	genus..Eubacteriumruminantiumgroup.id.11340	Inverse variance weighted	2	-0.138695	0.037765	0.000240123	3	Transverse	0.0285894	SH3BP5-AS1	15254184	15264493
ENSG00000236138.4	genus..Eubacteriumruminantiumgroup.id.11340	Inverse variance weighted	3	-0.0694288	0.0192356	0.000306913	3	Transverse	0.0338262	DUX4L26	75668931	75670185
ENSG00000113356.11	genus..Eubacteriumruminantiumgroup.id.11340	Inverse variance weighted	2	-0.159205	0.046101	0.000553557	5	Transverse	0.0498758	POLR3G	90471748	90514553
ENSG00000196275.13	genus..Eubacteriumruminantiumgroup.id.11340	Inverse variance weighted	4	0.103398	0.0237175	1.3031e-05	7	Transverse	0.00343892	GTF2IRD2	74796144	74851551
ENSG00000263001.5	genus..Eubacteriumruminantiumgroup.id.11340	Inverse variance weighted	3	0.189525	0.0461542	4.01954e-05	7	Transverse	0.00811448	GTF2I	74657667	74760692
ENSG00000198060.9	genus.Roseburia.id.2012	Inverse variance weighted	4	0.0846502	0.0222148	0.000138667	10	Transverse	0.019634	2025-03-05	92291163	92353964
ENSG00000122417.15	genus.Roseburia.id.2012	Inverse variance weighted	2	-0.129049	0.0363303	0.000382142	1	Transverse	0.0392512	ODF2L	86346824	86396342
ENSG00000174606.13	genus.Roseburia.id.2012	Inverse variance weighted	3	0.0844292	0.0194123	1.36598e-05	1	Transverse	0.00356597	ANGEL2	212992182	213015826
ENSG00000184206.11	genus.Roseburia.id.2012	Inverse variance weighted	9	-0.0280999	0.00644333	1.29422e-05	15	Transverse	0.00341949	GOLGA6L4	84235773	84245368
ENSG00000197696.9	genus.Roseburia.id.2012	Inverse variance weighted	5	-0.0690197	0.0175155	8.13113e-05	15	Transverse	0.0134798	NMB	84655129	84658563
ENSG00000244056.3	genus.Roseburia.id.2012	Inverse variance weighted	6	0.072303	0.0167128	1.51705e-05	15	Transverse	0.00387431	RN7SL417P	84394072	84394336
ENSG00000259683.1	genus.Roseburia.id.2012	Inverse variance weighted	6	0.0692808	0.0156137	9.11408e-06	15	Transverse	0.00260386	RP11-182J1.14	84389729	84395903
ENSG00000275120.2	genus.Roseburia.id.2012	Inverse variance weighted	3	0.0793203	0.0194144	4.39555e-05	15	Transverse	0.00868307	RP11-182J1.18	84597809	84633823
ENSG00000108384.14	genus.Roseburia.id.2012	Inverse variance weighted	8	-0.116022	0.0163487	1.27763e-12	17	Transverse	2.19891e-09	RAD51C	58692573	58735611
ENSG00000108395.13	genus.Roseburia.id.2012	Inverse variance weighted	6	-0.107687	0.0191135	1.76011e-08	17	Transverse	1.29898e-05	TRIM37	58998200	59106597
ENSG00000176390.11	genus.Roseburia.id.2012	Inverse variance weighted	4	-0.0995082	0.0252539	8.13781e-05	17	Transverse	0.0134859	CRLF3	30769388	30824776
ENSG00000198933.9	genus.Roseburia.id.2012	Inverse variance weighted	4	-0.116899	0.0289388	5.35621e-05	17	Transverse	0.0100121	TBKBP1	47694081	47712050
ENSG00000228782.7	genus.Roseburia.id.2012	Inverse variance weighted	3	0.0535745	0.014057	0.000138276	17	Transverse	0.0196032	MRPL45P2	47450568	47492492
ENSG00000264538.6	genus.Roseburia.id.2012	Inverse variance weighted	8	-0.0431263	0.0100402	1.7441e-05	17	Transverse	0.00431862	SUZ12P1	30709299	30790908
ENSG00000261770.1	genus.Roseburia.id.2012	Inverse variance weighted	9	0.0160387	0.0043078	0.000196721	19	Transverse	0.0249338	CTC-459F4.1	27757184	27760849
ENSG00000276846.1	genus.Roseburia.id.2012	Inverse variance weighted	4	-0.0691075	0.0163308	2.31915e-05	19	Transverse	0.0053455	CTD-3220F14.3	37314868	37315620
ENSG00000109180.14	genus.Roseburia.id.2012	Inverse variance weighted	5	0.0786548	0.0223149	0.000423854	4	Transverse	0.0420026	OCIAD1	48805212	48861817
ENSG00000170509.11	genus.Roseburia.id.2012	Inverse variance weighted	2	-0.0777637	0.0224451	0.000530979	4	Transverse	0.0485197	HSD17B13	87303789	87322906
ENSG00000112232.8	genus.Roseburia.id.2012	Inverse variance weighted	5	0.0558681	0.0138262	5.32796e-05	6	Transverse	0.00997579	KHDRBS2	61679960	62286227
ENSG00000124641.15	genus.Roseburia.id.2012	Inverse variance weighted	2	-0.105132	0.030414	0.000546862	6	Transverse	0.0494471	MED20	41905354	41921139
ENSG00000186470.13	genus.Roseburia.id.2012	Inverse variance weighted	13	-0.0356625	0.00581957	8.89707e-10	6	Transverse	9.12486e-07	BTN3A2	26365159	26378320
ENSG00000203875.10	genus.Roseburia.id.2012	Inverse variance weighted	7	-0.020623	0.00527563	9.26409e-05	6	Transverse	0.0147316	SNHG5	85660950	85678736
ENSG00000204257.14	genus.Roseburia.id.2012	Inverse variance weighted	6	0.0794314	0.0216554	0.000244487	6	Transverse	0.028913	HLA-DMA	32948613	32969094
ENSG00000204308.7	genus.Roseburia.id.2012	Inverse variance weighted	12	-0.0766134	0.0176789	1.46688e-05	6	Transverse	0.00377612	RNF5	32178354	32180793
ENSG00000204338.8	genus.Roseburia.id.2012	Inverse variance weighted	13	-0.0516408	0.00853148	1.42197e-09	6	Transverse	1.38888e-06	CYP21A1P	32005689	32008399
ENSG00000204536.13	genus.Roseburia.id.2012	Inverse variance weighted	12	0.0610155	0.0128625	2.09869e-06	6	Transverse	0.000795473	CCHCR1	31142439	31158238
ENSG00000204632.11	genus.Roseburia.id.2012	Inverse variance weighted	8	0.0370629	0.0101812	0.000272298	6	Transverse	0.0311575	HLA-G	29826967	29831125
ENSG00000204644.9	genus.Roseburia.id.2012	Inverse variance weighted	19	0.0297906	0.00448289	3.02417e-11	6	Transverse	4.14839e-08	ZFP57	29672392	29681110
ENSG00000206341.7	genus.Roseburia.id.2012	Inverse variance weighted	8	0.0472077	0.0102326	3.95992e-06	6	Transverse	0.00133222	HLA-H	29888467	29890482
ENSG00000219392.1	genus.Roseburia.id.2012	Inverse variance weighted	3	-0.0661575	0.0180362	0.000244414	6	Transverse	0.0289087	ZNF602P	28115628	28116551
ENSG00000230795.3	genus.Roseburia.id.2012	Inverse variance weighted	7	-0.0392777	0.00733091	8.42322e-08	6	Transverse	5.20543e-05	HLA-K	29927178	29929232
ENSG00000239257.1	genus.Roseburia.id.2012	Inverse variance weighted	5	0.0589625	0.0124251	2.08051e-06	6	Transverse	0.000789466	RPL23AP1	29726669	29726882
ENSG00000244731.7	genus.Roseburia.id.2012	Inverse variance weighted	11	-0.0402506	0.00740802	5.52966e-08	6	Transverse	3.61021e-05	C4A	31982024	32002681
ENSG00000280107.1	genus.Roseburia.id.2012	Inverse variance weighted	11	-0.0390011	0.00703479	2.95587e-08	6	Transverse	2.0772e-05	AL022393.9	28170845	28172521
ENSG00000281831.1	genus.Roseburia.id.2012	Inverse variance weighted	21	0.0286769	0.0050323	1.20812e-08	6	Transverse	9.28588e-06	HCP5B	29871895	29873783
ENSG00000173295.7	genus.Roseburia.id.2012	Inverse variance weighted	7	0.0291545	0.00800067	0.00026843	8	Transverse	0.0308616	FAM86B3P	8228595	8244865
ENSG00000233609.3	genus.Roseburia.id.2012	Inverse variance weighted	8	0.0387879	0.010698	0.000288142	8	Transverse	0.0323591	RPL10P19	8961200	8979025
ENSG00000269918.1	genus.Roseburia.id.2012	Inverse variance weighted	9	0.0584445	0.0124163	2.5129e-06	8	Transverse	0.000924498	AF131215.9	11104691	11106704
ENSG00000167800.9	genus.Roseburia.id.2012	Inverse variance weighted	6	-0.072011	0.0201878	0.000361022	11	Transverse	0.0377561	TBX10	67631303	67639560
ENSG00000172932.14	genus.Roseburia.id.2012	Inverse variance weighted	4	-0.174633	0.0421644	3.44705e-05	11	Transverse	0.00724079	ANKRD13D	67288547	67302485
ENSG00000003056.7	genus.Roseburia.id.2012	Inverse variance weighted	23	0.0778507	0.0146076	9.8506e-08	12	Transverse	5.95185e-05	M6PR	8941468	8949955
ENSG00000010626.14	genus.Roseburia.id.2012	Inverse variance weighted	80	-0.013977	0.00316382	9.97296e-06	12	Transverse	0.00278918	LRRC23	6904733	6914243
ENSG00000111671.9	genus.Roseburia.id.2012	Inverse variance weighted	81	-0.0126057	0.00261745	1.46455e-06	12	Transverse	0.000588591	SPSB2	6870949	6889358
ENSG00000111678.10	genus.Roseburia.id.2012	Inverse variance weighted	78	0.0218075	0.00492763	9.61899e-06	12	Transverse	0.00271882	C12orf57	6943433	6946003
ENSG00000214776.10	genus.Roseburia.id.2012	Inverse variance weighted	209	0.0084974	0.00121196	2.36094e-12	12	Transverse	3.87128e-09	RP11-726G1.1	9467552	9576275
ENSG00000256069.7	genus.Roseburia.id.2012	Inverse variance weighted	138	-0.0235017	0.00160446	1.39308e-48	12	Transverse	1.59705e-44	A2MP1	9228533	9275817
ENSG00000278635.1	genus.Roseburia.id.2012	Inverse variance weighted	79	-0.0149588	0.00325128	4.20698e-06	12	Transverse	0.00140036	CTD-2318O12.1	9415641	9416718
ENSG00000100554.11	genus.Roseburia.id.2012	Inverse variance weighted	7	0.150675	0.0201951	8.58697e-14	14	Transverse	1.66421e-10	ATP6V1D	67294371	67359996
ENSG00000126215.13	genus.Roseburia.id.2012	Inverse variance weighted	3	-0.0873585	0.0231743	0.000163491	14	Transverse	0.0220044	XRCC3	103697609	103715504
ENSG00000258708.1	genus.Roseburia.id.2012	Inverse variance weighted	5	-0.0686716	0.0184193	0.000192821	14	Transverse	0.0246333	SLC25A21-AS1	37171888	37173811
ENSG00000259087.5	genus.Roseburia.id.2012	Inverse variance weighted	5	0.0981962	0.0225335	1.3139e-05	14	Transverse	0.00346203	RP11-356O9.2	37556158	37567095
ENSG00000125166.12	genus.Roseburia.id.2012	Inverse variance weighted	2	0.178558	0.0482611	0.000215737	16	Transverse	0.0265553	GOT2	58707131	58734357
ENSG00000231259.4	genus.Roseburia.id.2012	Inverse variance weighted	5	-0.0292888	0.00719591	4.69722e-05	2	Transverse	0.0090918	AC125232.1	87031815	87053069
ENSG00000082701.14	genus.Roseburia.id.2012	Inverse variance weighted	3	0.137863	0.0327823	2.60614e-05	3	Transverse	0.00582633	GSK3B	119821323	120094417
ENSG00000145020.15	genus.Roseburia.id.2012	Inverse variance weighted	7	0.0486204	0.0140017	0.000515686	3	Transverse	0.0476018	AMT	49416775	49422753
ENSG00000168291.12	genus.Roseburia.id.2012	Inverse variance weighted	2	-0.134163	0.034733	0.000112142	3	Transverse	0.0168464	PDHB	58427630	58433857
ENSG00000173540.12	genus.Roseburia.id.2012	Inverse variance weighted	8	-0.096792	0.0268583	0.000313599	3	Transverse	0.0343143	GMPPB	49719696	49723951
ENSG00000186792.16	genus.Roseburia.id.2012	Inverse variance weighted	9	0.0405287	0.0104967	0.000112885	3	Transverse	0.0169375	HYAL3	50292848	50299468
ENSG00000198218.10	genus.Roseburia.id.2012	Inverse variance weighted	9	-0.076097	0.0166288	4.73428e-06	3	Transverse	0.00153919	QRICH1	49029707	49094363
ENSG00000184616.8	genus.Roseburia.id.2012	Inverse variance weighted	2	-0.0672264	0.0175783	0.000131095	7	Transverse	0.0188922	SPDYE12P	74906673	74913256
ENSG00000196275.13	genus.Roseburia.id.2012	Inverse variance weighted	4	-0.053313	0.0137687	0.00010793	7	Transverse	0.0163866	GTF2IRD2	74796144	74851551
ENSG00000241350.1	genus.Roseburia.id.2012	Inverse variance weighted	2	0.0443075	0.0101467	1.26138e-05	7	Transverse	0.00334975	PMS2P11	77011551	77015853
ENSG00000263001.5	genus.Roseburia.id.2012	Inverse variance weighted	3	-0.118743	0.0299213	7.2328e-05	7	Transverse	0.0124372	GTF2I	74657667	74760692
ENSG00000277072.4	genus.Roseburia.id.2012	Inverse variance weighted	2	-0.0889714	0.0231455	0.00012104	7	Transverse	0.0178152	STAG3L2	74882163	74890610
ENSG00000280828.1	genus.Roseburia.id.2012	Inverse variance weighted	3	0.0443001	0.011787	0.000171004	7	Transverse	0.0226793	RP11-274B21.1	128533652	128615970
ENSG00000156042.17	genus.Akkermansia.id.4037	Inverse variance weighted	6	-0.0536467	0.0148241	0.000295879	10	Transverse	0.0329523	CFAP70	73253759	73358859
ENSG00000272599.2	genus.Akkermansia.id.4037	Inverse variance weighted	5	-0.0830294	0.0223423	0.000202202	10	Transverse	0.0254	RP11-152N13.16	73124573	73125532
ENSG00000203706.8	genus.Akkermansia.id.4037	Inverse variance weighted	3	-0.197545	0.0504987	9.15802e-05	1	Transverse	0.0146179	SERTAD4-AS1	210231456	210234047
ENSG00000234741.7	genus.Akkermansia.id.4037	Inverse variance weighted	3	0.144888	0.0329815	1.1179e-05	1	Transverse	0.00305445	GAS5	173863942	173868882
ENSG00000272491.1	genus.Akkermansia.id.4037	Inverse variance weighted	2	-0.0706854	0.0172782	4.29488e-05	1	Transverse	0.00853502	RP5-1024N4.4	48227888	48229561
ENSG00000120071.13	genus.Akkermansia.id.4037	Inverse variance weighted	6	-0.0572468	0.0132333	1.51861e-05	17	Transverse	0.00387755	KANSL1	46029916	46225389
ENSG00000154898.15	genus.Akkermansia.id.4037	Inverse variance weighted	4	0.067625	0.0193479	0.000473687	17	Transverse	0.0450855	CCDC144CP	20321164	20403557
ENSG00000189423.11	genus.Akkermansia.id.4037	Inverse variance weighted	3	0.108304	0.0301581	0.000329154	17	Transverse	0.0355079	USP32P3	20415547	20431008
ENSG00000100036.12	genus.Akkermansia.id.4037	Inverse variance weighted	2	-0.0765351	0.0211126	0.000288862	22	Transverse	0.0324126	SLC35E4	30635652	30669016
ENSG00000184792.15	genus.Akkermansia.id.4037	Inverse variance weighted	2	-0.0718834	0.019844	0.000291862	22	Transverse	0.0326408	OSBP2	30693782	30907824
ENSG00000184949.15	genus.Akkermansia.id.4037	Inverse variance weighted	2	-0.139776	0.0325184	1.72054e-05	22	Transverse	0.00427141	FAM227A	38578120	38656629
ENSG00000228274.3	genus.Akkermansia.id.4037	Inverse variance weighted	2	0.0980247	0.0270776	0.00029444	22	Transverse	0.0328368	RP3-508I15.9	38667663	38681820
ENSG00000273076.1	genus.Akkermansia.id.4037	Inverse variance weighted	3	-0.0782177	0.0199997	9.19365e-05	22	Transverse	0.014654	RP3-508I15.22	38743495	38743910
ENSG00000109180.14	genus.Akkermansia.id.4037	Inverse variance weighted	5	-0.107108	0.0273559	9.02686e-05	4	Transverse	0.0144735	OCIAD1	48805212	48861817
ENSG00000174720.15	genus.Akkermansia.id.4037	Inverse variance weighted	2	0.147628	0.0398579	0.00021234	4	Transverse	0.0262494	LARP7	112636990	112657592
ENSG00000186470.13	genus.Akkermansia.id.4037	Inverse variance weighted	13	0.0301131	0.00697126	1.56312e-05	6	Transverse	0.00396056	BTN3A2	26365159	26378320
ENSG00000187987.9	genus.Akkermansia.id.4037	Inverse variance weighted	6	-0.0640855	0.0174607	0.0002423	6	Transverse	0.0287397	ZSCAN23	28431930	28443502
ENSG00000197062.11	genus.Akkermansia.id.4037	Inverse variance weighted	14	0.116743	0.019854	4.10096e-09	6	Transverse	3.58144e-06	ZSCAN26	28267010	28278224
ENSG00000216901.1	genus.Akkermansia.id.4037	Inverse variance weighted	12	-0.044716	0.00828718	6.82186e-08	6	Transverse	4.33259e-05	ZNF603P	28176188	28176674
ENSG00000231074.8	genus.Akkermansia.id.4037	Inverse variance weighted	4	-0.104105	0.028846	0.000307388	6	Transverse	0.0338592	HCG18	30287397	30327150
ENSG00000235109.7	genus.Akkermansia.id.4037	Inverse variance weighted	12	-0.053675	0.00985623	5.15749e-08	6	Transverse	3.39839e-05	ZSCAN31	28324693	28356271
ENSG00000173295.7	genus.Akkermansia.id.4037	Inverse variance weighted	7	-0.0465042	0.00976379	1.90803e-06	8	Transverse	0.000734172	FAM86B3P	8228595	8244865
ENSG00000233609.3	genus.Akkermansia.id.4037	Inverse variance weighted	8	-0.0691537	0.0129947	1.02814e-07	8	Transverse	6.1596e-05	RPL10P19	8961200	8979025
ENSG00000253981.5	genus.Akkermansia.id.4037	Inverse variance weighted	6	-0.0545959	0.0122627	8.50032e-06	8	Transverse	0.00246653	ALG1L13P	8236003	8244040
ENSG00000269918.1	genus.Akkermansia.id.4037	Inverse variance weighted	9	-0.0915407	0.0151096	1.37431e-09	8	Transverse	1.34817e-06	AF131215.9	11104691	11106704
ENSG00000003056.7	genus.Akkermansia.id.4037	Inverse variance weighted	23	0.116661	0.0180559	1.03943e-10	12	Transverse	1.27249e-07	M6PR	8941468	8949955
ENSG00000010626.14	genus.Akkermansia.id.4037	Inverse variance weighted	80	-0.0432787	0.00388273	7.45279e-29	12	Transverse	3.57515e-25	LRRC23	6904733	6914243
ENSG00000111676.14	genus.Akkermansia.id.4037	Inverse variance weighted	35	0.14655	0.0193915	4.11125e-14	12	Transverse	8.16677e-11	ATN1	6924463	6942321
ENSG00000111678.10	genus.Akkermansia.id.4037	Inverse variance weighted	78	0.0671563	0.00604568	1.14508e-28	12	Transverse	5.37856e-25	C12orf57	6943433	6946003
ENSG00000173262.11	genus.Akkermansia.id.4037	Inverse variance weighted	14	0.0268051	0.0077174	0.000514039	12	Transverse	0.0474692	SLC2A14	7812512	7891148
ENSG00000175899.14	genus.Akkermansia.id.4037	Inverse variance weighted	71	0.0350557	0.00789699	9.03252e-06	12	Transverse	0.00258711	A2M	9068183	9116229
ENSG00000214776.10	genus.Akkermansia.id.4037	Inverse variance weighted	209	-0.0193632	0.00148534	7.61337e-39	12	Transverse	5.98787e-35	RP11-726G1.1	9467552	9576275
ENSG00000256594.7	genus.Akkermansia.id.4037	Inverse variance weighted	76	-0.0360699	0.00588494	8.83297e-10	12	Transverse	9.06599e-07	RP11-705C15.2	9617284	9658412
ENSG00000100731.15	genus.Akkermansia.id.4037	Inverse variance weighted	3	-0.149861	0.0433399	0.000544606	14	Transverse	0.0493091	PCNX1	70907405	71115382
ENSG00000157315.4	genus.Akkermansia.id.4037	Inverse variance weighted	2	0.0770007	0.0222691	0.000544729	16	Transverse	0.0493136	TMED6	69343248	69351809
ENSG00000167216.16	genus.Akkermansia.id.4037	Inverse variance weighted	3	-0.100446	0.028645	0.000453903	18	Transverse	0.0438095	KATNAL2	46917506	47102243
ENSG00000078814.15	genus.Akkermansia.id.4037	Inverse variance weighted	8	0.125422	0.0194065	1.02746e-10	20	Transverse	1.26127e-07	MYH7B	34975403	35002403
ENSG00000101460.12	genus.Akkermansia.id.4037	Inverse variance weighted	7	0.111447	0.022464	7.00797e-07	20	Transverse	0.00031329	MAP1LC3A	34546854	34560345
ENSG00000077380.15	genus.Akkermansia.id.4037	Inverse variance weighted	4	-0.15463	0.0365686	2.35281e-05	2	Transverse	0.00540284	DYNC1I2	171687409	171748420
ENSG00000178295.14	genus.Akkermansia.id.4037	Inverse variance weighted	3	-0.138033	0.0365431	0.000158558	2	Transverse	0.0215528	GEN1	17753858	17788941
ENSG00000250565.6	genus.Akkermansia.id.4037	Inverse variance weighted	3	-0.0739319	0.0209031	0.000404885	2	Transverse	0.0407587	ATP6V1E2	46490750	46542557
ENSG00000180376.16	genus.Akkermansia.id.4037	Inverse variance weighted	3	0.11427	0.0327353	0.000481708	3	Transverse	0.0455979	CCDC66	56557161	56619901
ENSG00000186446.11	genus.Akkermansia.id.4037	Inverse variance weighted	4	0.159799	0.0410152	9.77605e-05	3	Transverse	0.0153011	ZNF501	44729596	44737083
ENSG00000196653.11	genus.Akkermansia.id.4037	Inverse variance weighted	6	0.066486	0.0155258	1.84984e-05	3	Transverse	0.00451536	ZNF502	44712643	44723831
ENSG00000152348.15	genus.Akkermansia.id.4037	Inverse variance weighted	6	-0.0357754	0.00958518	0.000189693	5	Transverse	0.0243787	ATG10	81972025	82276857
ENSG00000186468.12	genus.Akkermansia.id.4037	Inverse variance weighted	4	0.0625834	0.0173521	0.000310135	5	Transverse	0.0340564	RPS23	82273358	82278577
ENSG00000133597.10	genus.Akkermansia.id.4037	Inverse variance weighted	2	-0.247098	0.0657911	0.000172792	7	Transverse	0.0228344	ADCK2	140673153	140695121
ENSG00000177683.13	genus.Akkermansia.id.4037	Inverse variance weighted	4	-0.0691917	0.0191376	0.000299789	7	Transverse	0.0332496	THAP5	108554543	108569453
ENSG00000205763.13	genus.Akkermansia.id.4037	Inverse variance weighted	4	-0.129674	0.0347516	0.000190377	7	Transverse	0.0244434	RP9P	32916815	32943176
ENSG00000138326.18	genus..Eubacteriumventriosumgroup.id.11341	Inverse variance weighted	2	0.195532	0.047794	4.29273e-05	10	Transverse	0.00853386	RPS24	78033760	78056812
ENSG00000148719.14	genus..Eubacteriumventriosumgroup.id.11341	Inverse variance weighted	2	-0.15854	0.0456018	0.000507799	10	Transverse	0.0471149	DNAJB12	72332830	72355230
ENSG00000277879.1	genus..Eubacteriumventriosumgroup.id.11341	Inverse variance weighted	2	0.0729341	0.0193025	0.000157786	10	Transverse	0.021484	RP11-129M16.4	117267116	117268668
ENSG00000143622.10	genus..Eubacteriumventriosumgroup.id.11341	Inverse variance weighted	5	0.0745474	0.021163	0.000427442	1	Transverse	0.042184	RIT1	155897808	155911404
ENSG00000160766.14	genus..Eubacteriumventriosumgroup.id.11341	Inverse variance weighted	6	0.0848607	0.0154613	4.0516e-08	1	Transverse	2.75007e-05	GBAP1	155213825	155227422
ENSG00000174606.13	genus..Eubacteriumventriosumgroup.id.11341	Inverse variance weighted	3	0.0777307	0.020989	0.000212724	1	Transverse	0.0262873	ANGEL2	212992182	213015826
ENSG00000102595.19	genus..Eubacteriumventriosumgroup.id.11341	Inverse variance weighted	5	-0.0920231	0.0195575	2.53532e-06	13	Transverse	0.00093072	UGGT2	95801580	96053482
ENSG00000176700.19	genus..Eubacteriumventriosumgroup.id.11341	Inverse variance weighted	5	-0.0996569	0.0209569	1.98139e-06	15	Transverse	0.00075845	SCAND2P	84632279	84647478
ENSG00000225151.10	genus..Eubacteriumventriosumgroup.id.11341	Inverse variance weighted	2	-0.0921467	0.0250609	0.000236073	15	Transverse	0.0282588	GOLGA2P7	84199311	84230136
ENSG00000259429.5	genus..Eubacteriumventriosumgroup.id.11341	Inverse variance weighted	5	-0.0627106	0.0179152	0.000464554	15	Transverse	0.0445194	UBE2Q2P2	82355142	82420075
ENSG00000154898.15	genus..Eubacteriumventriosumgroup.id.11341	Inverse variance weighted	4	-0.0657132	0.0171677	0.000129336	17	Transverse	0.0187053	CCDC144CP	20321164	20403557
ENSG00000198933.9	genus..Eubacteriumventriosumgroup.id.11341	Inverse variance weighted	4	-0.113091	0.0312758	0.00029929	17	Transverse	0.0332052	TBKBP1	47694081	47712050
ENSG00000130758.7	genus..Eubacteriumventriosumgroup.id.11341	Inverse variance weighted	2	-0.164536	0.0346468	2.04478e-06	19	Transverse	0.000779627	MAP3K10	40191744	40215575
ENSG00000261770.1	genus..Eubacteriumventriosumgroup.id.11341	Inverse variance weighted	9	0.033758	0.0046392	3.42112e-13	19	Transverse	6.2795e-10	CTC-459F4.1	27757184	27760849
ENSG00000267575.6	genus..Eubacteriumventriosumgroup.id.11341	Inverse variance weighted	6	0.160676	0.0247997	9.23481e-11	19	Transverse	1.14296e-07	CTC-459F4.3	27793463	27918863
ENSG00000281468.1	genus..Eubacteriumventriosumgroup.id.11341	Inverse variance weighted	4	-0.096737	0.0168571	9.54293e-09	19	Transverse	7.55377e-06	CTC-459F4.9	27802838	27803472
ENSG00000204536.13	genus..Eubacteriumventriosumgroup.id.11341	Inverse variance weighted	12	0.0512572	0.0138207	0.000208305	6	Transverse	0.025914	CCHCR1	31142439	31158238
ENSG00000204644.9	genus..Eubacteriumventriosumgroup.id.11341	Inverse variance weighted	19	0.0244708	0.00482533	3.95087e-07	6	Transverse	0.000193156	ZFP57	29672392	29681110
ENSG00000215190.9	genus..Eubacteriumventriosumgroup.id.11341	Inverse variance weighted	6	0.0226468	0.00635168	0.000363197	6	Transverse	0.0379078	LINC00680	57946074	57961501
ENSG00000281831.1	genus..Eubacteriumventriosumgroup.id.11341	Inverse variance weighted	21	0.0280061	0.00543822	2.60683e-07	6	Transverse	0.000137109	HCP5B	29871895	29873783
ENSG00000166435.15	genus..Eubacteriumventriosumgroup.id.11341	Inverse variance weighted	3	-0.0249643	0.0059104	2.40226e-05	11	Transverse	0.00548473	XRRA1	74807739	74949200
ENSG00000172613.7	genus..Eubacteriumventriosumgroup.id.11341	Inverse variance weighted	6	0.129823	0.0307562	2.43185e-05	11	Transverse	0.00552844	RAD9A	67317871	67398182
ENSG00000173327.7	genus..Eubacteriumventriosumgroup.id.11341	Inverse variance weighted	2	0.147788	0.0400127	0.000221165	11	Transverse	0.0270487	MAP3K11	65597755	65614249
ENSG00000173457.10	genus..Eubacteriumventriosumgroup.id.11341	Inverse variance weighted	2	0.256022	0.0735325	0.000498134	11	Transverse	0.0465437	PPP1R14B	64244480	64246938
ENSG00000241170.2	genus..Eubacteriumventriosumgroup.id.11341	Inverse variance weighted	2	0.0421255	0.0115573	0.000267478	11	Transverse	0.0307867	RP11-147I3.1	74876286	74920022
ENSG00000278879.1	genus..Eubacteriumventriosumgroup.id.11341	Inverse variance weighted	3	-0.0413304	0.00941826	1.14227e-05	11	Transverse	0.00310286	AP000560.3	74830574	74832510
ENSG00000069493.14	genus..Eubacteriumventriosumgroup.id.11341	Inverse variance weighted	129	-0.022496	0.00596479	0.000162291	12	Transverse	0.0219082	CLEC2D	9664969	9699555
ENSG00000110906.12	genus..Eubacteriumventriosumgroup.id.11341	Inverse variance weighted	2	-0.184649	0.0349033	1.22124e-07	12	Transverse	7.14557e-05	KCTD10	109448656	109477401
ENSG00000173262.11	genus..Eubacteriumventriosumgroup.id.11341	Inverse variance weighted	14	0.0238767	0.00679983	0.000445801	12	Transverse	0.0433019	SLC2A14	7812512	7891148
ENSG00000184293.7	genus..Eubacteriumventriosumgroup.id.11341	Inverse variance weighted	25	0.0583849	0.0101603	9.11647e-09	12	Transverse	7.23738e-06	CLECL1	9715860	9733299
ENSG00000226469.1	genus..Eubacteriumventriosumgroup.id.11341	Inverse variance weighted	3	0.0646624	0.0158215	4.36978e-05	12	Transverse	0.00864099	ADAM1B	111927018	111929017
ENSG00000256069.7	genus..Eubacteriumventriosumgroup.id.11341	Inverse variance weighted	138	0.00695324	0.00173303	6.01587e-05	12	Transverse	0.0108848	A2MP1	9228533	9275817
ENSG00000256673.1	genus..Eubacteriumventriosumgroup.id.11341	Inverse variance weighted	83	-0.0306969	0.00375696	3.06688e-16	12	Transverse	7.10408e-13	RP11-599J14.2	9398355	9414851
ENSG00000257027.1	genus..Eubacteriumventriosumgroup.id.11341	Inverse variance weighted	139	-0.0277263	0.00328925	3.47527e-17	12	Transverse	8.62613e-14	RP11-705C15.3	9658567	9662085
ENSG00000278635.1	genus..Eubacteriumventriosumgroup.id.11341	Inverse variance weighted	79	-0.0217417	0.00351207	5.99462e-10	12	Transverse	6.35529e-07	CTD-2318O12.1	9415641	9416718
ENSG00000183458.13	genus..Eubacteriumventriosumgroup.id.11341	Inverse variance weighted	3	-0.123432	0.0351174	0.000440006	16	Transverse	0.0429456	RP11-958N24.1	14911551	14935708
ENSG00000188599.17	genus..Eubacteriumventriosumgroup.id.11341	Inverse variance weighted	3	-0.131186	0.0370945	0.000405427	16	Transverse	0.040791	NPIPP1	15104312	15123498
ENSG00000260735.1	genus..Eubacteriumventriosumgroup.id.11341	Inverse variance weighted	7	-0.0409295	0.0107252	0.00013553	16	Transverse	0.0193327	RP11-72I8.1	15094411	15109197
ENSG00000119782.13	genus..Eubacteriumventriosumgroup.id.11341	Inverse variance weighted	2	0.101916	0.0286133	0.000368269	2	Transverse	0.0382571	FKBP1B	24049701	24063681
ENSG00000198885.9	genus..Eubacteriumventriosumgroup.id.11341	Inverse variance weighted	5	0.0608762	0.0160481	0.000148618	2	Transverse	0.0206201	ITPRIPL1	96325331	96330517
ENSG00000250565.6	genus..Eubacteriumventriosumgroup.id.11341	Inverse variance weighted	3	0.0639334	0.0184737	0.000538615	2	Transverse	0.0489501	ATP6V1E2	46490750	46542557
ENSG00000259915.2	genus..Eubacteriumventriosumgroup.id.11341	Inverse variance weighted	4	0.0774881	0.0179341	1.55522e-05	2	Transverse	0.00394571	RP11-410E4.1	186354570	186356773
ENSG00000058063.15	genus..Eubacteriumventriosumgroup.id.11341	Inverse variance weighted	2	0.242165	0.0636901	0.000143396	3	Transverse	0.020081	ATP11B	182793500	182921239
ENSG00000229178.1	genus..Eubacteriumventriosumgroup.id.11341	Inverse variance weighted	3	0.0471209	0.0132128	0.000362033	3	Transverse	0.0378129	AC069513.4	195655565	195657927
ENSG00000106399.11	genus..Eubacteriumventriosumgroup.id.11341	Inverse variance weighted	2	-0.180484	0.0371392	1.17581e-06	7	Transverse	0.000487613	RPA3	7636518	7718607
ENSG00000122783.16	genus..Eubacteriumventriosumgroup.id.11341	Inverse variance weighted	2	0.0931027	0.0230795	5.4836e-05	7	Transverse	0.0101817	C7orf49	135092363	135170795
ENSG00000170092.14	genus..Eubacteriumventriosumgroup.id.11341	Inverse variance weighted	2	-0.0649089	0.0181992	0.000361676	7	Transverse	0.0377927	SPDYE5	75493625	75504304
ENSG00000178665.14	genus..Eubacteriumventriosumgroup.id.11341	Inverse variance weighted	3	-0.071642	0.0188572	0.000145167	7	Transverse	0.0202639	ZNF713	55887475	55942225
ENSG00000237310.1	genus..Eubacteriumventriosumgroup.id.11341	Inverse variance weighted	8	-0.0401588	0.00990524	5.02842e-05	7	Transverse	0.00955952	GS1-124K5.4	66493706	66495474
ENSG00000198105.13	genus.Ruminiclostridium5.id.11355	Inverse variance weighted	8	0.118652	0.0227536	1.84154e-07	10	Transverse	0.000101764	ZNF248	37802823	37857636
ENSG00000276805.2	genus.Ruminiclostridium5.id.11355	Inverse variance weighted	10	-0.0263128	0.00707223	0.000198768	10	Transverse	0.0251015	RP11-291L22.9	38403189	38452153
ENSG00000142606.15	genus.Ruminiclostridium5.id.11355	Inverse variance weighted	2	0.1239	0.0327716	0.00015637	1	Transverse	0.0213475	MMEL1	2591557	2632990
ENSG00000143156.13	genus.Ruminiclostridium5.id.11355	Inverse variance weighted	3	-0.0875505	0.0231201	0.00015262	1	Transverse	0.0210115	NME7	169132723	169367967
ENSG00000215912.12	genus.Ruminiclostridium5.id.11355	Inverse variance weighted	2	-0.138569	0.0352279	8.37227e-05	1	Transverse	0.0137448	TTC34	2635976	2801717
ENSG00000227373.5	genus.Ruminiclostridium5.id.11355	Inverse variance weighted	5	0.0800573	0.0139875	1.04349e-08	1	Transverse	8.15984e-06	RP11-160H22.5	174115300	174160004
ENSG00000136108.14	genus.Ruminiclostridium5.id.11355	Inverse variance weighted	7	0.10461	0.0180472	6.77177e-09	13	Transverse	5.55268e-06	CKAP2	52455429	52476628
ENSG00000108379.9	genus.Ruminiclostridium5.id.11355	Inverse variance weighted	6	-0.0405378	0.0110538	0.000245109	17	Transverse	0.0289612	WNT3	46762506	46833058
ENSG00000178852.15	genus.Ruminiclostridium5.id.11355	Inverse variance weighted	4	-0.0549608	0.0153518	0.000343493	17	Transverse	0.0365075	EFCAB13	47323290	47441312
ENSG00000185829.17	genus.Ruminiclostridium5.id.11355	Inverse variance weighted	7	-0.0270803	0.00697947	0.00010446	17	Transverse	0.0160216	ARL17A	46516702	46579682
ENSG00000198933.9	genus.Ruminiclostridium5.id.11355	Inverse variance weighted	4	0.118927	0.0293138	4.97016e-05	17	Transverse	0.0094951	TBKBP1	47694081	47712050
ENSG00000204650.14	genus.Ruminiclostridium5.id.11355	Inverse variance weighted	10	-0.0290085	0.00514309	1.69779e-08	17	Transverse	1.26055e-05	LINC02210	45620328	45655156
ENSG00000214401.4	genus.Ruminiclostridium5.id.11355	Inverse variance weighted	10	-0.0200202	0.00375855	1.00079e-07	17	Transverse	6.0285e-05	KANSL1-AS1	46193576	46196723
ENSG00000214425.7	genus.Ruminiclostridium5.id.11355	Inverse variance weighted	11	0.0198153	0.00376142	1.37895e-07	17	Transverse	7.93485e-05	LRRC37A4P	45506741	45550335
ENSG00000228782.7	genus.Ruminiclostridium5.id.11355	Inverse variance weighted	3	-0.0528168	0.0142329	0.000206533	17	Transverse	0.0257765	MRPL45P2	47450568	47492492
ENSG00000238083.7	genus.Ruminiclostridium5.id.11355	Inverse variance weighted	9	-0.0218382	0.00439689	6.80871e-07	17	Transverse	0.000305899	LRRC37A2	46511511	46553449
ENSG00000261575.2	genus.Ruminiclostridium5.id.11355	Inverse variance weighted	10	-0.0393789	0.00723105	5.15691e-08	17	Transverse	3.39839e-05	RP11-259G18.1	46267037	46268694
ENSG00000262500.1	genus.Ruminiclostridium5.id.11355	Inverse variance weighted	10	-0.0223459	0.00403015	2.94481e-08	17	Transverse	2.07051e-05	MAPK8IP1P1	46243606	46245044
ENSG00000262539.1	genus.Ruminiclostridium5.id.11355	Inverse variance weighted	9	-0.0183815	0.00381963	1.49154e-06	17	Transverse	0.000596954	RP11-259G18.3	46259551	46260606
ENSG00000263503.1	genus.Ruminiclostridium5.id.11355	Inverse variance weighted	9	-0.0202562	0.00392251	2.41611e-07	17	Transverse	0.000128426	MAPK8IP1P2	45600869	45602340
ENSG00000264070.1	genus.Ruminiclostridium5.id.11355	Inverse variance weighted	8	-0.0187518	0.00396743	2.28496e-06	17	Transverse	0.000854731	DND1P1	45585871	45586929
ENSG00000280022.1	genus.Ruminiclostridium5.id.11355	Inverse variance weighted	9	-0.0235304	0.00434287	6.02114e-08	17	Transverse	3.88698e-05	RP11-707O23.1	45592621	45593369
ENSG00000250067.11	genus.Ruminiclostridium5.id.11355	Inverse variance weighted	5	-0.0704512	0.0201481	0.000471117	19	Transverse	0.044916	YJEFN3	19529364	19537581
ENSG00000109180.14	genus.Ruminiclostridium5.id.11355	Inverse variance weighted	5	0.129431	0.0225983	1.01948e-08	4	Transverse	7.9978e-06	OCIAD1	48805212	48861817
ENSG00000251022.6	genus.Ruminiclostridium5.id.11355	Inverse variance weighted	3	0.148821	0.0413538	0.000319779	4	Transverse	0.0348019	THAP9-AS1	82893009	82900960
ENSG00000172469.15	genus.Ruminiclostridium5.id.11355	Inverse variance weighted	2	-0.148964	0.0416214	0.000344863	6	Transverse	0.0366214	MANEA	95577543	95609457
ENSG00000186470.13	genus.Ruminiclostridium5.id.11355	Inverse variance weighted	13	0.0349724	0.00582874	1.97331e-09	6	Transverse	1.87988e-06	BTN3A2	26365159	26378320
ENSG00000187987.9	genus.Ruminiclostridium5.id.11355	Inverse variance weighted	6	-0.0661846	0.0144339	4.53204e-06	6	Transverse	0.00148374	ZSCAN23	28431930	28443502
ENSG00000197062.11	genus.Ruminiclostridium5.id.11355	Inverse variance weighted	14	0.102824	0.0164266	3.86018e-10	6	Transverse	4.24893e-07	ZSCAN26	28267010	28278224
ENSG00000204338.8	genus.Ruminiclostridium5.id.11355	Inverse variance weighted	13	0.0309192	0.00854398	0.000295936	6	Transverse	0.0329523	CYP21A1P	32005689	32008399
ENSG00000204536.13	genus.Ruminiclostridium5.id.11355	Inverse variance weighted	12	-0.0522458	0.0129552	5.51182e-05	6	Transverse	0.0102154	CCHCR1	31142439	31158238
ENSG00000204632.11	genus.Ruminiclostridium5.id.11355	Inverse variance weighted	8	-0.042032	0.0102172	3.89148e-05	6	Transverse	0.00791502	HLA-G	29826967	29831125
ENSG00000204644.9	genus.Ruminiclostridium5.id.11355	Inverse variance weighted	19	-0.0233717	0.00451482	2.25901e-07	6	Transverse	0.000121219	ZFP57	29672392	29681110
ENSG00000206341.7	genus.Ruminiclostridium5.id.11355	Inverse variance weighted	8	-0.0421314	0.0103269	4.50808e-05	6	Transverse	0.00882752	HLA-H	29888467	29890482
ENSG00000216901.1	genus.Ruminiclostridium5.id.11355	Inverse variance weighted	12	-0.0387104	0.00685117	1.60268e-08	6	Transverse	1.1965e-05	ZNF603P	28176188	28176674
ENSG00000230795.3	genus.Ruminiclostridium5.id.11355	Inverse variance weighted	7	0.02827	0.00742818	0.000141361	6	Transverse	0.0199045	HLA-K	29927178	29929232
ENSG00000235109.7	genus.Ruminiclostridium5.id.11355	Inverse variance weighted	12	-0.0467314	0.00815042	9.83096e-09	6	Transverse	7.7455e-06	ZSCAN31	28324693	28356271
ENSG00000244731.7	genus.Ruminiclostridium5.id.11355	Inverse variance weighted	11	0.0258866	0.00743244	0.000495979	6	Transverse	0.0464129	C4A	31982024	32002681
ENSG00000280107.1	genus.Ruminiclostridium5.id.11355	Inverse variance weighted	11	0.0311584	0.00708588	1.09629e-05	6	Transverse	0.00300938	AL022393.9	28170845	28172521
ENSG00000281831.1	genus.Ruminiclostridium5.id.11355	Inverse variance weighted	21	-0.0255392	0.00508169	5.01512e-07	6	Transverse	0.000236222	HCP5B	29871895	29873783
ENSG00000165916.8	genus.Ruminiclostridium5.id.11355	Inverse variance weighted	5	0.129217	0.0341692	0.000155772	11	Transverse	0.0213059	PSMC3	47418769	47426473
ENSG00000172613.7	genus.Ruminiclostridium5.id.11355	Inverse variance weighted	6	0.165933	0.0288719	9.07147e-09	11	Transverse	7.20588e-06	RAD9A	67317871	67398182
ENSG00000003056.7	genus.Ruminiclostridium5.id.11355	Inverse variance weighted	23	0.0566615	0.0148121	0.000130583	12	Transverse	0.0188405	M6PR	8941468	8949955
ENSG00000069493.14	genus.Ruminiclostridium5.id.11355	Inverse variance weighted	129	-0.0640036	0.00557426	1.62505e-30	12	Transverse	9.08395e-27	CLEC2D	9664969	9699555
ENSG00000173262.11	genus.Ruminiclostridium5.id.11355	Inverse variance weighted	14	0.0278731	0.00637426	1.22687e-05	12	Transverse	0.00327935	SLC2A14	7812512	7891148
ENSG00000256673.1	genus.Ruminiclostridium5.id.11355	Inverse variance weighted	83	-0.0133333	0.00351758	0.000150365	12	Transverse	0.0208006	RP11-599J14.2	9398355	9414851
ENSG00000100554.11	genus.Ruminiclostridium5.id.11355	Inverse variance weighted	7	0.103938	0.0217556	1.77487e-06	14	Transverse	0.000691431	ATP6V1D	67294371	67359996
ENSG00000258983.2	genus.Ruminiclostridium5.id.11355	Inverse variance weighted	5	0.0322679	0.00878012	0.000237746	14	Transverse	0.0284037	RP11-507K2.2	88499334	88515502
ENSG00000099365.10	genus.Ruminiclostridium5.id.11355	Inverse variance weighted	2	0.195304	0.0527605	0.000214156	16	Transverse	0.0264063	STX1B	30989256	31010661
ENSG00000099377.13	genus.Ruminiclostridium5.id.11355	Inverse variance weighted	3	0.0807257	0.020222	6.55261e-05	16	Transverse	0.0115675	HSD3B7	30988271	30989152
ENSG00000103510.19	genus.Ruminiclostridium5.id.11355	Inverse variance weighted	5	0.0637851	0.0178709	0.000358057	16	Transverse	0.0375276	KAT8	31115754	31131393
ENSG00000260911.2	genus.Ruminiclostridium5.id.11355	Inverse variance weighted	3	0.0638997	0.0168334	0.000147046	16	Transverse	0.0204565	RP11-196G11.2	31043150	31049868
ENSG00000130684.13	genus.Ruminiclostridium5.id.11355	Inverse variance weighted	5	-0.150843	0.038051	7.36341e-05	20	Transverse	0.0125881	ZNF337	25685567	25696841
ENSG00000130414.11	genus.Ruminiclostridium5.id.11355	Inverse variance weighted	2	-0.143961	0.0382319	0.000166246	2	Transverse	0.0222402	NDUFA10	239892450	240025402
ENSG00000144214.9	genus.Ruminiclostridium5.id.11355	Inverse variance weighted	5	0.0521042	0.0140983	0.000219215	2	Transverse	0.0268709	LYG1	99284238	99304742
ENSG00000196950.13	genus.Ruminiclostridium5.id.11355	Inverse variance weighted	5	-0.0544409	0.0148649	0.000249894	2	Transverse	0.0293982	SLC39A10	195575977	195737702
ENSG00000178252.17	genus.Ruminiclostridium5.id.11355	Inverse variance weighted	11	0.0587213	0.0114069	2.63481e-07	3	Transverse	0.000138312	WDR6	49007155	49015803
ENSG00000157107.13	genus.Ruminiclostridium5.id.11355	Inverse variance weighted	3	0.1482	0.0341871	1.45778e-05	5	Transverse	0.00375896	FCHO2	72955981	73090522
ENSG00000186952.14	genus.Ruminiclostridium5.id.11355	Inverse variance weighted	3	-0.0564909	0.0156974	0.000319763	5	Transverse	0.0348019	TMEM232	110289233	110738956
ENSG00000182722.5	genus.Ruminiclostridium5.id.11355	Inverse variance weighted	6	-0.0355683	0.00927727	0.000126118	7	Transverse	0.0183469	SEPHS1P1	64852397	64853354
ENSG00000189316.3	genus.Ruminiclostridium5.id.11355	Inverse variance weighted	6	-0.0286633	0.0076201	0.000168868	7	Transverse	0.022493	RP11-797H7.5	64888527	64890100
ENSG00000198039.11	genus.Ruminiclostridium5.id.11355	Inverse variance weighted	8	-0.0521262	0.0112172	3.36829e-06	7	Transverse	0.00116744	ZNF273	64870172	64930966
ENSG00000226002.1	genus.Ruminiclostridium5.id.11355	Inverse variance weighted	8	0.0207588	0.00564428	0.000235211	7	Transverse	0.0281774	GTF2IP14	65084103	65100232
ENSG00000227113.2	genus.Ruminiclostridium5.id.11355	Inverse variance weighted	8	0.0265121	0.00626838	2.34209e-05	7	Transverse	0.00538882	RP11-460N20.4	65075023	65078780
ENSG00000230295.1	genus.Ruminiclostridium5.id.11355	Inverse variance weighted	7	0.0495967	0.011066	7.39877e-06	7	Transverse	0.00220271	GTF2IP23	66880708	66882981
ENSG00000232546.1	genus.Ruminiclostridium5.id.11355	Inverse variance weighted	3	0.0490699	0.014009	0.000460511	7	Transverse	0.0442541	RP11-458F8.1	66848496	66858136
ENSG00000273024.5	genus.Ruminiclostridium5.id.11355	Inverse variance weighted	4	0.048327	0.0138353	0.000477586	7	Transverse	0.0453283	INTS4P2	65648042	65715661
ENSG00000273142.1	genus.Ruminiclostridium5.id.11355	Inverse variance weighted	10	0.0374121	0.0075169	6.45548e-07	7	Transverse	0.00029236	RP11-458F8.4	66902857	66906297
ENSG00000136935.13	genus.Ruminiclostridium5.id.11355	Inverse variance weighted	3	0.0912714	0.0228251	6.36833e-05	9	Transverse	0.0113339	GOLGA1	124878357	124941099
ENSG00000107643.15	genus.Alistipes.id.968	Inverse variance weighted	2	-0.183058	0.0389313	2.57509e-06	10	Transverse	0.000943016	MAPK8	48306639	48439360
ENSG00000198060.9	genus.Alistipes.id.968	Inverse variance weighted	4	-0.078008	0.0210444	0.000209868	10	Transverse	0.0260462	2025-03-05	92291163	92353964
ENSG00000241058.3	genus.Alistipes.id.968	Inverse variance weighted	2	0.0865919	0.0219132	7.76318e-05	10	Transverse	0.0130619	NSUN6	18545652	18659285
ENSG00000276805.2	genus.Alistipes.id.968	Inverse variance weighted	10	0.0404243	0.00704518	9.58772e-09	10	Transverse	7.58035e-06	RP11-291L22.9	38403189	38452153
ENSG00000197915.5	genus.Alistipes.id.968	Inverse variance weighted	2	-0.0648051	0.0165202	8.75338e-05	1	Transverse	0.014171	HRNR	152212082	152224193
ENSG00000102595.19	genus.Alistipes.id.968	Inverse variance weighted	5	-0.0648586	0.0182465	0.000378596	13	Transverse	0.0389766	UGGT2	95801580	96053482
ENSG00000196199.13	genus.Alistipes.id.968	Inverse variance weighted	4	0.167121	0.0391268	1.94357e-05	13	Transverse	0.00467831	MPHOSPH8	19633681	19673459
ENSG00000108395.13	genus.Alistipes.id.968	Inverse variance weighted	6	0.0796727	0.0192706	3.55855e-05	17	Transverse	0.00740715	TRIM37	58998200	59106597
ENSG00000176927.15	genus.Alistipes.id.968	Inverse variance weighted	6	0.0538697	0.0140686	0.000128627	17	Transverse	0.0186339	EFCAB5	29929200	30108452
ENSG00000167671.11	genus.Alistipes.id.968	Inverse variance weighted	2	-0.121991	0.0303783	5.92658e-05	19	Transverse	0.0107673	UBXN6	4445019	4457822
ENSG00000261770.1	genus.Alistipes.id.968	Inverse variance weighted	9	0.0210297	0.00433486	1.22654e-06	19	Transverse	0.000506171	CTC-459F4.1	27757184	27760849
ENSG00000267575.6	genus.Alistipes.id.968	Inverse variance weighted	6	0.114344	0.0231728	8.03961e-07	19	Transverse	0.000353683	CTC-459F4.3	27793463	27918863
ENSG00000281468.1	genus.Alistipes.id.968	Inverse variance weighted	4	-0.0570536	0.0157529	0.000292584	19	Transverse	0.0326972	CTC-459F4.9	27802838	27803472
ENSG00000255568.3	genus.Alistipes.id.968	Inverse variance weighted	2	0.139999	0.0238392	4.2897e-09	21	Transverse	3.72703e-06	BRWD1-AS2	39313935	39314962
ENSG00000226450.2	genus.Alistipes.id.968	Inverse variance weighted	3	0.0725343	0.0173609	2.94032e-05	22	Transverse	0.0064082	CYP2D8P	42149886	42155001
ENSG00000237037.9	genus.Alistipes.id.968	Inverse variance weighted	3	0.0812616	0.0201808	5.657e-05	22	Transverse	0.0103948	NDUFA6-AS1	42090956	42137742
ENSG00000090316.15	genus.Alistipes.id.968	Inverse variance weighted	2	0.131228	0.0357416	0.000241073	4	Transverse	0.028662	MAEA	1289851	1340137
ENSG00000109270.12	genus.Alistipes.id.968	Inverse variance weighted	2	-0.1813	0.0433545	2.89199e-05	4	Transverse	0.00632529	LAMTOR3	99878336	99894490
ENSG00000163945.15	genus.Alistipes.id.968	Inverse variance weighted	6	-0.0390319	0.0111705	0.000475507	4	Transverse	0.0451785	UVSSA	1347266	1388049
ENSG00000111850.10	genus.Alistipes.id.968	Inverse variance weighted	4	-0.0841508	0.0170492	7.98396e-07	6	Transverse	0.000351349	SMIM8	87322675	87399741
ENSG00000151366.12	genus.Alistipes.id.968	Inverse variance weighted	2	0.17607	0.0504831	0.000487168	11	Transverse	0.0459092	NDUFC2	78068352	78080219
ENSG00000197847.12	genus.Alistipes.id.968	Inverse variance weighted	2	-0.0515295	0.0137199	0.000172771	11	Transverse	0.0228344	SLC22A20	65213840	65242757
ENSG00000254614.2	genus.Alistipes.id.968	Inverse variance weighted	2	0.0422689	0.0113615	0.000198932	11	Transverse	0.0251152	AP003068.23	65177606	65181686
ENSG00000255200.1	genus.Alistipes.id.968	Inverse variance weighted	2	0.0843249	0.0227475	0.000209728	11	Transverse	0.0260336	PGAM1P8	65174117	65176470
ENSG00000003056.7	genus.Alistipes.id.968	Inverse variance weighted	23	-0.0634779	0.0147256	1.62729e-05	12	Transverse	0.00408794	M6PR	8941468	8949955
ENSG00000089818.17	genus.Alistipes.id.968	Inverse variance weighted	7	-0.0875669	0.020939	2.88954e-05	12	Transverse	0.00632302	NECAP1	8076939	8097859
ENSG00000139182.13	genus.Alistipes.id.968	Inverse variance weighted	17	0.0376206	0.0106649	0.000419466	12	Transverse	0.0417328	CLSTN3	7130253	7158945
ENSG00000150967.17	genus.Alistipes.id.968	Inverse variance weighted	5	-0.091495	0.0195317	2.80732e-06	12	Transverse	0.00101098	ABCB9	122920951	122981570
ENSG00000182196.13	genus.Alistipes.id.968	Inverse variance weighted	3	0.157706	0.0444107	0.000383666	12	Transverse	0.0393197	ARL6IP4	122981650	122982913
ENSG00000184293.7	genus.Alistipes.id.968	Inverse variance weighted	25	-0.140842	0.00947912	6.16451e-50	12	Transverse	7.79361e-46	CLECL1	9715860	9733299
ENSG00000214776.10	genus.Alistipes.id.968	Inverse variance weighted	209	0.00762665	0.00122191	4.33229e-10	12	Transverse	4.73775e-07	RP11-726G1.1	9467552	9576275
ENSG00000256673.1	genus.Alistipes.id.968	Inverse variance weighted	83	-0.0380471	0.0035053	1.90503e-27	12	Transverse	8.42179e-24	RP11-599J14.2	9398355	9414851
ENSG00000256967.1	genus.Alistipes.id.968	Inverse variance weighted	23	0.0369791	0.0075506	9.70607e-07	12	Transverse	0.000413937	RP11-273B20.1	7129079	7131198
ENSG00000100558.8	genus.Alistipes.id.968	Inverse variance weighted	8	0.163478	0.0276927	3.56379e-09	14	Transverse	3.1717e-06	PLEK2	67386983	67412200
ENSG00000196553.14	genus.Alistipes.id.968	Inverse variance weighted	6	-0.092723	0.018618	6.34912e-07	14	Transverse	0.000288315	LINC00238	66486354	66498553
ENSG00000101306.10	genus.Alistipes.id.968	Inverse variance weighted	3	-0.0572991	0.0160283	0.000350387	20	Transverse	0.0370365	MYLK2	31819308	31834689
ENSG00000004534.14	genus.Alistipes.id.968	Inverse variance weighted	6	0.0373217	0.0107236	0.000500768	3	Transverse	0.0466596	RBM6	49940007	50077252
ENSG00000106603.18	genus.Alistipes.id.968	Inverse variance weighted	3	0.105303	0.0233006	6.20438e-06	7	Transverse	0.00191318	COA1	43608456	43729717
ENSG00000182722.5	genus.Alistipes.id.968	Inverse variance weighted	6	-0.0344236	0.00923361	0.000192947	7	Transverse	0.0246437	SEPHS1P1	64852397	64853354
ENSG00000198039.11	genus.Alistipes.id.968	Inverse variance weighted	8	-0.0421798	0.0111718	0.000159643	7	Transverse	0.0216566	ZNF273	64870172	64930966
ENSG00000198874.12	genus.Alistipes.id.968	Inverse variance weighted	2	0.0814603	0.0233645	0.000489394	7	Transverse	0.0460324	TYW1	66995173	67239519
ENSG00000226002.1	genus.Alistipes.id.968	Inverse variance weighted	8	0.0204302	0.00562499	0.000281187	7	Transverse	0.0318444	GTF2IP14	65084103	65100232
ENSG00000234585.6	genus.Alistipes.id.968	Inverse variance weighted	8	0.0203765	0.00541769	0.00016917	7	Transverse	0.0225133	CCT6P3	65038360	65074713
ENSG00000237310.1	genus.Alistipes.id.968	Inverse variance weighted	8	0.0376779	0.00926342	4.75427e-05	7	Transverse	0.00918251	GS1-124K5.4	66493706	66495474
ENSG00000227603.1	genus.Alistipes.id.968	Inverse variance weighted	4	0.0377031	0.0108648	0.000520074	9	Transverse	0.0478617	RP11-165J3.6	93435332	93437121
ENSG00000242338.6	genus..Eubacteriumxylanophilumgroup.id.14375	Inverse variance weighted	2	-0.165132	0.0320654	2.60681e-07	10	Transverse	0.000137109	BMS1P4	73715843	73730469
ENSG00000117500.12	genus..Eubacteriumxylanophilumgroup.id.14375	Inverse variance weighted	3	0.234867	0.0515571	5.22697e-06	1	Transverse	0.0016653	TMED5	93149742	93163210
ENSG00000143622.10	genus..Eubacteriumxylanophilumgroup.id.14375	Inverse variance weighted	5	-0.0938466	0.022643	3.40391e-05	1	Transverse	0.00716351	RIT1	155897808	155911404
ENSG00000152760.9	genus..Eubacteriumxylanophilumgroup.id.14375	Inverse variance weighted	3	-0.0773265	0.0211961	0.000264135	1	Transverse	0.0305136	TCTEX1D1	66752460	66778787
ENSG00000160766.14	genus..Eubacteriumxylanophilumgroup.id.14375	Inverse variance weighted	6	-0.0663077	0.016513	5.93243e-05	1	Transverse	0.010775	GBAP1	155213825	155227422
ENSG00000162669.15	genus..Eubacteriumxylanophilumgroup.id.14375	Inverse variance weighted	2	0.126165	0.0318216	7.34677e-05	1	Transverse	0.012574	HFM1	91260766	91404869
ENSG00000171806.11	genus..Eubacteriumxylanophilumgroup.id.14375	Inverse variance weighted	5	0.0420831	0.0105537	6.67655e-05	1	Transverse	0.0117388	METTL18	169792529	169794966
ENSG00000203761.5	genus..Eubacteriumxylanophilumgroup.id.14375	Inverse variance weighted	4	-0.111404	0.0274514	4.9444e-05	1	Transverse	0.00946235	MSTO2P	155745829	155749631
ENSG00000234741.7	genus..Eubacteriumxylanophilumgroup.id.14375	Inverse variance weighted	3	0.13013	0.0308937	2.529e-05	1	Transverse	0.00569908	GAS5	173863942	173868882
ENSG00000278811.4	genus..Eubacteriumxylanophilumgroup.id.14375	Inverse variance weighted	3	0.0659228	0.0147982	8.39798e-06	1	Transverse	0.00244418	LINC00624	147258885	147517875
ENSG00000128891.15	genus..Eubacteriumxylanophilumgroup.id.14375	Inverse variance weighted	4	0.0338605	0.00721507	2.69202e-06	15	Transverse	0.000977896	C15orf57	40528683	40565057
ENSG00000140386.12	genus..Eubacteriumxylanophilumgroup.id.14375	Inverse variance weighted	6	0.0662412	0.0143138	3.69597e-06	15	Transverse	0.00125813	SCAPER	76347904	76905444
ENSG00000259422.1	genus..Eubacteriumxylanophilumgroup.id.14375	Inverse variance weighted	6	-0.0464499	0.00966459	1.53831e-06	15	Transverse	0.000613314	RP11-593F23.1	76174891	76181486
ENSG00000108379.9	genus..Eubacteriumxylanophilumgroup.id.14375	Inverse variance weighted	6	0.0560551	0.0125784	8.33223e-06	17	Transverse	0.0024287	WNT3	46762506	46833058
ENSG00000176681.14	genus..Eubacteriumxylanophilumgroup.id.14375	Inverse variance weighted	5	0.029095	0.00771073	0.000161092	17	Transverse	0.0217942	LRRC37A	46292733	46337794
ENSG00000176927.15	genus..Eubacteriumxylanophilumgroup.id.14375	Inverse variance weighted	6	-0.0678736	0.0161316	2.58213e-05	17	Transverse	0.00578413	EFCAB5	29929200	30108452
ENSG00000185829.17	genus..Eubacteriumxylanophilumgroup.id.14375	Inverse variance weighted	7	0.031457	0.00794921	7.58166e-05	17	Transverse	0.0128428	ARL17A	46516702	46579682
ENSG00000204650.14	genus..Eubacteriumxylanophilumgroup.id.14375	Inverse variance weighted	10	0.0377073	0.00582569	9.63342e-11	17	Transverse	1.19012e-07	LINC02210	45620328	45655156
ENSG00000214401.4	genus..Eubacteriumxylanophilumgroup.id.14375	Inverse variance weighted	10	0.0281979	0.00425609	3.46509e-11	17	Transverse	4.67345e-08	KANSL1-AS1	46193576	46196723
ENSG00000214425.7	genus..Eubacteriumxylanophilumgroup.id.14375	Inverse variance weighted	11	-0.0255166	0.00426012	2.1029e-09	17	Transverse	1.99211e-06	LRRC37A4P	45506741	45550335
ENSG00000238083.7	genus..Eubacteriumxylanophilumgroup.id.14375	Inverse variance weighted	9	0.0325071	0.00497977	6.67318e-11	17	Transverse	8.48429e-08	LRRC37A2	46511511	46553449
ENSG00000261575.2	genus..Eubacteriumxylanophilumgroup.id.14375	Inverse variance weighted	10	0.0558335	0.00818649	9.09115e-12	17	Transverse	1.35145e-08	RP11-259G18.1	46267037	46268694
ENSG00000262500.1	genus..Eubacteriumxylanophilumgroup.id.14375	Inverse variance weighted	10	0.0304895	0.00456516	2.41012e-11	17	Transverse	3.34737e-08	MAPK8IP1P1	46243606	46245044
ENSG00000262539.1	genus..Eubacteriumxylanophilumgroup.id.14375	Inverse variance weighted	9	0.0270533	0.00432624	4.01844e-10	17	Transverse	4.4052e-07	RP11-259G18.3	46259551	46260606
ENSG00000263503.1	genus..Eubacteriumxylanophilumgroup.id.14375	Inverse variance weighted	9	0.0276734	0.00444266	4.69371e-10	17	Transverse	5.10411e-07	MAPK8IP1P2	45600869	45602340
ENSG00000264070.1	genus..Eubacteriumxylanophilumgroup.id.14375	Inverse variance weighted	8	0.0259213	0.00449495	8.08077e-09	17	Transverse	6.49907e-06	DND1P1	45585871	45586929
ENSG00000280022.1	genus..Eubacteriumxylanophilumgroup.id.14375	Inverse variance weighted	9	0.0301223	0.00492144	9.32055e-10	17	Transverse	9.53749e-07	RP11-707O23.1	45592621	45593369
ENSG00000160194.17	genus..Eubacteriumxylanophilumgroup.id.14375	Inverse variance weighted	2	0.0654102	0.0189406	0.000553497	21	Transverse	0.0498758	NDUFV3	42879644	42913304
ENSG00000241527.1	genus..Eubacteriumxylanophilumgroup.id.14375	Inverse variance weighted	2	0.0798554	0.0212549	0.000171935	22	Transverse	0.0227605	CA15P1	19031564	19034564
ENSG00000155085.15	genus..Eubacteriumxylanophilumgroup.id.14375	Inverse variance weighted	3	0.0786563	0.016461	1.76743e-06	6	Transverse	0.000689027	AK9	109492856	109691217
ENSG00000204338.8	genus..Eubacteriumxylanophilumgroup.id.14375	Inverse variance weighted	13	-0.0347419	0.00963871	0.000312864	6	Transverse	0.0342504	CYP21A1P	32005689	32008399
ENSG00000260273.1	genus..Eubacteriumxylanophilumgroup.id.14375	Inverse variance weighted	5	-0.0509925	0.0102577	6.65615e-07	6	Transverse	0.000299942	RP11-425D10.10	109382795	109383666
ENSG00000279453.1	genus..Eubacteriumxylanophilumgroup.id.14375	Inverse variance weighted	5	0.13565	0.0381252	0.000373667	6	Transverse	0.0386014	RP3-425C14.4	122436789	122439223
ENSG00000149262.16	genus..Eubacteriumxylanophilumgroup.id.14375	Inverse variance weighted	3	-0.0726566	0.0208296	0.000486391	11	Transverse	0.0458615	INTS4	77878757	77994678
ENSG00000171714.10	genus..Eubacteriumxylanophilumgroup.id.14375	Inverse variance weighted	2	0.0777973	0.0220062	0.000407391	11	Transverse	0.0409106	ANO5	22193176	22283357
ENSG00000003056.7	genus..Eubacteriumxylanophilumgroup.id.14375	Inverse variance weighted	23	0.198603	0.0170351	2.07735e-31	12	Transverse	1.22182e-27	M6PR	8941468	8949955
ENSG00000010626.14	genus..Eubacteriumxylanophilumgroup.id.14375	Inverse variance weighted	80	-0.0158377	0.00366695	1.56709e-05	12	Transverse	0.00396839	LRRC23	6904733	6914243
ENSG00000111671.9	genus..Eubacteriumxylanophilumgroup.id.14375	Inverse variance weighted	81	-0.0136584	0.00303387	6.73211e-06	12	Transverse	0.00204101	SPSB2	6870949	6889358
ENSG00000111678.10	genus..Eubacteriumxylanophilumgroup.id.14375	Inverse variance weighted	78	0.0247517	0.00570959	1.45684e-05	12	Transverse	0.00375743	C12orf57	6943433	6946003
ENSG00000139182.13	genus..Eubacteriumxylanophilumgroup.id.14375	Inverse variance weighted	17	-0.0474426	0.0121124	8.97135e-05	12	Transverse	0.0144187	CLSTN3	7130253	7158945
ENSG00000173262.11	genus..Eubacteriumxylanophilumgroup.id.14375	Inverse variance weighted	14	0.0295906	0.00733423	5.46997e-05	12	Transverse	0.0101746	SLC2A14	7812512	7891148
ENSG00000175899.14	genus..Eubacteriumxylanophilumgroup.id.14375	Inverse variance weighted	71	-0.0437463	0.0074714	4.76527e-09	12	Transverse	4.0903e-06	A2M	9068183	9116229
ENSG00000247934.4	genus..Eubacteriumxylanophilumgroup.id.14375	Inverse variance weighted	4	-0.0894358	0.0198335	6.50304e-06	12	Transverse	0.0019876	RP11-967K21.1	28163298	28190738
ENSG00000256069.7	genus..Eubacteriumxylanophilumgroup.id.14375	Inverse variance weighted	138	0.0253326	0.00185726	2.32276e-42	12	Transverse	2.04037e-38	A2MP1	9228533	9275817
ENSG00000256967.1	genus..Eubacteriumxylanophilumgroup.id.14375	Inverse variance weighted	23	-0.0378027	0.00860715	1.12305e-05	12	Transverse	0.00306544	RP11-273B20.1	7129079	7131198
ENSG00000257027.1	genus..Eubacteriumxylanophilumgroup.id.14375	Inverse variance weighted	139	-0.015149	0.00348718	1.39782e-05	12	Transverse	0.00363222	RP11-705C15.3	9658567	9662085
ENSG00000278635.1	genus..Eubacteriumxylanophilumgroup.id.14375	Inverse variance weighted	79	0.0527404	0.00376413	1.32952e-44	12	Transverse	1.30329e-40	CTD-2318O12.1	9415641	9416718
ENSG00000103510.19	genus..Eubacteriumxylanophilumgroup.id.14375	Inverse variance weighted	5	-0.0798835	0.0203025	8.33127e-05	16	Transverse	0.0137025	KAT8	31115754	31131393
ENSG00000103550.13	genus..Eubacteriumxylanophilumgroup.id.14375	Inverse variance weighted	3	0.0735526	0.0199603	0.000228745	16	Transverse	0.0276779	KNOP1	19701934	19717694
ENSG00000185324.21	genus..Eubacteriumxylanophilumgroup.id.14375	Inverse variance weighted	6	-0.102706	0.0223762	4.43373e-06	16	Transverse	0.00145999	CDK10	89680737	89696342
ENSG00000101639.18	genus..Eubacteriumxylanophilumgroup.id.14375	Inverse variance weighted	3	-0.0331246	0.00950016	0.000488937	18	Transverse	0.0460005	CEP192	12991362	13125052
ENSG00000123600.19	genus..Eubacteriumxylanophilumgroup.id.14375	Inverse variance weighted	2	0.142949	0.0410598	0.000498649	2	Transverse	0.0465749	METTL8	171317405	171434109
ENSG00000226261.1	genus..Eubacteriumxylanophilumgroup.id.14375	Inverse variance weighted	3	-0.0644928	0.0174129	0.000212447	2	Transverse	0.0262578	AC064836.3	202336024	202336727
ENSG00000272966.1	genus..Eubacteriumxylanophilumgroup.id.14375	Inverse variance weighted	4	-0.0731313	0.0152716	1.67852e-06	2	Transverse	0.000659306	RP11-686O6.1	202336739	202337200
ENSG00000182179.12	genus..Eubacteriumxylanophilumgroup.id.14375	Inverse variance weighted	7	0.0765974	0.0204686	0.00018242	3	Transverse	0.0237212	UBA7	49805207	49813946
ENSG00000226824.6	genus..Eubacteriumxylanophilumgroup.id.14375	Inverse variance weighted	11	-0.0195633	0.00468445	2.96388e-05	7	Transverse	0.00644859	RP4-756H11.3	66654538	66669855
ENSG00000241057.2	genus..Eubacteriumxylanophilumgroup.id.14375	Inverse variance weighted	2	-0.089418	0.0239741	0.000191654	7	Transverse	0.0245348	AC004985.12	43961590	43973323
ENSG00000261455.1	genus..Eubacteriumxylanophilumgroup.id.14375	Inverse variance weighted	3	-0.0815174	0.022293	0.000255543	7	Transverse	0.0298318	LINC01003	152463786	152465549
ENSG00000273142.1	genus..Eubacteriumxylanophilumgroup.id.14375	Inverse variance weighted	10	-0.0345478	0.00865072	6.50674e-05	7	Transverse	0.0115151	RP11-458F8.4	66902857	66906297
ENSG00000259953.1	genus..Eubacteriumxylanophilumgroup.id.14375	Inverse variance weighted	2	-0.203516	0.0556299	0.000253811	9	Transverse	0.0297005	RP11-4O1.2	112032555	112037730
ENSG00000232229.5	genus.Ruminiclostridium6.id.11356	Inverse variance weighted	3	0.0360143	0.0101201	0.000372732	10	Transverse	0.0385283	LINC00865	89829510	89840861
ENSG00000203706.8	genus.Ruminiclostridium6.id.11356	Inverse variance weighted	3	0.196274	0.0476222	3.76451e-05	1	Transverse	0.00771863	SERTAD4-AS1	210231456	210234047
ENSG00000278811.4	genus.Ruminiclostridium6.id.11356	Inverse variance weighted	3	0.0550771	0.014787	0.000195557	1	Transverse	0.0248476	LINC00624	147258885	147517875
ENSG00000102595.19	genus.Ruminiclostridium6.id.11356	Inverse variance weighted	5	-0.0774469	0.020876	0.000207373	13	Transverse	0.0258361	UGGT2	95801580	96053482
ENSG00000128989.10	genus.Ruminiclostridium6.id.11356	Inverse variance weighted	2	-0.21415	0.058217	0.000234623	15	Transverse	0.028145	ARPP19	52547045	52569883
ENSG00000166762.16	genus.Ruminiclostridium6.id.11356	Inverse variance weighted	5	0.085764	0.0229586	0.000187271	15	Transverse	0.0241732	CATSPER2	43628503	43667702
ENSG00000188779.10	genus.Ruminiclostridium6.id.11356	Inverse variance weighted	4	0.119429	0.0297454	5.94324e-05	15	Transverse	0.0107917	SKOR1	67819704	67834309
ENSG00000108384.14	genus.Ruminiclostridium6.id.11356	Inverse variance weighted	8	-0.0656024	0.0188703	0.000508031	17	Transverse	0.0471267	RAD51C	58692573	58735611
ENSG00000204650.14	genus.Ruminiclostridium6.id.11356	Inverse variance weighted	10	0.0220648	0.00583265	0.000154957	17	Transverse	0.0212382	LINC02210	45620328	45655156
ENSG00000214401.4	genus.Ruminiclostridium6.id.11356	Inverse variance weighted	10	0.0163151	0.00426049	0.000128464	17	Transverse	0.0186182	KANSL1-AS1	46193576	46196723
ENSG00000214425.7	genus.Ruminiclostridium6.id.11356	Inverse variance weighted	11	-0.0153765	0.00426344	0.000310245	17	Transverse	0.0340631	LRRC37A4P	45506741	45550335
ENSG00000238083.7	genus.Ruminiclostridium6.id.11356	Inverse variance weighted	9	0.0188554	0.00498374	0.000154707	17	Transverse	0.0212126	LRRC37A2	46511511	46553449
ENSG00000261575.2	genus.Ruminiclostridium6.id.11356	Inverse variance weighted	10	0.034036	0.00819638	3.28761e-05	17	Transverse	0.00699054	RP11-259G18.1	46267037	46268694
ENSG00000262500.1	genus.Ruminiclostridium6.id.11356	Inverse variance weighted	10	0.0188131	0.00457089	3.85736e-05	17	Transverse	0.00786099	MAPK8IP1P1	46243606	46245044
ENSG00000262539.1	genus.Ruminiclostridium6.id.11356	Inverse variance weighted	9	0.0160057	0.00433113	0.000219447	17	Transverse	0.0268799	RP11-259G18.3	46259551	46260606
ENSG00000262879.5	genus.Ruminiclostridium6.id.11356	Inverse variance weighted	3	0.0545937	0.0149688	0.000265148	17	Transverse	0.0306071	RP11-156P1.3	46984045	47100323
ENSG00000280022.1	genus.Ruminiclostridium6.id.11356	Inverse variance weighted	9	0.018032	0.00492702	0.000252386	17	Transverse	0.0295899	RP11-707O23.1	45592621	45593369
ENSG00000261770.1	genus.Ruminiclostridium6.id.11356	Inverse variance weighted	9	0.0183094	0.00491695	0.000196306	19	Transverse	0.0249156	CTC-459F4.1	27757184	27760849
ENSG00000226950.6	genus.Ruminiclostridium6.id.11356	Inverse variance weighted	3	-0.158843	0.0425383	0.000188377	4	Transverse	0.0242672	DANCR	52712404	52720080
ENSG00000137185.11	genus.Ruminiclostridium6.id.11356	Inverse variance weighted	3	0.100515	0.0277349	0.000289928	6	Transverse	0.0324976	ZSCAN9	28224886	28233482
ENSG00000204644.9	genus.Ruminiclostridium6.id.11356	Inverse variance weighted	19	-0.0183837	0.00514259	0.000350496	6	Transverse	0.0370401	ZFP57	29672392	29681110
ENSG00000206341.7	genus.Ruminiclostridium6.id.11356	Inverse variance weighted	8	0.0483232	0.0125664	0.000120334	6	Transverse	0.0177402	HLA-H	29888467	29890482
ENSG00000219392.1	genus.Ruminiclostridium6.id.11356	Inverse variance weighted	3	0.076453	0.0208454	0.000244825	6	Transverse	0.0289352	ZNF602P	28115628	28116551
ENSG00000226314.7	genus.Ruminiclostridium6.id.11356	Inverse variance weighted	3	0.0683718	0.0178798	0.000131325	6	Transverse	0.0189113	ZNF192P1	28161781	28169594
ENSG00000272221.1	genus.Ruminiclostridium6.id.11356	Inverse variance weighted	5	-0.0362135	0.00921727	8.53457e-05	6	Transverse	0.0139167	XXbac-BPG181B23.7	31394289	31395495
ENSG00000279453.1	genus.Ruminiclostridium6.id.11356	Inverse variance weighted	5	0.151068	0.0381553	7.51749e-05	6	Transverse	0.012761	RP3-425C14.4	122436789	122439223
ENSG00000280107.1	genus.Ruminiclostridium6.id.11356	Inverse variance weighted	11	0.0429385	0.00807405	1.04863e-07	6	Transverse	6.26296e-05	AL022393.9	28170845	28172521
ENSG00000175224.16	genus.Ruminiclostridium6.id.11356	Inverse variance weighted	3	0.128029	0.0369702	0.000534133	11	Transverse	0.0486933	ATG13	46617527	46674818
ENSG00000111664.10	genus.Ruminiclostridium6.id.11356	Inverse variance weighted	78	-0.0391764	0.00630572	5.20371e-10	12	Transverse	5.58685e-07	GNB3	6840211	6847393
ENSG00000111671.9	genus.Ruminiclostridium6.id.11356	Inverse variance weighted	81	0.0238857	0.0030254	2.90238e-15	12	Transverse	6.32247e-12	SPSB2	6870949	6889358
ENSG00000111676.14	genus.Ruminiclostridium6.id.11356	Inverse variance weighted	35	-0.0906393	0.01826	6.91229e-07	12	Transverse	0.000309833	ATN1	6924463	6942321
ENSG00000139197.10	genus.Ruminiclostridium6.id.11356	Inverse variance weighted	69	-0.0236882	0.00320824	1.54127e-13	12	Transverse	2.92014e-10	PEX5	7188685	7218574
ENSG00000175899.14	genus.Ruminiclostridium6.id.11356	Inverse variance weighted	71	0.0613275	0.00745484	1.92704e-16	12	Transverse	4.55741e-13	A2M	9068183	9116229
ENSG00000214776.10	genus.Ruminiclostridium6.id.11356	Inverse variance weighted	209	-0.0102098	0.0014002	3.06103e-13	12	Transverse	5.65693e-10	RP11-726G1.1	9467552	9576275
ENSG00000214826.5	genus.Ruminiclostridium6.id.11356	Inverse variance weighted	54	-0.0457215	0.00715848	1.69126e-10	12	Transverse	1.99816e-07	DDX12P	9418673	9448229
ENSG00000256069.7	genus.Ruminiclostridium6.id.11356	Inverse variance weighted	138	-0.00852033	0.00185321	4.27398e-06	12	Transverse	0.00141813	A2MP1	9228533	9275817
ENSG00000256967.1	genus.Ruminiclostridium6.id.11356	Inverse variance weighted	23	0.0328892	0.00860711	0.000132823	12	Transverse	0.0190728	RP11-273B20.1	7129079	7131198
ENSG00000100483.13	genus.Ruminiclostridium6.id.11356	Inverse variance weighted	2	-0.110508	0.0317808	0.000506715	14	Transverse	0.0470563	VCPKMT	50108633	50116600
ENSG00000100554.11	genus.Ruminiclostridium6.id.11356	Inverse variance weighted	8	0.108936	0.0245763	9.31165e-06	14	Transverse	0.00264897	ATP6V1D	67294371	67359996
ENSG00000226232.8	genus.Ruminiclostridium6.id.11356	Inverse variance weighted	5	-0.109739	0.0200263	4.25992e-08	16	Transverse	2.87129e-05	NPIPB14P	69976388	69996188
ENSG00000261556.9	genus.Ruminiclostridium6.id.11356	Inverse variance weighted	5	-0.0369742	0.0103686	0.000362495	16	Transverse	0.0378461	SMG1P7	70219574	70246610
ENSG00000175170.14	genus.Ruminiclostridium6.id.11356	Inverse variance weighted	3	-0.0838907	0.0224507	0.000186479	20	Transverse	0.0241031	FAM182B	25763466	25868225
ENSG00000144320.13	genus.Ruminiclostridium6.id.11356	Inverse variance weighted	2	0.154446	0.0409236	0.000160647	2	Transverse	0.0217595	LNPK	175923892	176002839
ENSG00000196950.13	genus.Ruminiclostridium6.id.11356	Inverse variance weighted	5	0.0910298	0.0169207	7.4572e-08	2	Transverse	4.69204e-05	SLC39A10	195575977	195737702
ENSG00000055955.15	genus.Ruminiclostridium6.id.11356	Inverse variance weighted	6	-0.0684326	0.0176857	0.000109119	3	Transverse	0.0165107	ITIH4	52812975	52830739
ENSG00000164048.13	genus.Ruminiclostridium6.id.11356	Inverse variance weighted	7	-0.0484974	0.00924391	1.55085e-07	3	Transverse	8.76335e-05	ZNF589	48241100	48299253
ENSG00000168268.10	genus.Ruminiclostridium6.id.11356	Inverse variance weighted	8	0.0548724	0.015306	0.000337031	3	Transverse	0.0360444	NT5DC2	52524496	52535054
ENSG00000229759.1	genus.Ruminiclostridium6.id.11356	Inverse variance weighted	7	-0.031409	0.00677337	3.53283e-06	3	Transverse	0.00121266	MRPS18AP1	48256350	48256586
ENSG00000158987.20	genus.Ruminiclostridium6.id.11356	Inverse variance weighted	6	0.073024	0.0196357	0.000200061	5	Transverse	0.0252083	RAPGEF6	131423921	131635236
ENSG00000164398.12	genus.Ruminiclostridium6.id.11356	Inverse variance weighted	6	0.0279234	0.0080647	0.000535343	5	Transverse	0.0487641	ACSL6	131949973	132012243
ENSG00000106868.16	genus.Ruminiclostridium6.id.11356	Inverse variance weighted	2	-0.214608	0.0566236	0.000150601	9	Transverse	0.0208269	SUSD1	112040785	112175408
ENSG00000259953.1	genus.Ruminiclostridium6.id.11356	Inverse variance weighted	2	-0.220105	0.0554426	7.1885e-05	9	Transverse	0.012383	RP11-4O1.2	112032555	112037730
ENSG00000276805.2	genus.Allisonella.id.2174	Inverse variance weighted	10	-0.092504	0.0164085	1.72482e-08	10	Transverse	1.27641e-05	RP11-291L22.9	38403189	38452153
ENSG00000163041.9	genus.Allisonella.id.2174	Inverse variance weighted	4	0.140777	0.0364242	0.00011112	1	Transverse	0.0167356	H3F3A	226061877	226072001
ENSG00000102595.19	genus.Allisonella.id.2174	Inverse variance weighted	5	-0.160783	0.0425477	0.000157527	13	Transverse	0.0214614	UGGT2	95801580	96053482
ENSG00000188779.10	genus.Allisonella.id.2174	Inverse variance weighted	4	0.333077	0.0610614	4.90322e-08	15	Transverse	3.24507e-05	SKOR1	67819704	67834309
ENSG00000073605.18	genus.Allisonella.id.2174	Inverse variance weighted	2	0.451416	0.0956978	2.3923e-06	17	Transverse	0.00088664	GSDMB	39904595	39918650
ENSG00000171574.17	genus.Allisonella.id.2174	Inverse variance weighted	2	0.218143	0.0561668	0.000102816	19	Transverse	0.0158449	ZNF584	58401504	58418327
ENSG00000260404.3	genus.Allisonella.id.2174	Inverse variance weighted	4	-0.0993353	0.0284597	0.000482335	4	Transverse	0.0456286	RP11-384K6.6	118591773	118633729
ENSG00000158691.14	genus.Allisonella.id.2174	Inverse variance weighted	4	0.27348	0.0670666	4.54749e-05	6	Transverse	0.00888643	ZSCAN12	28378955	28399734
ENSG00000186470.13	genus.Allisonella.id.2174	Inverse variance weighted	9	-0.0925066	0.0193358	1.71654e-06	6	Transverse	0.000672482	BTN3A2	26365159	26378320
ENSG00000187987.9	genus.Allisonella.id.2174	Inverse variance weighted	6	0.122279	0.0335719	0.000270212	6	Transverse	0.0310038	ZSCAN23	28431930	28443502
ENSG00000197062.11	genus.Allisonella.id.2174	Inverse variance weighted	13	-0.14332	0.038828	0.000223249	6	Transverse	0.0272302	ZSCAN26	28267010	28278224
ENSG00000204536.13	genus.Allisonella.id.2174	Inverse variance weighted	8	0.138689	0.0352212	8.22787e-05	6	Transverse	0.0135824	CCHCR1	31142439	31158238
ENSG00000216901.1	genus.Allisonella.id.2174	Inverse variance weighted	12	0.0560754	0.0159316	0.000431953	6	Transverse	0.0424475	ZNF603P	28176188	28176674
ENSG00000244731.7	genus.Allisonella.id.2174	Inverse variance weighted	9	-0.0858151	0.0226715	0.000153614	6	Transverse	0.0211076	C4A	31982024	32002681
ENSG00000137563.11	genus.Allisonella.id.2174	Inverse variance weighted	2	-0.264676	0.0690759	0.00012728	8	Transverse	0.0184843	GGH	63015079	63039171
ENSG00000197363.9	genus.Allisonella.id.2174	Inverse variance weighted	3	-0.344479	0.0845019	4.57015e-05	8	Transverse	0.0089198	ZNF517	144798876	144811169
ENSG00000134809.8	genus.Allisonella.id.2174	Inverse variance weighted	5	-0.101572	0.025622	7.36246e-05	11	Transverse	0.0125881	TIMM10	57528463	57530803
ENSG00000010626.14	genus.Allisonella.id.2174	Inverse variance weighted	80	-0.0536219	0.00744783	6.03609e-13	12	Transverse	1.08439e-09	LRRC23	6904733	6914243
ENSG00000111328.6	genus.Allisonella.id.2174	Inverse variance weighted	3	-0.35023	0.0643452	5.23959e-08	12	Transverse	3.44076e-05	CDK2AP1	123261484	123272334
ENSG00000111676.14	genus.Allisonella.id.2174	Inverse variance weighted	35	0.174185	0.0372149	2.86169e-06	12	Transverse	0.00102657	ATN1	6924463	6942321
ENSG00000111678.10	genus.Allisonella.id.2174	Inverse variance weighted	78	0.0814431	0.0116031	2.23355e-12	12	Transverse	3.69373e-09	C12orf57	6943433	6946003
ENSG00000139197.10	genus.Allisonella.id.2174	Inverse variance weighted	67	0.0233797	0.00659279	0.000390746	12	Transverse	0.0398288	PEX5	7188685	7218574
ENSG00000139620.12	genus.Allisonella.id.2174	Inverse variance weighted	2	0.135379	0.0359974	0.000169363	12	Transverse	0.0225346	KANSL2	48653401	48682238
ENSG00000150967.17	genus.Allisonella.id.2174	Inverse variance weighted	4	0.234066	0.0499399	2.77294e-06	12	Transverse	0.00100111	ABCB9	122920951	122981570
ENSG00000171860.4	genus.Allisonella.id.2174	Inverse variance weighted	7	0.196461	0.0440918	8.36082e-06	12	Transverse	0.00243598	C3AR1	8058302	8066471
ENSG00000173262.11	genus.Allisonella.id.2174	Inverse variance weighted	14	-0.0522978	0.0144041	0.000282593	12	Transverse	0.0319609	SLC2A14	7812512	7891148
ENSG00000175548.8	genus.Allisonella.id.2174	Inverse variance weighted	3	-0.296541	0.0750658	7.80182e-05	12	Transverse	0.013101	ALG10B	38316578	38329728
ENSG00000182196.13	genus.Allisonella.id.2174	Inverse variance weighted	3	-0.408399	0.103538	7.99833e-05	12	Transverse	0.0133266	ARL6IP4	122981650	122982913
ENSG00000184293.7	genus.Allisonella.id.2174	Inverse variance weighted	25	0.155793	0.022122	1.88894e-12	12	Transverse	3.16642e-09	CLECL1	9715860	9733299
ENSG00000247934.4	genus.Allisonella.id.2174	Inverse variance weighted	4	0.178427	0.0403469	9.764e-06	12	Transverse	0.00274874	RP11-967K21.1	28163298	28190738
ENSG00000255374.3	genus.Allisonella.id.2174	Inverse variance weighted	3	-0.0696943	0.01959	0.000374193	12	Transverse	0.0386483	TAS2R43	11091287	11092313
ENSG00000130731.15	genus.Allisonella.id.2174	Inverse variance weighted	2	0.23337	0.0637759	0.000252982	16	Transverse	0.0296351	METTL26	634427	636366
ENSG00000223496.2	genus.Allisonella.id.2174	Inverse variance weighted	5	-0.0501906	0.0143658	0.000476274	16	Transverse	0.0452292	EXOSC6	70246778	70251930
ENSG00000077380.15	genus.Allisonella.id.2174	Inverse variance weighted	4	0.334995	0.0705126	2.02563e-06	2	Transverse	0.000773852	DYNC1I2	171687409	171748420
ENSG00000115423.18	genus.Allisonella.id.2174	Inverse variance weighted	4	0.0835339	0.0223269	0.000182996	2	Transverse	0.0237883	DNAH6	84516455	84819589
ENSG00000135968.20	genus.Allisonella.id.2174	Inverse variance weighted	3	-0.271488	0.0666395	4.62155e-05	2	Transverse	0.00899683	GCC2	108448561	108509398
ENSG00000144792.9	genus.Allisonella.id.2174	Inverse variance weighted	7	-0.105804	0.0219179	1.38404e-06	3	Transverse	0.000561406	ZNF660	44578223	44599694
ENSG00000164048.13	genus.Allisonella.id.2174	Inverse variance weighted	7	-0.0952659	0.0190986	6.09747e-07	3	Transverse	0.000279231	ZNF589	48241100	48299253
ENSG00000172113.8	genus.Allisonella.id.2174	Inverse variance weighted	3	0.153981	0.0407925	0.000160181	3	Transverse	0.0217144	NME6	48293264	48301685
ENSG00000229178.1	genus.Allisonella.id.2174	Inverse variance weighted	3	0.0883689	0.0251959	0.000452738	3	Transverse	0.0437558	AC069513.4	195655565	195657927
ENSG00000229759.1	genus.Allisonella.id.2174	Inverse variance weighted	7	-0.0551862	0.0139598	7.71062e-05	3	Transverse	0.0129994	MRPS18AP1	48256350	48256586
ENSG00000157107.13	genus.Allisonella.id.2174	Inverse variance weighted	3	0.275887	0.0794555	0.000516171	5	Transverse	0.0476303	FCHO2	72955981	73090522
ENSG00000152926.14	genus.Allisonella.id.2174	Inverse variance weighted	6	0.183037	0.0524789	0.000486968	7	Transverse	0.045898	ZNF117	64971776	64990808
ENSG00000164669.12	genus.Allisonella.id.2174	Inverse variance weighted	7	-0.0472764	0.0117882	6.05919e-05	7	Transverse	0.0109378	INTS4P1	65141225	65234216
ENSG00000182722.5	genus.Allisonella.id.2174	Inverse variance weighted	6	-0.0875628	0.0215814	4.96372e-05	7	Transverse	0.00948786	SEPHS1P1	64852397	64853354
ENSG00000189316.3	genus.Allisonella.id.2174	Inverse variance weighted	6	-0.0776665	0.017687	1.12748e-05	7	Transverse	0.00307363	RP11-797H7.5	64888527	64890100
ENSG00000198039.11	genus.Allisonella.id.2174	Inverse variance weighted	8	-0.132798	0.0260496	3.43419e-07	7	Transverse	0.000172381	ZNF273	64870172	64930966
ENSG00000213462.4	genus.Allisonella.id.2174	Inverse variance weighted	7	0.119866	0.023256	2.54742e-07	7	Transverse	0.00013456	ERV3-1	64991037	65006743
ENSG00000226002.1	genus.Allisonella.id.2174	Inverse variance weighted	8	0.0691455	0.0130706	1.22222e-07	7	Transverse	7.14821e-05	GTF2IP14	65084103	65100232
ENSG00000227113.2	genus.Allisonella.id.2174	Inverse variance weighted	8	0.0771107	0.0145185	1.08894e-07	7	Transverse	6.47226e-05	RP11-460N20.4	65075023	65078780
ENSG00000234585.6	genus.Allisonella.id.2174	Inverse variance weighted	8	0.0575364	0.0125958	4.92601e-06	7	Transverse	0.00159116	CCT6P3	65038360	65074713
ENSG00000237310.1	genus.Allisonella.id.2174	Inverse variance weighted	6	0.121735	0.0236152	2.53725e-07	7	Transverse	0.000134127	GS1-124K5.4	66493706	66495474
ENSG00000273024.5	genus.Allisonella.id.2174	Inverse variance weighted	4	0.122456	0.032096	0.000136022	7	Transverse	0.0193793	INTS4P2	65648042	65715661
ENSG00000188672.17	genus.Faecalibacterium.id.2057	Inverse variance weighted	3	0.0355814	0.010036	0.000392064	1	Transverse	0.0399167	RHCE	25362362	25430192
ENSG00000174446.12	genus.Faecalibacterium.id.2057	Inverse variance weighted	3	-0.144586	0.0358726	5.5647e-05	15	Transverse	0.0102795	SNAPC5	66493468	66497813
ENSG00000108384.14	genus.Faecalibacterium.id.2057	Inverse variance weighted	8	-0.0657072	0.0162557	5.29738e-05	17	Transverse	0.0099309	RAD51C	58692573	58735611
ENSG00000108592.16	genus.Faecalibacterium.id.2057	Inverse variance weighted	4	0.0355632	0.00964094	0.000225343	17	Transverse	0.0273982	FTSJ3	63819433	63830012
ENSG00000213246.6	genus.Faecalibacterium.id.2057	Inverse variance weighted	6	0.0572963	0.0151769	0.000159859	17	Transverse	0.0216794	SUPT4H1	58345175	58351661
ENSG00000204308.7	genus.Faecalibacterium.id.2057	Inverse variance weighted	12	-0.0728187	0.0175862	3.46279e-05	6	Transverse	0.00726933	RNF5	32178354	32180793
ENSG00000204338.8	genus.Faecalibacterium.id.2057	Inverse variance weighted	13	-0.0528075	0.00850262	5.27358e-10	6	Transverse	5.65288e-07	CYP21A1P	32005689	32008399
ENSG00000204536.13	genus.Faecalibacterium.id.2057	Inverse variance weighted	12	0.0595697	0.012801	3.26305e-06	6	Transverse	0.00113973	CCHCR1	31142439	31158238
ENSG00000204644.9	genus.Faecalibacterium.id.2057	Inverse variance weighted	19	0.0179223	0.00446019	5.86257e-05	6	Transverse	0.0106811	ZFP57	29672392	29681110
ENSG00000149262.16	genus.Faecalibacterium.id.2057	Inverse variance weighted	3	-0.0699295	0.0179027	9.3804e-05	11	Transverse	0.0148641	INTS4	77878757	77994678
ENSG00000010626.14	genus.Faecalibacterium.id.2057	Inverse variance weighted	80	-0.0184003	0.0031439	4.83625e-09	12	Transverse	4.14072e-06	LRRC23	6904733	6914243
ENSG00000111328.6	genus.Faecalibacterium.id.2057	Inverse variance weighted	5	0.0889252	0.0196134	5.79035e-06	12	Transverse	0.0018077	CDK2AP1	123261484	123272334
ENSG00000111671.9	genus.Faecalibacterium.id.2057	Inverse variance weighted	81	-0.0151705	0.00260089	5.45044e-09	12	Transverse	4.61402e-06	SPSB2	6870949	6889358
ENSG00000111676.14	genus.Faecalibacterium.id.2057	Inverse variance weighted	35	0.0581023	0.0157002	0.00021498	12	Transverse	0.0264813	ATN1	6924463	6942321
ENSG00000111678.10	genus.Faecalibacterium.id.2057	Inverse variance weighted	78	0.0282973	0.00489675	7.52389e-09	12	Transverse	6.09998e-06	C12orf57	6943433	6946003
ENSG00000123297.17	genus.Faecalibacterium.id.2057	Inverse variance weighted	3	0.122601	0.0289355	2.2647e-05	12	Transverse	0.00525852	TSFM	57782589	57808071
ENSG00000123427.16	genus.Faecalibacterium.id.2057	Inverse variance weighted	3	-0.0579878	0.0148036	8.96064e-05	12	Transverse	0.01441	METTL21B	57771606	57782541
ENSG00000150967.17	genus.Faecalibacterium.id.2057	Inverse variance weighted	5	-0.0738814	0.0192463	0.000123676	12	Transverse	0.0180968	ABCB9	122920951	122981570
ENSG00000166896.7	genus.Faecalibacterium.id.2057	Inverse variance weighted	4	0.0773587	0.0202241	0.000130732	12	Transverse	0.0188504	ATP23	57941541	57957269
ENSG00000214776.10	genus.Faecalibacterium.id.2057	Inverse variance weighted	209	0.0136182	0.0012042	1.18586e-29	12	Transverse	6.09961e-26	RP11-726G1.1	9467552	9576275
ENSG00000235423.8	genus.Faecalibacterium.id.2057	Inverse variance weighted	3	0.109742	0.0269124	4.54776e-05	12	Transverse	0.00888643	RP11-282O18.3	123252030	123260970
ENSG00000278635.1	genus.Faecalibacterium.id.2057	Inverse variance weighted	79	-0.019265	0.00323001	2.45588e-09	12	Transverse	2.28019e-06	CTD-2318O12.1	9415641	9416718
ENSG00000092295.11	genus.Faecalibacterium.id.2057	Inverse variance weighted	2	-0.0881376	0.0217162	4.93653e-05	14	Transverse	0.00945355	TGM1	24249114	24264432
ENSG00000100554.11	genus.Faecalibacterium.id.2057	Inverse variance weighted	7	0.0785215	0.0198526	7.64595e-05	14	Transverse	0.0129217	ATP6V1D	67294371	67359996
ENSG00000258708.1	genus.Faecalibacterium.id.2057	Inverse variance weighted	5	-0.0824422	0.0183047	6.67272e-06	14	Transverse	0.0020271	SLC25A21-AS1	37171888	37173811
ENSG00000259087.5	genus.Faecalibacterium.id.2057	Inverse variance weighted	5	0.0800227	0.0224061	0.000354978	14	Transverse	0.0373118	RP11-356O9.2	37556158	37567095
ENSG00000103510.19	genus.Faecalibacterium.id.2057	Inverse variance weighted	5	-0.0746762	0.0175421	2.0721e-05	16	Transverse	0.00492026	KAT8	31115754	31131393
ENSG00000157322.17	genus.Faecalibacterium.id.2057	Inverse variance weighted	6	-0.0229174	0.00641234	0.000351627	16	Transverse	0.0371038	CLEC18A	69950705	69964347
ENSG00000223496.2	genus.Faecalibacterium.id.2057	Inverse variance weighted	5	-0.0286282	0.00610117	2.70221e-06	16	Transverse	0.000980809	EXOSC6	70246778	70251930
ENSG00000261556.9	genus.Faecalibacterium.id.2057	Inverse variance weighted	5	-0.0376108	0.00888922	2.326e-05	16	Transverse	0.00535764	SMG1P7	70219574	70246610
ENSG00000078814.15	genus.Faecalibacterium.id.2057	Inverse variance weighted	8	-0.0648056	0.0157485	3.87108e-05	20	Transverse	0.007883	MYH7B	34975403	35002403
ENSG00000124207.16	genus.Faecalibacterium.id.2057	Inverse variance weighted	3	-0.14412	0.039495	0.000263189	20	Transverse	0.0304537	CSE1L	49046246	49096960
ENSG00000163016.9	genus.Faecalibacterium.id.2057	Inverse variance weighted	5	0.0358879	0.00875812	4.17321e-05	2	Transverse	0.00836074	ALMS1P1	73644919	73685576
ENSG00000055955.15	genus.Faecalibacterium.id.2057	Inverse variance weighted	6	0.059388	0.0151818	9.16147e-05	3	Transverse	0.01462	ITIH4	52812975	52830739
ENSG00000144792.9	genus.Faecalibacterium.id.2057	Inverse variance weighted	7	-0.0367209	0.00930514	7.93689e-05	3	Transverse	0.0132651	ZNF660	44578223	44599694
ENSG00000226824.6	genus.Faecalibacterium.id.2057	Inverse variance weighted	11	0.0178987	0.00403413	9.1302e-06	7	Transverse	0.00260736	RP4-756H11.3	66654538	66669855
ENSG00000234840.1	genus.Faecalibacterium.id.2057	Inverse variance weighted	4	0.0539773	0.013339	5.19697e-05	9	Transverse	0.00978606	LINC01239	22646200	22824213
ENSG00000233590.1	genus.Ruminiclostridium9.id.11357	Inverse variance weighted	3	-0.0993143	0.0266979	0.000199278	10	Transverse	0.0251495	RP11-153K11.3	68233251	68242379
ENSG00000174606.13	genus.Ruminiclostridium9.id.11357	Inverse variance weighted	3	0.0744984	0.0200694	0.000205594	1	Transverse	0.0256877	ANGEL2	212992182	213015826
ENSG00000136143.14	genus.Ruminiclostridium9.id.11357	Inverse variance weighted	3	-0.0893333	0.0218943	4.49959e-05	13	Transverse	0.00881523	SUCLA2	47936491	48001354
ENSG00000276968.1	genus.Ruminiclostridium9.id.11357	Inverse variance weighted	3	-0.0387604	0.0111138	0.000487401	13	Transverse	0.045912	RP11-90M2.5	48041751	48042184
ENSG00000140265.12	genus.Ruminiclostridium9.id.11357	Inverse variance weighted	6	0.0572779	0.0162922	0.000438665	15	Transverse	0.042867	ZSCAN29	43358172	43371025
ENSG00000249839.1	genus.Ruminiclostridium9.id.11357	Inverse variance weighted	7	0.0264197	0.00737612	0.000341243	15	Transverse	0.0363483	AC011330.5	43663654	43684339
ENSG00000108395.13	genus.Ruminiclostridium9.id.11357	Inverse variance weighted	6	0.10126	0.0197549	2.96275e-07	17	Transverse	0.00015248	TRIM37	58998200	59106597
ENSG00000141295.13	genus.Ruminiclostridium9.id.11357	Inverse variance weighted	2	0.0780432	0.0213938	0.000264351	17	Transverse	0.0305333	SCRN2	47837714	47841333
ENSG00000204650.14	genus.Ruminiclostridium9.id.11357	Inverse variance weighted	10	-0.0187123	0.00525281	0.000367557	17	Transverse	0.0382183	LINC02210	45620328	45655156
ENSG00000214425.7	genus.Ruminiclostridium9.id.11357	Inverse variance weighted	11	0.0133396	0.00384055	0.000513962	17	Transverse	0.0474653	LRRC37A4P	45506741	45550335
ENSG00000255568.3	genus.Ruminiclostridium9.id.11357	Inverse variance weighted	2	0.118526	0.0244295	1.22374e-06	21	Transverse	0.000505171	BRWD1-AS2	39313935	39314962
ENSG00000245958.6	genus.Ruminiclostridium9.id.11357	Inverse variance weighted	6	0.0244728	0.00666778	0.000242261	4	Transverse	0.0287397	RP11-33B1.1	119454791	119552025
ENSG00000186470.13	genus.Ruminiclostridium9.id.11357	Inverse variance weighted	13	0.0209252	0.00598841	0.000475335	6	Transverse	0.0451722	BTN3A2	26365159	26378320
ENSG00000187987.9	genus.Ruminiclostridium9.id.11357	Inverse variance weighted	6	-0.0510973	0.0147184	0.00051725	6	Transverse	0.0477071	ZSCAN23	28431930	28443502
ENSG00000204257.14	genus.Ruminiclostridium9.id.11357	Inverse variance weighted	6	-0.0776864	0.022273	0.000486809	6	Transverse	0.0458882	HLA-DMA	32948613	32969094
ENSG00000204338.8	genus.Ruminiclostridium9.id.11357	Inverse variance weighted	13	0.0453382	0.00877126	2.35421e-07	6	Transverse	0.000125481	CYP21A1P	32005689	32008399
ENSG00000204528.3	genus.Ruminiclostridium9.id.11357	Inverse variance weighted	10	-0.0444627	0.0074326	2.20253e-09	6	Transverse	2.07777e-06	PSORS1C3	31173735	31177899
ENSG00000244731.7	genus.Ruminiclostridium9.id.11357	Inverse variance weighted	11	0.0346705	0.00762216	5.3994e-06	6	Transverse	0.00170817	C4A	31982024	32002681
ENSG00000172613.7	genus.Ruminiclostridium9.id.11357	Inverse variance weighted	6	0.131025	0.029833	1.12338e-05	11	Transverse	0.00306572	RAD9A	67317871	67398182
ENSG00000003056.7	genus.Ruminiclostridium9.id.11357	Inverse variance weighted	23	0.0982181	0.0151143	8.12115e-11	12	Transverse	1.01911e-07	M6PR	8941468	8949955
ENSG00000110811.19	genus.Ruminiclostridium9.id.11357	Inverse variance weighted	7	0.117911	0.0316349	0.000193579	12	Transverse	0.0246882	P3H3	6828410	6839851
ENSG00000111676.14	genus.Ruminiclostridium9.id.11357	Inverse variance weighted	35	-0.107568	0.0163265	4.44026e-11	12	Transverse	5.84305e-08	ATN1	6924463	6942321
ENSG00000151148.13	genus.Ruminiclostridium9.id.11357	Inverse variance weighted	2	0.109148	0.0247021	9.93549e-06	12	Transverse	0.00278385	UBE3B	109477545	109536705
ENSG00000175899.14	genus.Ruminiclostridium9.id.11357	Inverse variance weighted	71	0.0761547	0.0066897	5.0316e-30	12	Transverse	2.70103e-26	A2M	9068183	9116229
ENSG00000185344.13	genus.Ruminiclostridium9.id.11357	Inverse variance weighted	2	0.111802	0.0282619	7.62418e-05	12	Transverse	0.0129019	ATP6V0A2	123712318	123761755
ENSG00000214826.5	genus.Ruminiclostridium9.id.11357	Inverse variance weighted	54	-0.0257024	0.00644555	6.67423e-05	12	Transverse	0.0117363	DDX12P	9418673	9448229
ENSG00000257027.1	genus.Ruminiclostridium9.id.11357	Inverse variance weighted	139	-0.0475106	0.00313759	8.50756e-52	12	Transverse	1.29312e-47	RP11-705C15.3	9658567	9662085
ENSG00000100558.8	genus.Ruminiclostridium9.id.11357	Inverse variance weighted	8	0.152375	0.0283919	8.01207e-08	14	Transverse	4.98181e-05	PLEK2	67386983	67412200
ENSG00000196553.14	genus.Ruminiclostridium9.id.11357	Inverse variance weighted	6	-0.0808914	0.0190846	2.24944e-05	14	Transverse	0.00523095	LINC00238	66486354	66498553
ENSG00000125124.11	genus.Ruminiclostridium9.id.11357	Inverse variance weighted	2	0.0666943	0.0150894	9.87283e-06	16	Transverse	0.00277031	BBS2	56466836	56520283
ENSG00000265752.2	genus.Ruminiclostridium9.id.11357	Inverse variance weighted	3	-0.0560563	0.014127	7.24672e-05	18	Transverse	0.0124553	RP11-403A21.1	23957754	23982556
ENSG00000115944.14	genus.Ruminiclostridium9.id.11357	Inverse variance weighted	4	0.0774793	0.0202549	0.000130661	2	Transverse	0.0188478	COX7A2L	42333546	42425088
ENSG00000240344.8	genus.Ruminiclostridium9.id.11357	Inverse variance weighted	6	-0.0230026	0.00649735	0.000399671	2	Transverse	0.0403871	PPIL3	200870907	200889303
ENSG00000173540.12	genus.Ruminiclostridium9.id.11357	Inverse variance weighted	8	-0.103679	0.0276801	0.000179953	3	Transverse	0.0234976	GMPPB	49719696	49723951
ENSG00000174891.12	genus.Ruminiclostridium9.id.11357	Inverse variance weighted	2	0.271741	0.0414647	5.61867e-11	3	Transverse	7.25265e-08	RSRC1	158107789	158545730
ENSG00000158987.20	genus.Ruminiclostridium9.id.11357	Inverse variance weighted	6	0.0618668	0.0175232	0.000414663	5	Transverse	0.0414042	RAPGEF6	131423921	131635236
ENSG00000131558.14	genus.Ruminiclostridium9.id.11357	Inverse variance weighted	4	0.0790408	0.0199282	7.29997e-05	7	Transverse	0.0125161	EXOC4	133253073	134066589
ENSG00000146535.13	genus.Ruminiclostridium9.id.11357	Inverse variance weighted	2	-0.192914	0.051722	0.000191619	7	Transverse	0.0245331	GNA12	2728112	2844324
ENSG00000241134.3	genus.Ruminiclostridium9.id.11357	Inverse variance weighted	2	0.063274	0.0155492	4.71583e-05	7	Transverse	0.00911999	BET1P1	150749736	150750094
ENSG00000166275.15	genus.RuminococcaceaeNK4A214group.id.11358	Inverse variance weighted	6	0.0672752	0.0126054	9.44874e-08	10	Transverse	5.72669e-05	BORCS7	102854223	102864961
ENSG00000214435.7	genus.RuminococcaceaeNK4A214group.id.11358	Inverse variance weighted	5	0.0780444	0.0205964	0.000151122	10	Transverse	0.0208752	AS3MT	102869516	102901899
ENSG00000060642.10	genus.RuminococcaceaeNK4A214group.id.11358	Inverse variance weighted	3	-0.103863	0.0294906	0.000428451	1	Transverse	0.0422538	PIGV	26787472	26798398
ENSG00000134744.13	genus.RuminococcaceaeNK4A214group.id.11358	Inverse variance weighted	5	0.135448	0.0319464	2.23675e-05	1	Transverse	0.00521152	ZCCHC11	52408282	52553487
ENSG00000242715.7	genus.RuminococcaceaeNK4A214group.id.11358	Inverse variance weighted	3	-0.0871645	0.024484	0.000370776	13	Transverse	0.0383996	CCDC169	36222008	36297840
ENSG00000166716.9	genus.RuminococcaceaeNK4A214group.id.11358	Inverse variance weighted	2	0.144885	0.0309599	2.87202e-06	15	Transverse	0.00102919	ZNF592	84748635	84806432
ENSG00000230373.8	genus.RuminococcaceaeNK4A214group.id.11358	Inverse variance weighted	6	0.0457413	0.0115485	7.47036e-05	15	Transverse	0.012702	GOLGA6L5P	84507885	84516814
ENSG00000108384.14	genus.RuminococcaceaeNK4A214group.id.11358	Inverse variance weighted	8	0.112636	0.0176548	1.77157e-10	17	Transverse	2.07852e-07	RAD51C	58692573	58735611
ENSG00000185829.17	genus.RuminococcaceaeNK4A214group.id.11358	Inverse variance weighted	7	-0.0278072	0.00745647	0.000192033	17	Transverse	0.0245652	ARL17A	46516702	46579682
ENSG00000204650.14	genus.RuminococcaceaeNK4A214group.id.11358	Inverse variance weighted	10	-0.0203382	0.00548619	0.000209592	17	Transverse	0.0260215	LINC02210	45620328	45655156
ENSG00000213246.6	genus.RuminococcaceaeNK4A214group.id.11358	Inverse variance weighted	6	-0.0864672	0.0164824	1.55407e-07	17	Transverse	8.77788e-05	SUPT4H1	58345175	58351661
ENSG00000214401.4	genus.RuminococcaceaeNK4A214group.id.11358	Inverse variance weighted	10	-0.0144827	0.0040074	0.00030152	17	Transverse	0.0333869	KANSL1-AS1	46193576	46196723
ENSG00000214425.7	genus.RuminococcaceaeNK4A214group.id.11358	Inverse variance weighted	11	0.0140263	0.0040103	0.000469516	17	Transverse	0.0448284	LRRC37A4P	45506741	45550335
ENSG00000261575.2	genus.RuminococcaceaeNK4A214group.id.11358	Inverse variance weighted	10	-0.0269452	0.00771122	0.000475341	17	Transverse	0.0451722	RP11-259G18.1	46267037	46268694
ENSG00000262500.1	genus.RuminococcaceaeNK4A214group.id.11358	Inverse variance weighted	10	-0.0158373	0.00429907	0.000229705	17	Transverse	0.0277519	MAPK8IP1P1	46243606	46245044
ENSG00000263503.1	genus.RuminococcaceaeNK4A214group.id.11358	Inverse variance weighted	9	-0.0149422	0.00418213	0.000353091	17	Transverse	0.0371828	MAPK8IP1P2	45600869	45602340
ENSG00000280022.1	genus.RuminococcaceaeNK4A214group.id.11358	Inverse variance weighted	9	-0.0161844	0.00463365	0.000477974	17	Transverse	0.0453524	RP11-707O23.1	45592621	45593369
ENSG00000145384.3	genus.RuminococcaceaeNK4A214group.id.11358	Inverse variance weighted	5	-0.0916034	0.0248527	0.000227935	4	Transverse	0.0276071	FABP2	119317250	119322390
ENSG00000197465.13	genus.RuminococcaceaeNK4A214group.id.11358	Inverse variance weighted	3	-0.101386	0.0198436	3.23482e-07	4	Transverse	0.000164017	GYPE	143870867	143905563
ENSG00000251600.5	genus.RuminococcaceaeNK4A214group.id.11358	Inverse variance weighted	3	0.0594625	0.0103929	1.05605e-08	4	Transverse	8.2292e-06	RP11-673E1.1	143912331	143982454
ENSG00000112343.10	genus.RuminococcaceaeNK4A214group.id.11358	Inverse variance weighted	3	0.0965929	0.0258364	0.000185022	6	Transverse	0.0239694	TRIM38	25962802	25991226
ENSG00000186470.13	genus.RuminococcaceaeNK4A214group.id.11358	Inverse variance weighted	13	0.0306609	0.00623333	8.70497e-07	6	Transverse	0.000378157	BTN3A2	26365159	26378320
ENSG00000204614.8	genus.RuminococcaceaeNK4A214group.id.11358	Inverse variance weighted	2	0.173583	0.047228	0.000237457	6	Transverse	0.0283793	TRIM40	30136108	30148735
ENSG00000204632.11	genus.RuminococcaceaeNK4A214group.id.11358	Inverse variance weighted	8	0.0535452	0.0111121	1.44541e-06	6	Transverse	0.000582455	HLA-G	29826967	29831125
ENSG00000235821.1	genus.RuminococcaceaeNK4A214group.id.11358	Inverse variance weighted	5	0.0452755	0.00968027	2.90978e-06	6	Transverse	0.00104051	IFITM4P	29750729	29751148
ENSG00000236173.1	genus.RuminococcaceaeNK4A214group.id.11358	Inverse variance weighted	2	-0.0764114	0.0209181	0.000259319	6	Transverse	0.0301374	RP1-182D15.2	169809318	169810102
ENSG00000272462.2	genus.RuminococcaceaeNK4A214group.id.11358	Inverse variance weighted	2	0.260145	0.0447089	5.93273e-09	6	Transverse	4.95715e-06	U91328.19	25992662	26001775
ENSG00000279453.1	genus.RuminococcaceaeNK4A214group.id.11358	Inverse variance weighted	5	0.140039	0.0359226	9.68429e-05	6	Transverse	0.0152032	RP3-425C14.4	122436789	122439223
ENSG00000172728.15	genus.RuminococcaceaeNK4A214group.id.11358	Inverse variance weighted	2	-0.069889	0.0169842	3.87285e-05	8	Transverse	0.00788542	FUT10	33370824	33473385
ENSG00000003056.7	genus.RuminococcaceaeNK4A214group.id.11358	Inverse variance weighted	23	-0.0556824	0.015814	0.00042978	12	Transverse	0.0423171	M6PR	8941468	8949955
ENSG00000010626.14	genus.RuminococcaceaeNK4A214group.id.11358	Inverse variance weighted	80	0.0299589	0.0034197	1.94093e-18	12	Transverse	5.25127e-15	LRRC23	6904733	6914243
ENSG00000111237.18	genus.RuminococcaceaeNK4A214group.id.11358	Inverse variance weighted	4	-0.112132	0.0297594	0.000164603	12	Transverse	0.0220825	VPS29	110491097	110501559
ENSG00000111664.10	genus.RuminococcaceaeNK4A214group.id.11358	Inverse variance weighted	78	-0.0482695	0.00589917	2.7821e-16	12	Transverse	6.46656e-13	GNB3	6840211	6847393
ENSG00000111671.9	genus.RuminococcaceaeNK4A214group.id.11358	Inverse variance weighted	81	0.0251677	0.00282916	5.7978e-19	12	Transverse	1.64425e-15	SPSB2	6870949	6889358
ENSG00000111676.14	genus.RuminococcaceaeNK4A214group.id.11358	Inverse variance weighted	35	-0.10371	0.0170778	1.25686e-09	12	Transverse	1.2456e-06	ATN1	6924463	6942321
ENSG00000111678.10	genus.RuminococcaceaeNK4A214group.id.11358	Inverse variance weighted	78	-0.0470003	0.00532579	1.09424e-18	12	Transverse	3.0333e-15	C12orf57	6943433	6946003
ENSG00000171860.4	genus.RuminococcaceaeNK4A214group.id.11358	Inverse variance weighted	7	-0.133045	0.0202906	5.49132e-11	12	Transverse	7.12224e-08	C3AR1	8058302	8066471
ENSG00000173262.11	genus.RuminococcaceaeNK4A214group.id.11358	Inverse variance weighted	14	0.0244529	0.00681643	0.000334054	12	Transverse	0.0358336	SLC2A14	7812512	7891148
ENSG00000240399.1	genus.RuminococcaceaeNK4A214group.id.11358	Inverse variance weighted	4	-0.0425396	0.0108723	9.12869e-05	12	Transverse	0.0145862	RP1-228P16.1	48054813	48055591
ENSG00000256594.7	genus.RuminococcaceaeNK4A214group.id.11358	Inverse variance weighted	76	-0.0270283	0.00523855	2.47611e-07	12	Transverse	0.000131254	RP11-705C15.2	9617284	9658412
ENSG00000257027.1	genus.RuminococcaceaeNK4A214group.id.11358	Inverse variance weighted	139	-0.0210395	0.00327951	1.40412e-10	12	Transverse	1.68242e-07	RP11-705C15.3	9658567	9662085
ENSG00000103351.12	genus.RuminococcaceaeNK4A214group.id.11358	Inverse variance weighted	2	-0.109743	0.0282858	0.000104546	16	Transverse	0.0160293	CLUAP1	3500924	3539032
ENSG00000226232.8	genus.RuminococcaceaeNK4A214group.id.11358	Inverse variance weighted	5	-0.0680638	0.0188443	0.000303951	16	Transverse	0.0335791	NPIPB14P	69976388	69996188
ENSG00000246898.1	genus.RuminococcaceaeNK4A214group.id.11358	Inverse variance weighted	2	0.0758239	0.0197512	0.000123556	16	Transverse	0.0180813	LINC00920	66408524	66412135
ENSG00000134779.14	genus.RuminococcaceaeNK4A214group.id.11358	Inverse variance weighted	4	0.0430609	0.0111753	0.000116568	18	Transverse	0.0173172	TPGS2	36777647	36829216
ENSG00000078814.15	genus.RuminococcaceaeNK4A214group.id.11358	Inverse variance weighted	8	0.074492	0.017123	1.35889e-05	20	Transverse	0.0035529	MYH7B	34975403	35002403
ENSG00000124116.18	genus.RuminococcaceaeNK4A214group.id.11358	Inverse variance weighted	4	-0.0299618	0.00819102	0.000254309	20	Transverse	0.0297287	WFDC3	45747944	45791932
ENSG00000276952.1	genus.RuminococcaceaeNK4A214group.id.11358	Inverse variance weighted	4	0.0888898	0.024085	0.000223663	20	Transverse	0.027263	RP5-965G21.6	25284915	25285588
ENSG00000068654.15	genus.RuminococcaceaeNK4A214group.id.11358	Inverse variance weighted	5	0.08237	0.0237664	0.000528612	2	Transverse	0.0483888	POLR1A	86020216	86106155
ENSG00000077380.15	genus.RuminococcaceaeNK4A214group.id.11358	Inverse variance weighted	4	-0.14973	0.0322596	3.46072e-06	2	Transverse	0.00119198	DYNC1I2	171687409	171748420
ENSG00000163016.9	genus.RuminococcaceaeNK4A214group.id.11358	Inverse variance weighted	5	-0.0424021	0.00952574	8.53457e-06	2	Transverse	0.00247382	ALMS1P1	73644919	73685576
ENSG00000163121.9	genus.RuminococcaceaeNK4A214group.id.11358	Inverse variance weighted	2	0.176124	0.0389685	6.19455e-06	2	Transverse	0.00191145	NEURL3	96497643	96508109
ENSG00000198885.9	genus.RuminococcaceaeNK4A214group.id.11358	Inverse variance weighted	5	-0.0916972	0.0160348	1.07378e-08	2	Transverse	8.34815e-06	ITPRIPL1	96325331	96330517
ENSG00000231584.8	genus.RuminococcaceaeNK4A214group.id.11358	Inverse variance weighted	3	-0.154324	0.0390954	7.90158e-05	2	Transverse	0.0132224	FAHD2CP	96010551	96023308
ENSG00000237510.7	genus.RuminococcaceaeNK4A214group.id.11358	Inverse variance weighted	3	0.060865	0.0150935	5.51822e-05	2	Transverse	0.0102226	GPAT2P1	95792220	95800166
ENSG00000240344.8	genus.RuminococcaceaeNK4A214group.id.11358	Inverse variance weighted	6	-0.0243913	0.00678748	0.000326178	2	Transverse	0.0353051	PPIL3	200870907	200889303
ENSG00000164048.13	genus.RuminococcaceaeNK4A214group.id.11358	Inverse variance weighted	7	-0.034004	0.00867434	8.85246e-05	3	Transverse	0.0142819	ZNF589	48241100	48299253
ENSG00000164081.12	genus.RuminococcaceaeNK4A214group.id.11358	Inverse variance weighted	5	0.176956	0.0462477	0.000130101	3	Transverse	0.018791	TEX264	51671175	51704323
ENSG00000173540.12	genus.RuminococcaceaeNK4A214group.id.11358	Inverse variance weighted	8	-0.109263	0.0288917	0.000155679	3	Transverse	0.0213005	GMPPB	49719696	49723951
ENSG00000174891.12	genus.RuminococcaceaeNK4A214group.id.11358	Inverse variance weighted	2	0.155772	0.0433766	0.000329212	3	Transverse	0.0355086	RSRC1	158107789	158545730
ENSG00000178467.17	genus.RuminococcaceaeNK4A214group.id.11358	Inverse variance weighted	6	0.114753	0.0317451	0.000300564	3	Transverse	0.0333137	P4HTM	48989989	49007061
ENSG00000196455.7	genus.RuminococcaceaeNK4A214group.id.11358	Inverse variance weighted	2	0.163036	0.0431144	0.000155908	3	Transverse	0.0213157	PIK3R4	130678935	130746829
ENSG00000198218.10	genus.RuminococcaceaeNK4A214group.id.11358	Inverse variance weighted	9	-0.0700544	0.0178883	8.99504e-05	3	Transverse	0.0144413	QRICH1	49029707	49094363
ENSG00000158987.20	genus.RuminococcaceaeNK4A214group.id.11358	Inverse variance weighted	6	0.098428	0.0183292	7.87378e-08	5	Transverse	4.91421e-05	RAPGEF6	131423921	131635236
ENSG00000164398.12	genus.RuminococcaceaeNK4A214group.id.11358	Inverse variance weighted	6	0.0386082	0.00752875	2.92671e-07	5	Transverse	0.000150789	ACSL6	131949973	132012243
ENSG00000277053.4	genus.RuminococcaceaeNK4A214group.id.11358	Inverse variance weighted	3	-0.0865693	0.0225464	0.000123233	7	Transverse	0.0180526	GTF2IP1	75185396	75237696
ENSG00000165730.14	genus.Anaerofilum.id.2053	Inverse variance weighted	4	0.0745792	0.0184978	5.53547e-05	10	Transverse	0.0102438	STOX1	68827541	68895432
ENSG00000116218.12	genus.Anaerofilum.id.2053	Inverse variance weighted	3	0.131052	0.0374772	0.000470783	1	Transverse	0.044908	NPHS2	179550539	179575952
ENSG00000162779.21	genus.Anaerofilum.id.2053	Inverse variance weighted	4	0.106116	0.0278261	0.000136996	1	Transverse	0.0194811	AXDND1	179365720	179554735
ENSG00000261250.1	genus.Anaerofilum.id.2053	Inverse variance weighted	4	0.14694	0.033781	1.36265e-05	1	Transverse	0.00355927	RP11-545A16.1	179543201	179548922
ENSG00000103671.9	genus.Anaerofilum.id.2053	Inverse variance weighted	4	0.156385	0.0451955	0.000539809	15	Transverse	0.0490158	TRIP4	64387748	64455303
ENSG00000140386.12	genus.Anaerofilum.id.2053	Inverse variance weighted	6	-0.0979875	0.0232534	2.50989e-05	15	Transverse	0.00566734	SCAPER	76347904	76905444
ENSG00000197696.9	genus.Anaerofilum.id.2053	Inverse variance weighted	5	-0.120962	0.0324979	0.000197539	15	Transverse	0.025	NMB	84655129	84658563
ENSG00000244056.3	genus.Anaerofilum.id.2053	Inverse variance weighted	6	0.110296	0.0310274	0.000378288	15	Transverse	0.038953	RN7SL417P	84394072	84394336
ENSG00000259422.1	genus.Anaerofilum.id.2053	Inverse variance weighted	6	0.0714255	0.0157168	5.50563e-06	15	Transverse	0.00173529	RP11-593F23.1	76174891	76181486
ENSG00000259683.1	genus.Anaerofilum.id.2053	Inverse variance weighted	6	0.117946	0.0289575	4.63963e-05	15	Transverse	0.00902034	RP11-182J1.14	84389729	84395903
ENSG00000055483.19	genus.Anaerofilum.id.2053	Inverse variance weighted	2	0.155395	0.0437793	0.000385964	17	Transverse	0.0394918	USP36	78787381	78841441
ENSG00000108384.14	genus.Anaerofilum.id.2053	Inverse variance weighted	8	0.137875	0.0302729	5.25333e-06	17	Transverse	0.00167252	RAD51C	58692573	58735611
ENSG00000108785.7	genus.Anaerofilum.id.2053	Inverse variance weighted	3	0.149382	0.0359815	3.30128e-05	17	Transverse	0.00700888	HSD17B1P1	42546764	42548706
ENSG00000154898.15	genus.Anaerofilum.id.2053	Inverse variance weighted	4	-0.11765	0.029756	7.69061e-05	17	Transverse	0.0129802	CCDC144CP	20321164	20403557
ENSG00000170298.15	genus.Anaerofilum.id.2053	Inverse variance weighted	5	0.157436	0.0368856	1.97038e-05	17	Transverse	0.00473188	LGALS9B	20449395	20467539
ENSG00000213246.6	genus.Anaerofilum.id.2053	Inverse variance weighted	6	-0.107639	0.028231	0.000137412	17	Transverse	0.0195218	SUPT4H1	58345175	58351661
ENSG00000196381.10	genus.Anaerofilum.id.2053	Inverse variance weighted	7	-0.166145	0.0470033	0.000408176	19	Transverse	0.0409742	ZNF781	37667751	37678773
ENSG00000226686.7	genus.Anaerofilum.id.2053	Inverse variance weighted	11	0.0579398	0.0125813	4.11967e-06	19	Transverse	0.00137706	LINC01535	37251912	37265535
ENSG00000198089.15	genus.Anaerofilum.id.2053	Inverse variance weighted	4	0.183381	0.0484636	0.000154396	22	Transverse	0.0211863	SFI1	31488746	31618490
ENSG00000109180.14	genus.Anaerofilum.id.2053	Inverse variance weighted	5	-0.159191	0.0418319	0.000141522	4	Transverse	0.0199154	OCIAD1	48805212	48861817
ENSG00000260404.3	genus.Anaerofilum.id.2053	Inverse variance weighted	4	0.0806794	0.0224419	0.00032435	4	Transverse	0.0351777	RP11-384K6.6	118591773	118633729
ENSG00000179344.16	genus.Anaerofilum.id.2053	Inverse variance weighted	7	-0.0814532	0.017303	2.50824e-06	6	Transverse	0.000923283	HLA-DQB1	32659467	32668383
ENSG00000184465.15	genus.Anaerofilum.id.2053	Inverse variance weighted	3	-0.186153	0.049811	0.000186091	6	Transverse	0.0240622	WDR27	169457212	169702048
ENSG00000196301.3	genus.Anaerofilum.id.2053	Inverse variance weighted	4	0.0805142	0.0228903	0.000435816	6	Transverse	0.042666	HLA-DRB9	32459821	32473500
ENSG00000198502.5	genus.Anaerofilum.id.2053	Inverse variance weighted	7	-0.0482928	0.0118748	4.76582e-05	6	Transverse	0.0091949	HLA-DRB5	32517343	32530287
ENSG00000204308.7	genus.Anaerofilum.id.2053	Inverse variance weighted	12	-0.191097	0.0323521	3.48826e-09	6	Transverse	3.11062e-06	RNF5	32178354	32180793
ENSG00000204528.3	genus.Anaerofilum.id.2053	Inverse variance weighted	8	-0.0598995	0.0139534	1.76413e-05	6	Transverse	0.00435312	PSORS1C3	31173735	31177899
ENSG00000204531.17	genus.Anaerofilum.id.2053	Inverse variance weighted	3	-0.206941	0.0534809	0.00010909	6	Transverse	0.0165089	POU5F1	31164337	31180731
ENSG00000204536.13	genus.Anaerofilum.id.2053	Inverse variance weighted	12	0.112577	0.0234899	1.64639e-06	6	Transverse	0.000648756	CCHCR1	31142439	31158238
ENSG00000204644.9	genus.Anaerofilum.id.2053	Inverse variance weighted	19	0.0522753	0.00822319	2.05646e-10	6	Transverse	2.37974e-07	ZFP57	29672392	29681110
ENSG00000244731.7	genus.Anaerofilum.id.2053	Inverse variance weighted	11	-0.0840637	0.0133042	2.63987e-10	6	Transverse	3.00601e-07	C4A	31982024	32002681
ENSG00000281831.1	genus.Anaerofilum.id.2053	Inverse variance weighted	21	0.0482207	0.00937375	2.68631e-07	6	Transverse	0.000140524	HCP5B	29871895	29873783
ENSG00000086205.16	genus.Anaerofilum.id.2053	Inverse variance weighted	6	-0.173453	0.0340432	3.48547e-07	11	Transverse	0.000174244	FOLH1	49146635	49208670
ENSG00000235505.7	genus.Anaerofilum.id.2053	Inverse variance weighted	4	0.150426	0.0423739	0.000385288	11	Transverse	0.0394337	RP11-693N9.2	104901549	104919073
ENSG00000003056.7	genus.Anaerofilum.id.2053	Inverse variance weighted	23	0.108199	0.0278141	0.000100211	12	Transverse	0.0155764	M6PR	8941468	8949955
ENSG00000010626.14	genus.Anaerofilum.id.2053	Inverse variance weighted	80	0.0850354	0.00594357	1.97506e-46	12	Transverse	2.07116e-42	LRRC23	6904733	6914243
ENSG00000111671.9	genus.Anaerofilum.id.2053	Inverse variance weighted	81	0.0707677	0.00491766	5.93471e-47	12	Transverse	6.33568e-43	SPSB2	6870949	6889358
ENSG00000111676.14	genus.Anaerofilum.id.2053	Inverse variance weighted	35	-0.270454	0.0296985	8.49584e-20	12	Transverse	2.56538e-16	ATN1	6924463	6942321
ENSG00000121318.2	genus.Anaerofilum.id.2053	Inverse variance weighted	2	0.122763	0.0337466	0.000275003	12	Transverse	0.0313432	TAS2R10	10825317	10826358
ENSG00000139117.13	genus.Anaerofilum.id.2053	Inverse variance weighted	2	-0.271064	0.0669043	5.08864e-05	12	Transverse	0.00963438	CPNE8	38646822	38907430
ENSG00000173262.11	genus.Anaerofilum.id.2053	Inverse variance weighted	14	-0.0586452	0.0118465	7.40541e-07	12	Transverse	0.000329031	SLC2A14	7812512	7891148
ENSG00000175548.8	genus.Anaerofilum.id.2053	Inverse variance weighted	3	-0.216652	0.0591885	0.00025185	12	Transverse	0.0295504	ALG10B	38316578	38329728
ENSG00000184293.7	genus.Anaerofilum.id.2053	Inverse variance weighted	25	-0.180349	0.017631	1.46868e-24	12	Transverse	5.79239e-21	CLECL1	9715860	9733299
ENSG00000205885.7	genus.Anaerofilum.id.2053	Inverse variance weighted	9	-0.12966	0.0316731	4.24537e-05	12	Transverse	0.00846053	C1RL-AS1	7108052	7122501
ENSG00000212127.5	genus.Anaerofilum.id.2053	Inverse variance weighted	2	0.0928356	0.0247726	0.000178602	12	Transverse	0.0233798	TAS2R14	10937406	10939263
ENSG00000231887.6	genus.Anaerofilum.id.2053	Inverse variance weighted	5	0.0468619	0.0127299	0.000232094	12	Transverse	0.0279494	PRH1	10824960	10884255
ENSG00000247157.6	genus.Anaerofilum.id.2053	Inverse variance weighted	3	0.056061	0.0135634	3.5767e-05	12	Transverse	0.00743805	LINC01252	11548030	11590369
ENSG00000256069.7	genus.Anaerofilum.id.2053	Inverse variance weighted	138	-0.0159366	0.00301047	1.19858e-07	12	Transverse	7.02822e-05	A2MP1	9228533	9275817
ENSG00000257027.1	genus.Anaerofilum.id.2053	Inverse variance weighted	139	0.0217118	0.00561053	0.000108911	12	Transverse	0.0164911	RP11-705C15.3	9658567	9662085
ENSG00000100558.8	genus.Anaerofilum.id.2053	Inverse variance weighted	8	0.21583	0.053697	5.83452e-05	14	Transverse	0.0106428	PLEK2	67386983	67412200
ENSG00000258708.1	genus.Anaerofilum.id.2053	Inverse variance weighted	5	0.182509	0.0346955	1.43808e-07	14	Transverse	8.2188e-05	SLC25A21-AS1	37171888	37173811
ENSG00000258789.1	genus.Anaerofilum.id.2053	Inverse variance weighted	2	0.139554	0.0394334	0.000401674	14	Transverse	0.0405225	RP11-507K2.3	88551597	88552493
ENSG00000259087.5	genus.Anaerofilum.id.2053	Inverse variance weighted	5	-0.226997	0.0418691	5.90673e-08	14	Transverse	3.82708e-05	RP11-356O9.2	37556158	37567095
ENSG00000072736.18	genus.Anaerofilum.id.2053	Inverse variance weighted	5	-0.165683	0.0441047	0.000172255	16	Transverse	0.0227871	NFATC3	68084751	68221284
ENSG00000099377.13	genus.Anaerofilum.id.2053	Inverse variance weighted	3	0.134156	0.0372874	0.000320794	16	Transverse	0.0348708	HSD3B7	30988271	30989152
ENSG00000103064.13	genus.Anaerofilum.id.2053	Inverse variance weighted	6	-0.167849	0.0343488	1.02593e-06	16	Transverse	0.000433294	SLC7A6	68264516	68301823
ENSG00000132600.16	genus.Anaerofilum.id.2053	Inverse variance weighted	8	0.107041	0.0188096	1.26469e-08	16	Transverse	9.67664e-06	PRMT7	68310974	68358324
ENSG00000258429.1	genus.Anaerofilum.id.2053	Inverse variance weighted	2	0.352197	0.0975699	0.00030656	16	Transverse	0.0337988	PDF	69328621	69330595
ENSG00000260911.2	genus.Anaerofilum.id.2053	Inverse variance weighted	3	0.1082	0.0310297	0.000488494	16	Transverse	0.0459669	RP11-196G11.2	31043150	31049868
ENSG00000265752.2	genus.Anaerofilum.id.2053	Inverse variance weighted	3	0.0896481	0.02569	0.000483718	18	Transverse	0.0457107	RP11-403A21.1	23957754	23982556
ENSG00000267707.2	genus.Anaerofilum.id.2053	Inverse variance weighted	3	-0.219135	0.0393907	2.64986e-08	18	Transverse	1.88269e-05	RP11-95O2.5	37246890	37247506
ENSG00000189350.12	genus.Anaerofilum.id.2053	Inverse variance weighted	2	0.133696	0.0293659	5.29465e-06	2	Transverse	0.00168227	TOGARAM2	28956611	29061373
ENSG00000004534.14	genus.Anaerofilum.id.2053	Inverse variance weighted	6	-0.0786798	0.019845	7.34825e-05	3	Transverse	0.0125749	RBM6	49940007	50077252
ENSG00000163320.10	genus.Anaerofilum.id.2053	Inverse variance weighted	4	0.14318	0.0368235	0.000100955	3	Transverse	0.0156508	CGGBP1	88051944	88149742
ENSG00000163684.11	genus.Anaerofilum.id.2053	Inverse variance weighted	2	0.0959273	0.0271208	0.000404642	3	Transverse	0.0407404	RPP14	58306247	58324695
ENSG00000168291.12	genus.Anaerofilum.id.2053	Inverse variance weighted	2	0.248701	0.065275	0.000138942	3	Transverse	0.0196586	PDHB	58427630	58433857
ENSG00000171084.15	genus.Anaerofilum.id.2053	Inverse variance weighted	4	0.0941427	0.0175382	7.96726e-08	3	Transverse	4.96151e-05	FAM86JP	125916620	125930024
ENSG00000182179.12	genus.Anaerofilum.id.2053	Inverse variance weighted	7	-0.126527	0.0270932	3.01122e-06	3	Transverse	0.00107056	UBA7	49805207	49813946
ENSG00000186792.16	genus.Anaerofilum.id.2053	Inverse variance weighted	9	-0.0839985	0.0195739	1.77582e-05	3	Transverse	0.00437652	HYAL3	50292848	50299468
ENSG00000241288.7	genus.Anaerofilum.id.2053	Inverse variance weighted	2	-0.295009	0.0745398	7.56639e-05	3	Transverse	0.0128201	RP11-379B18.5	125827238	125916384
ENSG00000158987.20	genus.Anaerofilum.id.2053	Inverse variance weighted	6	0.185226	0.032153	8.3739e-09	5	Transverse	6.70294e-06	RAPGEF6	131423921	131635236
ENSG00000164346.9	genus.Anaerofilum.id.2053	Inverse variance weighted	2	0.0959204	0.0210333	5.1052e-06	5	Transverse	0.00163421	NSA2	74768931	74777573
ENSG00000164398.12	genus.Anaerofilum.id.2053	Inverse variance weighted	6	0.0714585	0.0131921	6.06941e-08	5	Transverse	3.91163e-05	ACSL6	131949973	132012243
ENSG00000152926.14	genus.Anaerofilum.id.2053	Inverse variance weighted	6	-0.181889	0.042147	1.59187e-05	7	Transverse	0.0040206	ZNF117	64971776	64990808
ENSG00000226824.6	genus.Anaerofilum.id.2053	Inverse variance weighted	11	0.0411617	0.00756222	5.23691e-08	7	Transverse	3.44067e-05	RP4-756H11.3	66654538	66669855
ENSG00000230295.1	genus.Anaerofilum.id.2053	Inverse variance weighted	7	0.104075	0.0207636	5.37662e-07	7	Transverse	0.000250632	GTF2IP23	66880708	66882981
ENSG00000273142.1	genus.Anaerofilum.id.2053	Inverse variance weighted	10	0.0824767	0.014129	5.30222e-09	7	Transverse	4.4998e-06	RP11-458F8.4	66902857	66906297
ENSG00000188312.13	genus.Anaerofilum.id.2053	Inverse variance weighted	6	0.105472	0.0180702	5.32088e-09	9	Transverse	4.5128e-06	CENPP	92325637	92620533
ENSG00000198000.11	genus.Anaerofilum.id.2053	Inverse variance weighted	3	-0.323703	0.0628169	2.56186e-07	9	Transverse	0.00013527	NOL8	92297358	92325483
ENSG00000156110.13	genus.RuminococcaceaeUCG002.id.11360	Inverse variance weighted	5	0.048305	0.0129509	0.000191595	10	Transverse	0.0245331	ADK	74151185	74709303
ENSG00000175395.15	genus.RuminococcaceaeUCG002.id.11360	Inverse variance weighted	5	0.19052	0.0397092	1.60359e-06	10	Transverse	0.000634666	ZNF25	37949572	37976633
ENSG00000185904.11	genus.RuminococcaceaeUCG002.id.11360	Inverse variance weighted	6	0.0367191	0.0103392	0.000383104	10	Transverse	0.0393001	LINC00839	42475543	42495336
ENSG00000198105.13	genus.RuminococcaceaeUCG002.id.11360	Inverse variance weighted	8	0.101667	0.0229567	9.48208e-06	10	Transverse	0.0026863	ZNF248	37802823	37857636
ENSG00000231345.3	genus.RuminococcaceaeUCG002.id.11360	Inverse variance weighted	2	-0.0505128	0.0135318	0.000189302	10	Transverse	0.0243493	BEND3P1	50655967	50660472
ENSG00000272983.1	genus.RuminococcaceaeUCG002.id.11360	Inverse variance weighted	6	-0.0768372	0.020376	0.000162612	10	Transverse	0.0219319	RP11-508N22.12	38137337	38144399
ENSG00000137968.16	genus.RuminococcaceaeUCG002.id.11360	Inverse variance weighted	3	0.0451837	0.0123447	0.000252038	1	Transverse	0.0295629	SLC44A5	75202131	75611116
ENSG00000203706.8	genus.RuminococcaceaeUCG002.id.11360	Inverse variance weighted	3	0.17536	0.0422257	3.2824e-05	1	Transverse	0.00698195	SERTAD4-AS1	210231456	210234047
ENSG00000140386.12	genus.RuminococcaceaeUCG002.id.11360	Inverse variance weighted	6	-0.0547008	0.012603	1.42297e-05	15	Transverse	0.00368481	SCAPER	76347904	76905444
ENSG00000140521.12	genus.RuminococcaceaeUCG002.id.11360	Inverse variance weighted	2	-0.195106	0.0378242	2.49306e-07	15	Transverse	0.000132101	POLG	89316305	89334861
ENSG00000259422.1	genus.RuminococcaceaeUCG002.id.11360	Inverse variance weighted	6	0.0319801	0.00850509	0.000169833	15	Transverse	0.0225704	RP11-593F23.1	76174891	76181486
ENSG00000108785.7	genus.RuminococcaceaeUCG002.id.11360	Inverse variance weighted	3	-0.071239	0.0195821	0.000274797	17	Transverse	0.0313385	HSD17B1P1	42546764	42548706
ENSG00000174886.12	genus.RuminococcaceaeUCG002.id.11360	Inverse variance weighted	3	0.138262	0.0265875	1.99016e-07	19	Transverse	0.000108733	NDUFA11	5891276	5904006
ENSG00000213967.10	genus.RuminococcaceaeUCG002.id.11360	Inverse variance weighted	4	-0.063777	0.0144623	1.0343e-05	19	Transverse	0.00287245	ZNF726	23914876	23945159
ENSG00000261770.1	genus.RuminococcaceaeUCG002.id.11360	Inverse variance weighted	9	-0.0168056	0.00439524	0.000131526	19	Transverse	0.0189321	CTC-459F4.1	27757184	27760849
ENSG00000268442.1	genus.RuminococcaceaeUCG002.id.11360	Inverse variance weighted	4	-0.0665739	0.014563	4.84349e-06	19	Transverse	0.00156937	CTD-2027I19.2	24162370	24163425
ENSG00000269001.2	genus.RuminococcaceaeUCG002.id.11360	Inverse variance weighted	2	-0.0581017	0.0155557	0.000187662	19	Transverse	0.0242075	CTD-2245F17.3	53197111	53214522
ENSG00000269397.1	genus.RuminococcaceaeUCG002.id.11360	Inverse variance weighted	3	-0.0505623	0.0139219	0.000281391	19	Transverse	0.0318595	CTB-92J24.2	23927788	23929287
ENSG00000170509.11	genus.RuminococcaceaeUCG002.id.11360	Inverse variance weighted	2	0.0813841	0.0229182	0.000383672	4	Transverse	0.0393197	HSD17B13	87303789	87322906
ENSG00000186470.13	genus.RuminococcaceaeUCG002.id.11360	Inverse variance weighted	13	0.0249517	0.00593823	2.64716e-05	6	Transverse	0.00589757	BTN3A2	26365159	26378320
ENSG00000196821.9	genus.RuminococcaceaeUCG002.id.11360	Inverse variance weighted	4	0.156705	0.0364449	1.70968e-05	6	Transverse	0.00425148	C6orf106	34587288	34696859
ENSG00000204528.3	genus.RuminococcaceaeUCG002.id.11360	Inverse variance weighted	10	-0.030739	0.00734894	2.87966e-05	6	Transverse	0.00630444	PSORS1C3	31173735	31177899
ENSG00000165916.8	genus.RuminococcaceaeUCG002.id.11360	Inverse variance weighted	5	-0.137778	0.0344761	6.43319e-05	11	Transverse	0.0114223	PSMC3	47418769	47426473
ENSG00000172247.3	genus.RuminococcaceaeUCG002.id.11360	Inverse variance weighted	5	0.0727138	0.0162803	7.9556e-06	11	Transverse	0.00233806	C1QTNF4	47589664	47594659
ENSG00000172613.7	genus.RuminococcaceaeUCG002.id.11360	Inverse variance weighted	6	0.152039	0.0302689	5.08812e-07	11	Transverse	0.000239078	RAD9A	67317871	67398182
ENSG00000175224.16	genus.RuminococcaceaeUCG002.id.11360	Inverse variance weighted	3	0.189109	0.0328934	8.9688e-09	11	Transverse	7.13689e-06	ATG13	46617527	46674818
ENSG00000010626.14	genus.RuminococcaceaeUCG002.id.11360	Inverse variance weighted	80	-0.0201796	0.00323363	4.36021e-10	12	Transverse	4.76058e-07	LRRC23	6904733	6914243
ENSG00000111328.6	genus.RuminococcaceaeUCG002.id.11360	Inverse variance weighted	5	0.086083	0.0201285	1.89704e-05	12	Transverse	0.00460316	CDK2AP1	123261484	123272334
ENSG00000111671.9	genus.RuminococcaceaeUCG002.id.11360	Inverse variance weighted	81	-0.0167803	0.00267516	3.54993e-10	12	Transverse	3.9307e-07	SPSB2	6870949	6889358
ENSG00000111676.14	genus.RuminococcaceaeUCG002.id.11360	Inverse variance weighted	35	0.0622206	0.0161481	0.000116617	12	Transverse	0.0173188	ATN1	6924463	6942321
ENSG00000111678.10	genus.RuminococcaceaeUCG002.id.11360	Inverse variance weighted	78	0.0324783	0.00503632	1.12732e-10	12	Transverse	1.3714e-07	C12orf57	6943433	6946003
ENSG00000150967.17	genus.RuminococcaceaeUCG002.id.11360	Inverse variance weighted	5	-0.0921762	0.0197851	3.1795e-06	12	Transverse	0.00111718	ABCB9	122920951	122981570
ENSG00000164845.16	genus.RuminococcaceaeUCG002.id.11360	Inverse variance weighted	27	0.0215975	0.00393498	4.05112e-08	12	Transverse	2.75007e-05	FAM86FP	8232512	8242948
ENSG00000182196.13	genus.RuminococcaceaeUCG002.id.11360	Inverse variance weighted	3	0.163775	0.0449707	0.000270715	12	Transverse	0.0310472	ARL6IP4	122981650	122982913
ENSG00000184293.7	genus.RuminococcaceaeUCG002.id.11360	Inverse variance weighted	25	-0.0922062	0.00960894	8.32004e-22	12	Transverse	2.7586e-18	CLECL1	9715860	9733299
ENSG00000214826.5	genus.RuminococcaceaeUCG002.id.11360	Inverse variance weighted	54	0.0317621	0.0063798	6.40663e-07	12	Transverse	0.000290731	DDX12P	9418673	9448229
ENSG00000256069.7	genus.RuminococcaceaeUCG002.id.11360	Inverse variance weighted	138	0.0190234	0.00163923	3.88084e-31	12	Transverse	2.25317e-27	A2MP1	9228533	9275817
ENSG00000256594.7	genus.RuminococcaceaeUCG002.id.11360	Inverse variance weighted	76	0.0419745	0.00495774	2.52995e-17	12	Transverse	6.33786e-14	RP11-705C15.2	9617284	9658412
ENSG00000257027.1	genus.RuminococcaceaeUCG002.id.11360	Inverse variance weighted	139	0.0513962	0.00310358	1.34883e-61	12	Transverse	2.94299e-57	RP11-705C15.3	9658567	9662085
ENSG00000100558.8	genus.RuminococcaceaeUCG002.id.11360	Inverse variance weighted	8	-0.104227	0.0279507	0.000192266	14	Transverse	0.0245718	PLEK2	67386983	67412200
ENSG00000156873.15	genus.RuminococcaceaeUCG002.id.11360	Inverse variance weighted	2	0.235769	0.0577167	4.40901e-05	16	Transverse	0.00870502	PHKG2	30748270	30761176
ENSG00000157322.17	genus.RuminococcaceaeUCG002.id.11360	Inverse variance weighted	6	-0.028278	0.00658792	1.76753e-05	16	Transverse	0.00436007	CLEC18A	69950705	69964347
ENSG00000169951.9	genus.RuminococcaceaeUCG002.id.11360	Inverse variance weighted	2	0.111899	0.029654	0.000160977	16	Transverse	0.0217831	ZNF764	30553764	30558498
ENSG00000226232.8	genus.RuminococcaceaeUCG002.id.11360	Inverse variance weighted	5	-0.0720025	0.0178669	5.57902e-05	16	Transverse	0.0102892	NPIPB14P	69976388	69996188
ENSG00000255185.5	genus.RuminococcaceaeUCG002.id.11360	Inverse variance weighted	6	-0.0465184	0.0119938	0.000105091	16	Transverse	0.0160886	PDXDC2P	70010751	70065945
ENSG00000149531.15	genus.RuminococcaceaeUCG002.id.11360	Inverse variance weighted	3	-0.0608648	0.0165866	0.000243005	20	Transverse	0.0287824	FRG1BP	30377372	30399257
ENSG00000068654.15	genus.RuminococcaceaeUCG002.id.11360	Inverse variance weighted	5	0.111685	0.0224708	6.68754e-07	2	Transverse	0.000301256	POLR1A	86020216	86106155
ENSG00000115073.7	genus.RuminococcaceaeUCG002.id.11360	Inverse variance weighted	7	-0.0468611	0.0111635	2.69643e-05	2	Transverse	0.00597605	ACTR1B	97655963	97664107
ENSG00000144230.16	genus.RuminococcaceaeUCG002.id.11360	Inverse variance weighted	7	0.0505495	0.0121042	2.96409e-05	2	Transverse	0.00644859	GPR17	127645864	127652639
ENSG00000168291.12	genus.RuminococcaceaeUCG002.id.11360	Inverse variance weighted	2	0.146465	0.0354788	3.65556e-05	3	Transverse	0.0075602	PDHB	58427630	58433857
ENSG00000173226.16	genus.RuminococcaceaeUCG002.id.11360	Inverse variance weighted	3	0.0470386	0.0115744	4.82324e-05	3	Transverse	0.00928127	IQCB1	121769763	121835079
ENSG00000196653.11	genus.RuminococcaceaeUCG002.id.11360	Inverse variance weighted	6	0.0539412	0.0131161	3.91222e-05	3	Transverse	0.00794287	ZNF502	44712643	44723831
ENSG00000157107.13	genus.RuminococcaceaeUCG002.id.11360	Inverse variance weighted	3	0.122939	0.0345021	0.000366326	5	Transverse	0.0381357	FCHO2	72955981	73090522
ENSG00000158987.20	genus.RuminococcaceaeUCG002.id.11360	Inverse variance weighted	6	0.0654471	0.0173179	0.000157359	5	Transverse	0.02145	RAPGEF6	131423921	131635236
ENSG00000164398.12	genus.RuminococcaceaeUCG002.id.11360	Inverse variance weighted	6	0.0268336	0.00711326	0.000161731	5	Transverse	0.021861	ACSL6	131949973	132012243
ENSG00000205485.13	genus.RuminococcaceaeUCG002.id.11360	Inverse variance weighted	2	-0.0694596	0.0169015	3.96241e-05	7	Transverse	0.00802791	AC004980.7	76549360	76627982
ENSG00000243566.6	genus.RuminococcaceaeUCG002.id.11360	Inverse variance weighted	2	-0.0776549	0.0196853	7.98605e-05	7	Transverse	0.013314	UPK3B	76510428	76516521
ENSG00000156110.13	genus.Anaerostipes.id.1991	Inverse variance weighted	5	-0.0507782	0.0130214	9.63575e-05	10	Transverse	0.0151446	ADK	74151185	74709303
ENSG00000276805.2	genus.Anaerostipes.id.1991	Inverse variance weighted	10	-0.0259799	0.00718197	0.000297596	10	Transverse	0.0330796	RP11-291L22.9	38403189	38452153
ENSG00000278616.1	genus.Anaerostipes.id.1991	Inverse variance weighted	3	0.0417872	0.0110793	0.000162185	10	Transverse	0.0219048	BEND3P3	79684095	79685436
ENSG00000171806.11	genus.Anaerostipes.id.1991	Inverse variance weighted	5	0.0342391	0.00953395	0.000329049	1	Transverse	0.0355056	METTL18	169792529	169794966
ENSG00000140386.12	genus.Anaerostipes.id.1991	Inverse variance weighted	6	0.0541163	0.0126618	1.92016e-05	15	Transverse	0.00463846	SCAPER	76347904	76905444
ENSG00000259422.1	genus.Anaerostipes.id.1991	Inverse variance weighted	6	-0.0380347	0.00854257	8.49247e-06	15	Transverse	0.00246531	RP11-593F23.1	76174891	76181486
ENSG00000260274.1	genus.Anaerostipes.id.1991	Inverse variance weighted	4	0.0487951	0.0139422	0.000465585	15	Transverse	0.0445897	RP11-817O13.8	75368199	75369378
ENSG00000005156.11	genus.Anaerostipes.id.1991	Inverse variance weighted	3	-0.0844316	0.0215313	8.80556e-05	17	Transverse	0.01423	LIG3	34980494	35005989
ENSG00000108592.16	genus.Anaerostipes.id.1991	Inverse variance weighted	4	0.0359676	0.0099669	0.000307734	17	Transverse	0.0338836	FTSJ3	63819433	63830012
ENSG00000161395.13	genus.Anaerostipes.id.1991	Inverse variance weighted	5	-0.135268	0.0310737	1.34203e-05	17	Transverse	0.00352173	PGAP3	39671122	39696797
ENSG00000198496.10	genus.Anaerostipes.id.1991	Inverse variance weighted	4	-0.034134	0.00975624	0.000467567	17	Transverse	0.0447289	NBR2	43125610	43153671
ENSG00000267681.1	genus.Anaerostipes.id.1991	Inverse variance weighted	3	-0.0542826	0.0154313	0.000435309	17	Transverse	0.0426349	CTD-3199J23.6	43145114	43145255
ENSG00000213967.10	genus.Anaerostipes.id.1991	Inverse variance weighted	4	0.0513149	0.0145095	0.000405246	19	Transverse	0.0407829	ZNF726	23914876	23945159
ENSG00000267575.6	genus.Anaerostipes.id.1991	Inverse variance weighted	6	0.0910393	0.023674	0.000120284	19	Transverse	0.0177349	CTC-459F4.3	27793463	27918863
ENSG00000268442.1	genus.Anaerostipes.id.1991	Inverse variance weighted	4	0.0536411	0.0146079	0.00024061	19	Transverse	0.0286286	CTD-2027I19.2	24162370	24163425
ENSG00000179979.8	genus.Anaerostipes.id.1991	Inverse variance weighted	6	0.0409566	0.0111087	0.000227002	4	Transverse	0.0275262	CRIPAK	1391552	1395989
ENSG00000197062.11	genus.Anaerostipes.id.1991	Inverse variance weighted	14	0.0629726	0.0166574	0.000156543	6	Transverse	0.0213625	ZSCAN26	28267010	28278224
ENSG00000216901.1	genus.Anaerostipes.id.1991	Inverse variance weighted	12	-0.0271516	0.00694328	9.21108e-05	6	Transverse	0.0146674	ZNF603P	28176188	28176674
ENSG00000235109.7	genus.Anaerostipes.id.1991	Inverse variance weighted	12	-0.0324157	0.00826386	8.76049e-05	6	Transverse	0.0141774	ZSCAN31	28324693	28356271
ENSG00000248290.1	genus.Anaerostipes.id.1991	Inverse variance weighted	5	-0.069571	0.0161424	1.63375e-05	6	Transverse	0.00410111	TNXA	32008614	32012472
ENSG00000279453.1	genus.Anaerostipes.id.1991	Inverse variance weighted	5	-0.138821	0.0342758	5.11893e-05	6	Transverse	0.00967019	RP3-425C14.4	122436789	122439223
ENSG00000173295.7	genus.Anaerostipes.id.1991	Inverse variance weighted	7	0.0384904	0.00821674	2.80796e-06	8	Transverse	0.00101098	FAM86B3P	8228595	8244865
ENSG00000197140.14	genus.Anaerostipes.id.1991	Inverse variance weighted	3	-0.0568299	0.0136275	3.04277e-05	8	Transverse	0.00657377	ADAM32	39106990	39284911
ENSG00000233609.3	genus.Anaerostipes.id.1991	Inverse variance weighted	8	0.0449899	0.0109994	4.30962e-05	8	Transverse	0.0085536	RPL10P19	8961200	8979025
ENSG00000253981.5	genus.Anaerostipes.id.1991	Inverse variance weighted	6	0.0441765	0.0103334	1.91033e-05	8	Transverse	0.00462462	ALG1L13P	8236003	8244040
ENSG00000269918.1	genus.Anaerostipes.id.1991	Inverse variance weighted	9	0.0649679	0.0127661	3.59777e-07	8	Transverse	0.000178604	AF131215.9	11104691	11106704
ENSG00000110455.13	genus.Anaerostipes.id.1991	Inverse variance weighted	3	-0.0443572	0.0121084	0.000248958	11	Transverse	0.0293157	ACCS	44065925	44084214
ENSG00000175224.16	genus.Anaerostipes.id.1991	Inverse variance weighted	3	-0.160203	0.0331178	1.31574e-06	11	Transverse	0.000538707	ATG13	46617527	46674818
ENSG00000003056.7	genus.Anaerostipes.id.1991	Inverse variance weighted	23	0.070909	0.014964	2.15152e-06	12	Transverse	0.000812991	M6PR	8941468	8949955
ENSG00000069493.14	genus.Anaerostipes.id.1991	Inverse variance weighted	129	-0.0451136	0.00567654	1.90482e-15	12	Transverse	4.21043e-12	CLEC2D	9664969	9699555
ENSG00000139192.11	genus.Anaerostipes.id.1991	Inverse variance weighted	2	-0.0733271	0.0198984	0.000228642	12	Transverse	0.0276729	TAPBPL	6451719	6466517
ENSG00000278635.1	genus.Anaerostipes.id.1991	Inverse variance weighted	79	-0.0477251	0.00333834	2.31601e-46	12	Transverse	2.41002e-42	CTD-2318O12.1	9415641	9416718
ENSG00000178952.10	genus.Anaerostipes.id.1991	Inverse variance weighted	4	0.180862	0.0404641	7.83301e-06	16	Transverse	0.00230654	TUFM	28842411	28846408
ENSG00000196993.8	genus.Anaerostipes.id.1991	Inverse variance weighted	5	-0.0534472	0.012701	2.57524e-05	16	Transverse	0.00577442	NPIPB9	28751787	28772807
ENSG00000251417.2	genus.Anaerostipes.id.1991	Inverse variance weighted	5	-0.0567723	0.0113766	6.02975e-07	16	Transverse	0.000276786	RP11-1348G14.4	28802743	28817828
ENSG00000259982.1	genus.Anaerostipes.id.1991	Inverse variance weighted	4	0.0360381	0.0078438	4.33841e-06	16	Transverse	0.00143528	CDC37P1	28700294	28701540
ENSG00000263627.1	genus.Anaerostipes.id.1991	Inverse variance weighted	2	0.0605502	0.0161083	0.000170635	18	Transverse	0.022647	PPP4R1-AS1	9615264	9619363
ENSG00000078814.15	genus.Anaerostipes.id.1991	Inverse variance weighted	8	-0.0610785	0.0162806	0.000175703	20	Transverse	0.0231047	MYH7B	34975403	35002403
ENSG00000101460.12	genus.Anaerostipes.id.1991	Inverse variance weighted	7	-0.0651436	0.0188524	0.000549378	20	Transverse	0.0495948	MAP1LC3A	34546854	34560345
ENSG00000130684.13	genus.Anaerostipes.id.1991	Inverse variance weighted	5	-0.132091	0.0366685	0.000315402	20	Transverse	0.0344551	ZNF337	25685567	25696841
ENSG00000077380.15	genus.Anaerostipes.id.1991	Inverse variance weighted	4	-0.110096	0.0306852	0.000333351	2	Transverse	0.0357866	DYNC1I2	171687409	171748420
ENSG00000241635.7	genus.Anaerostipes.id.1991	Inverse variance weighted	2	0.158947	0.0376056	2.37146e-05	2	Transverse	0.00543355	UGT1A1	233760248	233771615
ENSG00000082701.14	genus.Anaerostipes.id.1991	Inverse variance weighted	3	-0.123164	0.0336696	0.000254182	3	Transverse	0.0297165	GSK3B	119821323	120094417
ENSG00000113119.12	genus.Anaerostipes.id.1991	Inverse variance weighted	4	-0.131609	0.0264255	6.34582e-07	5	Transverse	0.000288262	TMCO6	140639427	140645284
ENSG00000158987.20	genus.Anaerostipes.id.1991	Inverse variance weighted	6	0.0861655	0.0174044	7.39124e-07	5	Transverse	0.000328579	RAPGEF6	131423921	131635236
ENSG00000164398.12	genus.Anaerostipes.id.1991	Inverse variance weighted	6	0.0332057	0.00715071	3.42232e-06	5	Transverse	0.00118193	ACSL6	131949973	132012243
ENSG00000186952.14	genus.Anaerostipes.id.1991	Inverse variance weighted	3	-0.0551887	0.0158536	0.000499265	5	Transverse	0.0466093	TMEM232	110289233	110738956
ENSG00000015676.17	genus.Anaerostipes.id.1991	Inverse variance weighted	2	0.148196	0.0315853	2.70635e-06	7	Transverse	0.000982045	NUDCD3	44379121	44490880
ENSG00000164669.12	genus.Anaerostipes.id.1991	Inverse variance weighted	7	0.0274874	0.00516256	1.01305e-07	7	Transverse	6.09301e-05	INTS4P1	65141225	65234216
ENSG00000189316.3	genus.Anaerostipes.id.1991	Inverse variance weighted	6	0.0341364	0.00773828	1.02721e-05	7	Transverse	0.00285629	RP11-797H7.5	64888527	64890100
ENSG00000198039.11	genus.Anaerostipes.id.1991	Inverse variance weighted	8	0.0577355	0.0113886	3.98698e-07	7	Transverse	0.000194499	ZNF273	64870172	64930966
ENSG00000213462.4	genus.Anaerostipes.id.1991	Inverse variance weighted	7	-0.0573538	0.0101817	1.77091e-08	7	Transverse	1.30624e-05	ERV3-1	64991037	65006743
ENSG00000224316.1	genus.Anaerostipes.id.1991	Inverse variance weighted	5	-0.0608495	0.0119246	3.34568e-07	7	Transverse	0.000168752	GTF2IP5	65773620	65802067
ENSG00000226002.1	genus.Anaerostipes.id.1991	Inverse variance weighted	8	-0.0336148	0.00573474	4.58418e-09	7	Transverse	3.94487e-06	GTF2IP14	65084103	65100232
ENSG00000227113.2	genus.Anaerostipes.id.1991	Inverse variance weighted	8	-0.0345453	0.00637029	5.86463e-08	7	Transverse	3.80662e-05	RP11-460N20.4	65075023	65078780
ENSG00000230295.1	genus.Anaerostipes.id.1991	Inverse variance weighted	7	-0.0388041	0.0111777	0.000517433	7	Transverse	0.0477208	GTF2IP23	66880708	66882981
ENSG00000234585.6	genus.Anaerostipes.id.1991	Inverse variance weighted	8	-0.030855	0.00552207	2.30262e-08	7	Transverse	1.65775e-05	CCT6P3	65038360	65074713
ENSG00000237310.1	genus.Anaerostipes.id.1991	Inverse variance weighted	8	-0.0370979	0.00945488	8.72097e-05	7	Transverse	0.0141406	GS1-124K5.4	66493706	66495474
ENSG00000273024.5	genus.Anaerostipes.id.1991	Inverse variance weighted	4	-0.0519852	0.014043	0.00021402	7	Transverse	0.0263919	INTS4P2	65648042	65715661
ENSG00000273142.1	genus.Anaerostipes.id.1991	Inverse variance weighted	10	-0.0336806	0.00758583	8.99873e-06	7	Transverse	0.00258071	RP11-458F8.4	66902857	66906297
ENSG00000119509.12	genus.Anaerostipes.id.1991	Inverse variance weighted	3	0.106189	0.0215279	8.11322e-07	9	Transverse	0.000356341	INVS	100099256	100301000
ENSG00000067208.14	genus.Flavonifractor.id.2059	Inverse variance weighted	7	0.0992556	0.027002	0.000237051	1	Transverse	0.0283407	EVI5	92508696	92792404
ENSG00000171806.11	genus.Flavonifractor.id.2059	Inverse variance weighted	5	-0.0427607	0.0120169	0.00037314	1	Transverse	0.0385528	METTL18	169792529	169794966
ENSG00000140521.12	genus.Flavonifractor.id.2059	Inverse variance weighted	2	0.19558	0.0475805	3.94791e-05	15	Transverse	0.00800692	POLG	89316305	89334861
ENSG00000171649.11	genus.Flavonifractor.id.2059	Inverse variance weighted	2	-0.266301	0.0571193	3.1286e-06	19	Transverse	0.00110273	ZIK1	57578456	57593777
ENSG00000184983.9	genus.Flavonifractor.id.2059	Inverse variance weighted	3	0.134472	0.0380064	0.000402963	22	Transverse	0.0406318	NDUFA6	42085525	42090930
ENSG00000279159.1	genus.Flavonifractor.id.2059	Inverse variance weighted	5	0.058131	0.0153927	0.000159032	22	Transverse	0.0216106	RP3-394A18.1	29979053	30025629
ENSG00000251022.6	genus.Flavonifractor.id.2059	Inverse variance weighted	3	0.214868	0.0523383	4.03668e-05	4	Transverse	0.008143	THAP9-AS1	82893009	82900960
ENSG00000112232.8	genus.Flavonifractor.id.2059	Inverse variance weighted	5	0.081141	0.0177834	5.04917e-06	6	Transverse	0.00162087	KHDRBS2	61679960	62286227
ENSG00000124713.5	genus.Flavonifractor.id.2059	Inverse variance weighted	2	-0.070959	0.0189018	0.000173979	6	Transverse	0.0229389	GNMT	42960758	42963869
ENSG00000196284.15	genus.Flavonifractor.id.2059	Inverse variance weighted	3	0.217836	0.0580133	0.000173394	6	Transverse	0.0228796	SUPT3H	44809317	45377953
ENSG00000204632.11	genus.Flavonifractor.id.2059	Inverse variance weighted	8	-0.0610893	0.0130883	3.04944e-06	6	Transverse	0.00108102	HLA-G	29826967	29831125
ENSG00000177697.17	genus.Flavonifractor.id.2059	Inverse variance weighted	2	0.101794	0.0247315	3.85558e-05	11	Transverse	0.00785854	CD151	832884	839720
ENSG00000003056.7	genus.Flavonifractor.id.2059	Inverse variance weighted	23	-0.0766668	0.0187118	4.1809e-05	12	Transverse	0.00837192	M6PR	8941468	8949955
ENSG00000089818.17	genus.Flavonifractor.id.2059	Inverse variance weighted	7	0.133916	0.0266019	4.80119e-07	12	Transverse	0.000227492	NECAP1	8076939	8097859
ENSG00000110811.19	genus.Flavonifractor.id.2059	Inverse variance weighted	7	0.174513	0.0393882	9.39718e-06	12	Transverse	0.00266783	P3H3	6828410	6839851
ENSG00000111671.9	genus.Flavonifractor.id.2059	Inverse variance weighted	81	-0.050266	0.00336049	1.38248e-50	12	Transverse	1.90834e-46	SPSB2	6870949	6889358
ENSG00000173262.11	genus.Flavonifractor.id.2059	Inverse variance weighted	14	-0.0396622	0.00810764	9.98391e-07	12	Transverse	0.000424182	SLC2A14	7812512	7891148
ENSG00000175899.14	genus.Flavonifractor.id.2059	Inverse variance weighted	71	0.0730425	0.00834969	2.17297e-18	12	Transverse	5.80936e-15	A2M	9068183	9116229
ENSG00000278635.1	genus.Flavonifractor.id.2059	Inverse variance weighted	79	-0.0203744	0.00417789	1.07871e-06	12	Transverse	0.0004522	CTD-2318O12.1	9415641	9416718
ENSG00000261783.1	genus.Flavonifractor.id.2059	Inverse variance weighted	3	0.0432998	0.0110072	8.36292e-05	16	Transverse	0.0137368	RP11-252K23.2	75379818	75381260
ENSG00000274627.1	genus.Flavonifractor.id.2059	Inverse variance weighted	3	-0.0913392	0.0220272	3.37354e-05	16	Transverse	0.00711953	RP11-104N10.2	89516797	89522217
ENSG00000264247.1	genus.Flavonifractor.id.2059	Inverse variance weighted	2	-0.0947791	0.0250248	0.000152228	18	Transverse	0.0209783	LINC00909	74591774	74598508
ENSG00000149531.15	genus.Flavonifractor.id.2059	Inverse variance weighted	3	0.0895108	0.0208706	1.79608e-05	20	Transverse	0.00441841	FRG1BP	30377372	30399257
ENSG00000205611.4	genus.Flavonifractor.id.2059	Inverse variance weighted	2	0.0918365	0.0260148	0.000415305	20	Transverse	0.0414469	LINC01597	30278906	30288479
ENSG00000276952.1	genus.Flavonifractor.id.2059	Inverse variance weighted	4	-0.129623	0.0286701	6.14883e-06	20	Transverse	0.00189908	RP5-965G21.6	25284915	25285588
ENSG00000068654.15	genus.Flavonifractor.id.2059	Inverse variance weighted	5	-0.0985131	0.02833	0.000506402	2	Transverse	0.0470337	POLR1A	86020216	86106155
ENSG00000128699.13	genus.Flavonifractor.id.2059	Inverse variance weighted	3	-0.157969	0.0449404	0.000439619	2	Transverse	0.0429294	ORMDL1	189770323	189783573
ENSG00000135976.17	genus.Flavonifractor.id.2059	Inverse variance weighted	5	0.0951344	0.0254599	0.000186498	2	Transverse	0.0241033	ANKRD36	97113496	97264521
ENSG00000169629.11	genus.Flavonifractor.id.2059	Inverse variance weighted	6	-0.0310698	0.0080666	0.000117318	2	Transverse	0.0173942	RGPD8	112370092	112434488
ENSG00000196912.12	genus.Flavonifractor.id.2059	Inverse variance weighted	8	-0.0407881	0.00862276	2.24204e-06	2	Transverse	0.000841089	ANKRD36B	97492663	97589965
ENSG00000082701.14	genus.Flavonifractor.id.2059	Inverse variance weighted	3	-0.145727	0.042114	0.000539567	3	Transverse	0.0490037	GSK3B	119821323	120094417
ENSG00000145020.15	genus.Flavonifractor.id.2059	Inverse variance weighted	7	-0.0704842	0.0180794	9.6757e-05	3	Transverse	0.015195	AMT	49416775	49422753
ENSG00000145029.13	genus.Flavonifractor.id.2059	Inverse variance weighted	6	-0.115301	0.0286307	5.64488e-05	3	Transverse	0.0103795	NICN1	49422946	49429326
ENSG00000168268.10	genus.Flavonifractor.id.2059	Inverse variance weighted	8	-0.0720841	0.0178766	5.52302e-05	3	Transverse	0.0102292	NT5DC2	52524496	52535054
ENSG00000178467.17	genus.Flavonifractor.id.2059	Inverse variance weighted	6	-0.180455	0.0380853	2.15645e-06	3	Transverse	0.000814174	P4HTM	48989989	49007061
ENSG00000186446.11	genus.Flavonifractor.id.2059	Inverse variance weighted	4	-0.168274	0.0438302	0.000123424	3	Transverse	0.0180677	ZNF501	44729596	44737083
ENSG00000196653.11	genus.Flavonifractor.id.2059	Inverse variance weighted	6	-0.068153	0.0165569	3.85024e-05	3	Transverse	0.00784883	ZNF502	44712643	44723831
ENSG00000198218.10	genus.Flavonifractor.id.2059	Inverse variance weighted	9	0.0952168	0.0214733	9.24141e-06	3	Transverse	0.00263467	QRICH1	49029707	49094363
ENSG00000113318.9	genus.Flavonifractor.id.2059	Inverse variance weighted	3	-0.114866	0.0238881	1.52067e-06	5	Transverse	0.000606969	MSH3	80655152	80876460
ENSG00000158987.20	genus.Flavonifractor.id.2059	Inverse variance weighted	6	-0.0869344	0.0217523	6.42722e-05	5	Transverse	0.0114147	RAPGEF6	131423921	131635236
ENSG00000164398.12	genus.Flavonifractor.id.2059	Inverse variance weighted	6	-0.0338983	0.00893223	0.000147611	5	Transverse	0.0205185	ACSL6	131949973	132012243
ENSG00000131558.14	genus.Flavonifractor.id.2059	Inverse variance weighted	4	0.0991572	0.024797	6.36749e-05	7	Transverse	0.0113339	EXOC4	133253073	134066589
ENSG00000205763.13	genus.Flavonifractor.id.2059	Inverse variance weighted	4	-0.146227	0.0371438	8.2586e-05	7	Transverse	0.0136177	RP9P	32916815	32943176
ENSG00000272905.1	genus.Flavonifractor.id.2059	Inverse variance weighted	2	-0.125307	0.0318402	8.30261e-05	7	Transverse	0.0136648	RP11-265E18.1	32845394	32846061
ENSG00000175395.15	genus.RuminococcaceaeUCG003.id.11361	Inverse variance weighted	5	0.182735	0.0433695	2.51503e-05	10	Transverse	0.00567503	ZNF25	37949572	37976633
ENSG00000198105.13	genus.RuminococcaceaeUCG003.id.11361	Inverse variance weighted	8	0.121894	0.0249943	1.07788e-06	10	Transverse	0.000452133	ZNF248	37802823	37857636
ENSG00000272983.1	genus.RuminococcaceaeUCG003.id.11361	Inverse variance weighted	6	-0.0817319	0.0222532	0.000239895	10	Transverse	0.0285823	RP11-508N22.12	38137337	38144399
ENSG00000231050.1	genus.RuminococcaceaeUCG003.id.11361	Inverse variance weighted	3	0.0595204	0.0157675	0.000160089	1	Transverse	0.0217063	RP1-140A9.1	1891471	1892658
ENSG00000280670.2	genus.RuminococcaceaeUCG003.id.11361	Inverse variance weighted	8	-0.0264079	0.00698218	0.00015546	1	Transverse	0.0212856	CCDC163	45493866	45500052
ENSG00000073417.14	genus.RuminococcaceaeUCG003.id.11361	Inverse variance weighted	3	-0.176214	0.0438985	5.96664e-05	15	Transverse	0.0108211	PDE8A	84980440	85139145
ENSG00000170298.15	genus.RuminococcaceaeUCG003.id.11361	Inverse variance weighted	5	0.0787977	0.022132	0.000370364	17	Transverse	0.0383855	LGALS9B	20449395	20467539
ENSG00000176390.11	genus.RuminococcaceaeUCG003.id.11361	Inverse variance weighted	4	-0.121743	0.0280785	1.45226e-05	17	Transverse	0.00374775	CRLF3	30769388	30824776
ENSG00000264538.6	genus.RuminococcaceaeUCG003.id.11361	Inverse variance weighted	8	-0.0463689	0.0111766	3.34274e-05	17	Transverse	0.00707109	SUZ12P1	30709299	30790908
ENSG00000174886.12	genus.RuminococcaceaeUCG003.id.11361	Inverse variance weighted	3	0.120608	0.0289815	3.16075e-05	19	Transverse	0.00676973	NDUFA11	5891276	5904006
ENSG00000100296.13	genus.RuminococcaceaeUCG003.id.11361	Inverse variance weighted	4	-0.0575392	0.014504	7.27429e-05	22	Transverse	0.0124831	THOC5	29505879	29554254
ENSG00000198502.5	genus.RuminococcaceaeUCG003.id.11361	Inverse variance weighted	7	0.025159	0.00726411	0.00053326	6	Transverse	0.048653	HLA-DRB5	32517343	32530287
ENSG00000215190.9	genus.RuminococcaceaeUCG003.id.11361	Inverse variance weighted	6	0.0276243	0.00655665	2.51802e-05	6	Transverse	0.00568002	LINC00680	57946074	57961501
ENSG00000260273.1	genus.RuminococcaceaeUCG003.id.11361	Inverse variance weighted	5	0.042683	0.00985785	1.49216e-05	6	Transverse	0.00382808	RP11-425D10.10	109382795	109383666
ENSG00000272501.1	genus.RuminococcaceaeUCG003.id.11361	Inverse variance weighted	3	0.0608251	0.0174694	0.000498054	6	Transverse	0.0465396	XXbac-BPG299F13.17	31195200	31198037
ENSG00000133739.15	genus.RuminococcaceaeUCG003.id.11361	Inverse variance weighted	4	0.0626803	0.0164116	0.000133847	8	Transverse	0.0191785	LRRCC1	85107147	85146076
ENSG00000173295.7	genus.RuminococcaceaeUCG003.id.11361	Inverse variance weighted	7	0.0317854	0.00890879	0.000359892	8	Transverse	0.0376587	FAM86B3P	8228595	8244865
ENSG00000269918.1	genus.RuminococcaceaeUCG003.id.11361	Inverse variance weighted	9	0.0511944	0.0138396	0.000216341	8	Transverse	0.0266103	AF131215.9	11104691	11106704
ENSG00000166793.10	genus.RuminococcaceaeUCG003.id.11361	Inverse variance weighted	2	0.173881	0.0490296	0.000390461	11	Transverse	0.0398134	YPEL4	57645087	57649944
ENSG00000167800.9	genus.RuminococcaceaeUCG003.id.11361	Inverse variance weighted	6	-0.121586	0.0225375	6.85917e-08	11	Transverse	4.3522e-05	TBX10	67631303	67639560
ENSG00000172932.14	genus.RuminococcaceaeUCG003.id.11361	Inverse variance weighted	4	-0.17686	0.0473519	0.000187699	11	Transverse	0.0242099	ANKRD13D	67288547	67302485
ENSG00000280143.1	genus.RuminococcaceaeUCG003.id.11361	Inverse variance weighted	4	0.0970396	0.0249819	0.000102584	11	Transverse	0.0158227	AP000892.6	117206357	117210292
ENSG00000010626.14	genus.RuminococcaceaeUCG003.id.11361	Inverse variance weighted	80	-0.0372776	0.00351734	3.03633e-26	12	Transverse	1.29165e-22	LRRC23	6904733	6914243
ENSG00000111676.14	genus.RuminococcaceaeUCG003.id.11361	Inverse variance weighted	35	0.121194	0.0175637	5.19079e-12	12	Transverse	8.0712e-09	ATN1	6924463	6942321
ENSG00000111678.10	genus.RuminococcaceaeUCG003.id.11361	Inverse variance weighted	78	0.0585113	0.00547862	1.26356e-26	12	Transverse	5.47856e-23	C12orf57	6943433	6946003
ENSG00000171860.4	genus.RuminococcaceaeUCG003.id.11361	Inverse variance weighted	7	0.0915875	0.0208735	1.14538e-05	12	Transverse	0.00310883	C3AR1	8058302	8066471
ENSG00000175899.14	genus.RuminococcaceaeUCG003.id.11361	Inverse variance weighted	71	0.033071	0.00722223	4.67086e-06	12	Transverse	0.00152328	A2M	9068183	9116229
ENSG00000214826.5	genus.RuminococcaceaeUCG003.id.11361	Inverse variance weighted	54	0.0443452	0.00696412	1.91915e-10	12	Transverse	2.23423e-07	DDX12P	9418673	9448229
ENSG00000256069.7	genus.RuminococcaceaeUCG003.id.11361	Inverse variance weighted	138	0.0117772	0.00178564	4.23794e-11	12	Transverse	5.60406e-08	A2MP1	9228533	9275817
ENSG00000257218.5	genus.RuminococcaceaeUCG003.id.11361	Inverse variance weighted	2	0.107341	0.0257422	3.0479e-05	12	Transverse	0.00657909	GATC	120446438	120463749
ENSG00000100554.11	genus.RuminococcaceaeUCG003.id.11361	Inverse variance weighted	7	-0.0820747	0.022014	0.000192774	14	Transverse	0.0246297	ATP6V1D	67294371	67359996
ENSG00000184227.7	genus.RuminococcaceaeUCG003.id.11361	Inverse variance weighted	5	-0.0536515	0.0145006	0.000215645	14	Transverse	0.0265513	ACOT1	73537114	73543794
ENSG00000157322.17	genus.RuminococcaceaeUCG003.id.11361	Inverse variance weighted	6	-0.0358423	0.00718266	6.03433e-07	16	Transverse	0.000276861	CLEC18A	69950705	69964347
ENSG00000226232.8	genus.RuminococcaceaeUCG003.id.11361	Inverse variance weighted	5	-0.107951	0.0195208	3.2013e-08	16	Transverse	2.23343e-05	NPIPB14P	69976388	69996188
ENSG00000255185.5	genus.RuminococcaceaeUCG003.id.11361	Inverse variance weighted	6	-0.0536138	0.0130774	4.13656e-05	16	Transverse	0.00830855	PDXDC2P	70010751	70065945
ENSG00000144026.11	genus.RuminococcaceaeUCG003.id.11361	Inverse variance weighted	8	0.070874	0.0134916	1.49495e-07	2	Transverse	8.50431e-05	ZNF514	95147937	95165413
ENSG00000144034.14	genus.RuminococcaceaeUCG003.id.11361	Inverse variance weighted	4	0.0928976	0.025047	0.00020814	2	Transverse	0.0258959	TPRKB	73729104	73737400
ENSG00000144182.16	genus.RuminococcaceaeUCG003.id.11361	Inverse variance weighted	5	-0.055207	0.0146936	0.000171815	2	Transverse	0.0227467	LIPT1	99154965	99163157
ENSG00000004534.14	genus.RuminococcaceaeUCG003.id.11361	Inverse variance weighted	6	0.0555498	0.011855	2.78906e-06	3	Transverse	0.00100532	RBM6	49940007	50077252
ENSG00000114054.13	genus.RuminococcaceaeUCG003.id.11361	Inverse variance weighted	5	0.283386	0.0526411	7.31048e-08	3	Transverse	4.61474e-05	PCCB	136250306	136336232
ENSG00000144792.9	genus.RuminococcaceaeUCG003.id.11361	Inverse variance weighted	7	-0.0369117	0.0104348	0.000404152	3	Transverse	0.0407031	ZNF660	44578223	44599694
ENSG00000174891.12	genus.RuminococcaceaeUCG003.id.11361	Inverse variance weighted	2	0.202497	0.044728	5.97433e-06	3	Transverse	0.00185663	RSRC1	158107789	158545730
ENSG00000178252.17	genus.RuminococcaceaeUCG003.id.11361	Inverse variance weighted	11	0.0442255	0.0125953	0.000445956	3	Transverse	0.0433085	WDR6	49007155	49015803
ENSG00000182179.12	genus.RuminococcaceaeUCG003.id.11361	Inverse variance weighted	7	0.0957218	0.0161804	3.30058e-09	3	Transverse	2.96279e-06	UBA7	49805207	49813946
ENSG00000233276.3	genus.RuminococcaceaeUCG003.id.11361	Inverse variance weighted	2	0.20217	0.0486878	3.29049e-05	3	Transverse	0.00699136	GPX1	49357176	49358600
ENSG00000242142.1	genus.RuminococcaceaeUCG003.id.11361	Inverse variance weighted	3	-0.0462434	0.0133761	0.000545893	3	Transverse	0.0493892	SERBP1P3	53064283	53065091
ENSG00000158987.20	genus.RuminococcaceaeUCG003.id.11361	Inverse variance weighted	6	0.0695054	0.0188313	0.000223421	5	Transverse	0.0272432	RAPGEF6	131423921	131635236
ENSG00000184903.9	genus.RuminococcaceaeUCG003.id.11361	Inverse variance weighted	4	-0.147481	0.0336896	1.19975e-05	7	Transverse	0.00322468	IMMP2L	110663051	111562517
ENSG00000117174.10	genus.Anaerotruncus.id.2054	Inverse variance weighted	4	0.0788599	0.0199064	7.44684e-05	1	Transverse	0.0126779	ZNHIT6	85649423	85708433
ENSG00000169885.9	genus.Anaerotruncus.id.2054	Inverse variance weighted	2	-0.0636464	0.017732	0.000331491	1	Transverse	0.0356634	CALML6	1914827	1917294
ENSG00000136108.14	genus.Anaerotruncus.id.2054	Inverse variance weighted	7	0.0723978	0.0184995	9.09646e-05	13	Transverse	0.0145467	CKAP2	52455429	52476628
ENSG00000151575.14	genus.Anaerotruncus.id.2054	Inverse variance weighted	2	-0.0931776	0.0257155	0.000290757	15	Transverse	0.0325684	TEX9	56244009	56445997
ENSG00000230373.8	genus.Anaerotruncus.id.2054	Inverse variance weighted	6	-0.0480819	0.0117995	4.60303e-05	15	Transverse	0.0089698	GOLGA6L5P	84507885	84516814
ENSG00000108395.13	genus.Anaerotruncus.id.2054	Inverse variance weighted	6	0.0898415	0.0198503	6.01273e-06	17	Transverse	0.00186634	TRIM37	58998200	59106597
ENSG00000167671.11	genus.Anaerotruncus.id.2054	Inverse variance weighted	2	-0.119234	0.0312573	0.000136404	19	Transverse	0.0194296	UBXN6	4445019	4457822
ENSG00000213096.10	genus.Anaerotruncus.id.2054	Inverse variance weighted	2	-0.139423	0.0364317	0.000129736	19	Transverse	0.0187457	ZNF254	24033405	24129961
ENSG00000213967.10	genus.Anaerotruncus.id.2054	Inverse variance weighted	4	-0.0785726	0.0147075	9.17524e-08	19	Transverse	5.58029e-05	ZNF726	23914876	23945159
ENSG00000268442.1	genus.Anaerotruncus.id.2054	Inverse variance weighted	4	-0.0732837	0.0148053	7.42819e-07	19	Transverse	0.00032968	CTD-2027I19.2	24162370	24163425
ENSG00000269397.1	genus.Anaerotruncus.id.2054	Inverse variance weighted	3	-0.0649444	0.0141558	4.47856e-06	19	Transverse	0.00146943	CTB-92J24.2	23927788	23929287
ENSG00000156261.12	genus.Anaerotruncus.id.2054	Inverse variance weighted	4	0.0912334	0.0201699	6.0901e-06	21	Transverse	0.00188408	CCT8	29055805	29073797
ENSG00000100296.13	genus.Anaerotruncus.id.2054	Inverse variance weighted	4	-0.0694394	0.0135033	2.71277e-07	22	Transverse	0.000141471	THOC5	29505879	29554254
ENSG00000273253.2	genus.Anaerotruncus.id.2054	Inverse variance weighted	3	0.0590976	0.0161694	0.000257273	22	Transverse	0.0299794	RP3-402G11.26	50200076	50200837
ENSG00000170509.11	genus.Anaerotruncus.id.2054	Inverse variance weighted	2	0.0819273	0.0232307	0.000420807	4	Transverse	0.0418201	HSD17B13	87303789	87322906
ENSG00000065060.16	genus.Anaerotruncus.id.2054	Inverse variance weighted	3	0.0492563	0.0103044	1.75208e-06	6	Transverse	0.000683834	UHRF1BP1	34792015	34883138
ENSG00000124562.9	genus.Anaerotruncus.id.2054	Inverse variance weighted	2	-0.157915	0.0380704	3.35417e-05	6	Transverse	0.00709083	SNRPC	34757406	34773794
ENSG00000124613.8	genus.Anaerotruncus.id.2054	Inverse variance weighted	5	-0.0480803	0.0127916	0.000170763	6	Transverse	0.0226594	ZNF391	27374615	27403904
ENSG00000181315.10	genus.Anaerotruncus.id.2054	Inverse variance weighted	6	0.0456948	0.0116977	9.37114e-05	6	Transverse	0.0148547	ZNF322	26634383	26659752
ENSG00000184465.15	genus.Anaerotruncus.id.2054	Inverse variance weighted	3	-0.11087	0.0273983	5.19695e-05	6	Transverse	0.00978606	WDR27	169457212	169702048
ENSG00000186470.13	genus.Anaerotruncus.id.2054	Inverse variance weighted	13	0.0214616	0.00600761	0.000353722	6	Transverse	0.0372207	BTN3A2	26365159	26378320
ENSG00000196821.9	genus.Anaerotruncus.id.2054	Inverse variance weighted	4	0.151879	0.0369107	3.87556e-05	6	Transverse	0.00788976	C6orf106	34587288	34696859
ENSG00000204528.3	genus.Anaerotruncus.id.2054	Inverse variance weighted	10	-0.0347776	0.00747661	3.29489e-06	6	Transverse	0.0011467	PSORS1C3	31173735	31177899
ENSG00000204644.9	genus.Anaerotruncus.id.2054	Inverse variance weighted	19	-0.0173086	0.00463972	0.00019108	6	Transverse	0.0245	ZFP57	29672392	29681110
ENSG00000280107.1	genus.Anaerotruncus.id.2054	Inverse variance weighted	11	0.0269655	0.00728147	0.000212805	6	Transverse	0.0262928	AL022393.9	28170845	28172521
ENSG00000240694.8	genus.Anaerotruncus.id.2054	Inverse variance weighted	2	-0.158988	0.0336569	2.31485e-06	8	Transverse	0.000863612	PNMA2	26504686	26514021
ENSG00000172613.7	genus.Anaerotruncus.id.2054	Inverse variance weighted	6	0.126118	0.0298626	2.40775e-05	11	Transverse	0.00549442	RAD9A	67317871	67398182
ENSG00000175224.16	genus.Anaerotruncus.id.2054	Inverse variance weighted	3	0.156697	0.0333657	2.64844e-06	11	Transverse	0.00096336	ATG13	46617527	46674818
ENSG00000003056.7	genus.Anaerotruncus.id.2054	Inverse variance weighted	23	-0.062832	0.0152013	3.57535e-05	12	Transverse	0.00743638	M6PR	8941468	8949955
ENSG00000010626.14	genus.Anaerotruncus.id.2054	Inverse variance weighted	80	0.0218138	0.0032856	3.15349e-11	12	Transverse	4.31776e-08	LRRC23	6904733	6914243
ENSG00000111671.9	genus.Anaerotruncus.id.2054	Inverse variance weighted	81	0.0191137	0.00271832	2.04392e-12	12	Transverse	3.40092e-09	SPSB2	6870949	6889358
ENSG00000111676.14	genus.Anaerotruncus.id.2054	Inverse variance weighted	35	-0.0759557	0.0164077	3.6695e-06	12	Transverse	0.00125195	ATN1	6924463	6942321
ENSG00000139197.10	genus.Anaerotruncus.id.2054	Inverse variance weighted	69	-0.0218885	0.00288751	3.44464e-14	12	Transverse	6.89319e-11	PEX5	7188685	7218574
ENSG00000175899.14	genus.Anaerotruncus.id.2054	Inverse variance weighted	71	0.0600707	0.0067184	3.84908e-19	12	Transverse	1.11022e-15	A2M	9068183	9116229
ENSG00000087301.8	genus.Anaerotruncus.id.2054	Inverse variance weighted	3	-0.130943	0.0295965	9.67637e-06	14	Transverse	0.00273104	TXNDC16	52430590	52552522
ENSG00000103064.13	genus.Anaerotruncus.id.2054	Inverse variance weighted	6	0.0737516	0.019091	0.000111927	16	Transverse	0.0168276	SLC7A6	68264516	68301823
ENSG00000226232.8	genus.Anaerotruncus.id.2054	Inverse variance weighted	5	-0.0735074	0.0181118	4.93819e-05	16	Transverse	0.00945471	NPIPB14P	69976388	69996188
ENSG00000144191.11	genus.Anaerotruncus.id.2054	Inverse variance weighted	2	0.182335	0.051745	0.00042554	2	Transverse	0.0420588	CNGA3	98346155	98398601
ENSG00000129055.12	genus.Anaerotruncus.id.2054	Inverse variance weighted	2	0.0503648	0.0133898	0.000168937	3	Transverse	0.0224953	ANAPC13	134477706	134486716
ENSG00000145020.15	genus.Anaerotruncus.id.2054	Inverse variance weighted	7	-0.0509826	0.0144697	0.000426056	3	Transverse	0.0420944	AMT	49416775	49422753
ENSG00000145029.13	genus.Anaerotruncus.id.2054	Inverse variance weighted	6	-0.0816425	0.0229161	0.000367108	3	Transverse	0.0381892	NICN1	49422946	49429326
ENSG00000168026.18	genus.Anaerotruncus.id.2054	Inverse variance weighted	2	0.0915939	0.0226728	5.34959e-05	3	Transverse	0.0100031	TTC21A	39109085	39138902
ENSG00000168268.10	genus.Anaerotruncus.id.2054	Inverse variance weighted	8	0.0538021	0.0137574	9.19996e-05	3	Transverse	0.0146607	NT5DC2	52524496	52535054
ENSG00000168291.12	genus.Anaerotruncus.id.2054	Inverse variance weighted	2	0.128895	0.036061	0.000351082	3	Transverse	0.0370631	PDHB	58427630	58433857
ENSG00000178467.17	genus.Anaerotruncus.id.2054	Inverse variance weighted	6	-0.114155	0.0304983	0.000181832	3	Transverse	0.0236721	P4HTM	48989989	49007061
ENSG00000182923.16	genus.Anaerotruncus.id.2054	Inverse variance weighted	2	0.104107	0.0275313	0.000155945	3	Transverse	0.0213174	CEP63	134486027	134575013
ENSG00000186448.14	genus.Anaerotruncus.id.2054	Inverse variance weighted	4	0.105441	0.0287854	0.000249287	3	Transverse	0.0293487	ZNF197	44584888	44648471
ENSG00000198218.10	genus.Anaerotruncus.id.2054	Inverse variance weighted	9	0.0656836	0.0171897	0.000132856	3	Transverse	0.0190729	QRICH1	49029707	49094363
ENSG00000152348.15	genus.Anaerotruncus.id.2054	Inverse variance weighted	6	-0.0288066	0.00819911	0.00044245	5	Transverse	0.0431064	ATG10	81972025	82276857
ENSG00000153113.23	genus.Anaerotruncus.id.2054	Inverse variance weighted	2	-0.11072	0.0306113	0.000298069	5	Transverse	0.0331158	CAST	96525267	96779595
ENSG00000277149.4	genus.Anaerotruncus.id.2054	Inverse variance weighted	6	0.0212399	0.00611181	0.000510434	7	Transverse	0.0472621	TYW1B	72558744	72828198
ENSG00000119509.12	genus.Anaerotruncus.id.2054	Inverse variance weighted	3	-0.0887175	0.0218754	5.00093e-05	9	Transverse	0.00952774	INVS	100099256	100301000
ENSG00000156110.13	genus.Fusicatenibacter.id.11305	Inverse variance weighted	5	-0.0451866	0.0128409	0.000433237	10	Transverse	0.042512	ADK	74151185	74709303
ENSG00000254635.5	genus.Fusicatenibacter.id.11305	Inverse variance weighted	2	-0.0613556	0.0171852	0.000356619	10	Transverse	0.0374291	WAC-AS1	28522652	28532492
ENSG00000154222.14	genus.Fusicatenibacter.id.11305	Inverse variance weighted	4	0.0873416	0.0231663	0.000163112	1	Transverse	0.0219797	CC2D1B	52345723	52366193
ENSG00000244056.3	genus.Fusicatenibacter.id.11305	Inverse variance weighted	6	0.0809365	0.0169282	1.74272e-06	15	Transverse	0.000680963	RN7SL417P	84394072	84394336
ENSG00000259570.1	genus.Fusicatenibacter.id.11305	Inverse variance weighted	3	0.070688	0.0195937	0.000308925	15	Transverse	0.0339671	RP11-671M22.4	84394512	84395514
ENSG00000259683.1	genus.Fusicatenibacter.id.11305	Inverse variance weighted	6	0.0714179	0.0158136	6.29533e-06	15	Transverse	0.0019368	RP11-182J1.14	84389729	84395903
ENSG00000087191.12	genus.Fusicatenibacter.id.11305	Inverse variance weighted	3	0.152885	0.0302655	4.38472e-07	17	Transverse	0.000210711	PSMC5	63827672	63832026
ENSG00000108306.11	genus.Fusicatenibacter.id.11305	Inverse variance weighted	3	0.0830114	0.0233755	0.00038345	17	Transverse	0.0393149	FBXL20	39252644	39402523
ENSG00000108592.16	genus.Fusicatenibacter.id.11305	Inverse variance weighted	4	0.0550898	0.00983054	2.09534e-08	17	Transverse	1.51822e-05	FTSJ3	63819433	63830012
ENSG00000120071.13	genus.Fusicatenibacter.id.11305	Inverse variance weighted	6	0.0514277	0.0110173	3.04309e-06	17	Transverse	0.00107934	KANSL1	46029916	46225389
ENSG00000185829.17	genus.Fusicatenibacter.id.11305	Inverse variance weighted	7	0.0381992	0.0069901	4.63549e-08	17	Transverse	3.08752e-05	ARL17A	46516702	46579682
ENSG00000198231.12	genus.Fusicatenibacter.id.11305	Inverse variance weighted	2	-0.224206	0.0526728	2.07584e-05	17	Transverse	0.00492654	DDX42	63773776	63819317
ENSG00000228696.8	genus.Fusicatenibacter.id.11305	Inverse variance weighted	4	-0.0594268	0.0110797	8.15964e-08	17	Transverse	5.06336e-05	ARL17B	46274784	46361797
ENSG00000240280.6	genus.Fusicatenibacter.id.11305	Inverse variance weighted	2	-0.101682	0.0235325	1.5539e-05	17	Transverse	0.0039431	TCAM1P	63849292	63864379
ENSG00000260075.1	genus.Fusicatenibacter.id.11305	Inverse variance weighted	6	-0.0325806	0.00657384	7.19208e-07	17	Transverse	0.000320568	NSFP1	46372855	46487141
ENSG00000261575.2	genus.Fusicatenibacter.id.11305	Inverse variance weighted	10	0.0427287	0.0072492	3.76355e-09	17	Transverse	3.3276e-06	RP11-259G18.1	46267037	46268694
ENSG00000266918.1	genus.Fusicatenibacter.id.11305	Inverse variance weighted	4	0.0495503	0.0111245	8.42227e-06	17	Transverse	0.00244914	RP11-798G7.8	45531577	45533838
ENSG00000205702.10	genus.Fusicatenibacter.id.11305	Inverse variance weighted	3	0.0615741	0.0164407	0.00018024	22	Transverse	0.023526	CYP2D7	42140203	42144577
ENSG00000281538.1	genus.Fusicatenibacter.id.11305	Inverse variance weighted	3	0.075443	0.0195393	0.000112886	22	Transverse	0.0169375	RP4-669P10.20	42138106	42139611
ENSG00000109180.14	genus.Fusicatenibacter.id.11305	Inverse variance weighted	5	0.0844922	0.022614	0.000186768	4	Transverse	0.0241221	OCIAD1	48805212	48861817
ENSG00000145384.3	genus.Fusicatenibacter.id.11305	Inverse variance weighted	5	-0.118797	0.0232978	3.41361e-07	4	Transverse	0.000171475	FABP2	119317250	119322390
ENSG00000163281.11	genus.Fusicatenibacter.id.11305	Inverse variance weighted	4	-0.0792609	0.0202957	9.4106e-05	4	Transverse	0.0149019	GNPDA2	44682200	44726595
ENSG00000245958.6	genus.Fusicatenibacter.id.11305	Inverse variance weighted	6	0.0369963	0.00653453	1.49916e-08	4	Transverse	1.12856e-05	RP11-33B1.1	119454791	119552025
ENSG00000250412.1	genus.Fusicatenibacter.id.11305	Inverse variance weighted	3	-0.0602048	0.0150663	6.44216e-05	4	Transverse	0.0114293	KLHL2P1	119334329	119378233
ENSG00000283050.1	genus.Fusicatenibacter.id.11305	Inverse variance weighted	2	-0.12579	0.0327496	0.000122554	4	Transverse	0.0179852	GTF2IP12	119407967	119454638
ENSG00000111850.10	genus.Fusicatenibacter.id.11305	Inverse variance weighted	4	0.0644898	0.0171468	0.0001692	6	Transverse	0.0225152	SMIM8	87322675	87399741
ENSG00000186470.13	genus.Fusicatenibacter.id.11305	Inverse variance weighted	13	-0.0368807	0.00588491	3.68086e-10	6	Transverse	4.07143e-07	BTN3A2	26365159	26378320
ENSG00000204632.11	genus.Fusicatenibacter.id.11305	Inverse variance weighted	8	0.0422979	0.010308	4.07109e-05	6	Transverse	0.00820263	HLA-G	29826967	29831125
ENSG00000231500.6	genus.Fusicatenibacter.id.11305	Inverse variance weighted	4	-0.0698201	0.0182755	0.000133221	6	Transverse	0.0191111	RPS18	33272048	33276510
ENSG00000280107.1	genus.Fusicatenibacter.id.11305	Inverse variance weighted	11	-0.0322593	0.00712122	5.8979e-06	6	Transverse	0.00183631	AL022393.9	28170845	28172521
ENSG00000173295.7	genus.Fusicatenibacter.id.11305	Inverse variance weighted	7	0.0285789	0.00810599	0.000422442	8	Transverse	0.0419146	FAM86B3P	8228595	8244865
ENSG00000269918.1	genus.Fusicatenibacter.id.11305	Inverse variance weighted	9	0.046623	0.0125782	0.000210012	8	Transverse	0.0260545	AF131215.9	11104691	11106704
ENSG00000110455.13	genus.Fusicatenibacter.id.11305	Inverse variance weighted	3	-0.0516768	0.0119904	1.63357e-05	11	Transverse	0.00410111	ACCS	44065925	44084214
ENSG00000149262.16	genus.Fusicatenibacter.id.11305	Inverse variance weighted	3	-0.0672443	0.0182575	0.000230405	11	Transverse	0.0278092	INTS4	77878757	77994678
ENSG00000010626.14	genus.Fusicatenibacter.id.11305	Inverse variance weighted	80	-0.0221801	0.00320602	4.57208e-12	12	Transverse	7.18347e-09	LRRC23	6904733	6914243
ENSG00000110811.19	genus.Fusicatenibacter.id.11305	Inverse variance weighted	7	0.111172	0.0310354	0.000340844	12	Transverse	0.0363201	P3H3	6828410	6839851
ENSG00000111664.10	genus.Fusicatenibacter.id.11305	Inverse variance weighted	78	0.0395993	0.00553189	8.16451e-13	12	Transverse	1.44944e-09	GNB3	6840211	6847393
ENSG00000111676.14	genus.Fusicatenibacter.id.11305	Inverse variance weighted	35	0.0794673	0.0160101	6.92104e-07	12	Transverse	0.000310019	ATN1	6924463	6942321
ENSG00000111678.10	genus.Fusicatenibacter.id.11305	Inverse variance weighted	78	0.0341771	0.00499328	7.66797e-12	12	Transverse	1.15512e-08	C12orf57	6943433	6946003
ENSG00000139192.11	genus.Fusicatenibacter.id.11305	Inverse variance weighted	2	-0.0741803	0.019644	0.000159214	12	Transverse	0.0216245	TAPBPL	6451719	6466517
ENSG00000139197.10	genus.Fusicatenibacter.id.11305	Inverse variance weighted	69	-0.0277382	0.00282132	8.22787e-23	12	Transverse	2.87608e-19	PEX5	7188685	7218574
ENSG00000164845.16	genus.Fusicatenibacter.id.11305	Inverse variance weighted	27	-0.0154612	0.00390048	7.37277e-05	12	Transverse	0.0126019	FAM86FP	8232512	8242948
ENSG00000184293.7	genus.Fusicatenibacter.id.11305	Inverse variance weighted	25	-0.0591964	0.00952858	5.21443e-10	12	Transverse	5.59391e-07	CLECL1	9715860	9733299
ENSG00000214776.10	genus.Fusicatenibacter.id.11305	Inverse variance weighted	209	0.0174267	0.00122825	1.08384e-45	12	Transverse	1.09417e-41	RP11-726G1.1	9467552	9576275
ENSG00000256594.7	genus.Fusicatenibacter.id.11305	Inverse variance weighted	76	0.043516	0.00491692	8.7309e-19	12	Transverse	2.43524e-15	RP11-705C15.2	9617284	9658412
ENSG00000072736.18	genus.Fusicatenibacter.id.11305	Inverse variance weighted	5	-0.0986988	0.0239945	3.89877e-05	16	Transverse	0.00792269	NFATC3	68084751	68221284
ENSG00000103064.13	genus.Fusicatenibacter.id.11305	Inverse variance weighted	6	-0.087297	0.018643	2.83314e-06	16	Transverse	0.00101803	SLC7A6	68264516	68301823
ENSG00000132600.16	genus.Fusicatenibacter.id.11305	Inverse variance weighted	8	0.0508602	0.0102148	6.38859e-07	16	Transverse	0.00029001	PRMT7	68310974	68358324
ENSG00000226232.8	genus.Fusicatenibacter.id.11305	Inverse variance weighted	5	0.104201	0.0177208	4.09977e-09	16	Transverse	3.58144e-06	NPIPB14P	69976388	69996188
ENSG00000124116.18	genus.Fusicatenibacter.id.11305	Inverse variance weighted	4	-0.0351089	0.00768145	4.86305e-06	20	Transverse	0.00157458	WFDC3	45747944	45791932
ENSG00000130684.13	genus.Fusicatenibacter.id.11305	Inverse variance weighted	5	-0.260795	0.0368375	1.44576e-12	20	Transverse	2.45833e-09	ZNF337	25685567	25696841
ENSG00000182931.9	genus.Fusicatenibacter.id.11305	Inverse variance weighted	4	0.0366818	0.00872614	2.62619e-05	20	Transverse	0.00586631	WFDC10B	45684653	45705019
ENSG00000213742.6	genus.Fusicatenibacter.id.11305	Inverse variance weighted	4	-0.274197	0.0441215	5.14555e-10	20	Transverse	5.53319e-07	ZNF337-AS1	25624176	25678074
ENSG00000214078.12	genus.Fusicatenibacter.id.11305	Inverse variance weighted	6	-0.0231306	0.00647128	0.000351105	20	Transverse	0.0370631	CPNE1	35626031	35664759
ENSG00000119782.13	genus.Fusicatenibacter.id.11305	Inverse variance weighted	2	0.0989012	0.0269461	0.000242229	2	Transverse	0.0287388	FKBP1B	24049701	24063681
ENSG00000144401.14	genus.Fusicatenibacter.id.11305	Inverse variance weighted	2	0.120194	0.0328897	0.000257734	2	Transverse	0.0300125	METTL21A	207580631	207625928
ENSG00000272966.1	genus.Fusicatenibacter.id.11305	Inverse variance weighted	4	-0.0541135	0.0134503	5.74067e-05	2	Transverse	0.0105171	RP11-686O6.1	202336739	202337200
ENSG00000034533.11	genus.Fusicatenibacter.id.11305	Inverse variance weighted	3	0.169977	0.0455192	0.000188333	3	Transverse	0.0242663	ASTE1	131013875	131027649
ENSG00000114670.13	genus.Fusicatenibacter.id.11305	Inverse variance weighted	4	-0.0563176	0.0145441	0.000107858	3	Transverse	0.0163774	NEK11	131026855	131350465
ENSG00000182179.12	genus.Fusicatenibacter.id.11305	Inverse variance weighted	7	-0.0610784	0.0147253	3.3559e-05	3	Transverse	0.00709338	UBA7	49805207	49813946
ENSG00000224769.1	genus.Fusicatenibacter.id.11305	Inverse variance weighted	3	-0.0460064	0.0132019	0.000492461	3	Transverse	0.0462084	MUC20P1	195614947	195620233
ENSG00000164338.9	genus.Fusicatenibacter.id.11305	Inverse variance weighted	2	0.157763	0.0445377	0.000396746	5	Transverse	0.0402117	UTP15	73565687	73583377
ENSG00000197362.14	genus.Fusicatenibacter.id.11305	Inverse variance weighted	2	0.0574606	0.013069	1.09904e-05	7	Transverse	0.0030145	ZNF786	149069643	149090782
ENSG00000204947.8	genus.Fusicatenibacter.id.11305	Inverse variance weighted	2	0.141006	0.0347783	5.02567e-05	7	Transverse	0.00955795	ZNF425	149102784	149126346
ENSG00000237310.1	genus.Fusicatenibacter.id.11305	Inverse variance weighted	8	-0.0411877	0.00932043	9.91225e-06	7	Transverse	0.00277907	GS1-124K5.4	66493706	66495474
ENSG00000244219.6	genus.Fusicatenibacter.id.11305	Inverse variance weighted	2	-0.111721	0.0267808	3.02382e-05	7	Transverse	0.0065438	GS1-259H13.2	99598066	99610813
ENSG00000273038.2	genus.RuminococcaceaeUCG004.id.11362	Inverse variance weighted	3	-0.0939954	0.0262556	0.000343583	10	Transverse	0.0365142	RP11-479G22.8	32887255	32889311
ENSG00000276805.2	genus.RuminococcaceaeUCG004.id.11362	Inverse variance weighted	10	-0.0575066	0.00953818	1.64884e-09	10	Transverse	1.59664e-06	RP11-291L22.9	38403189	38452153
ENSG00000122481.16	genus.RuminococcaceaeUCG004.id.11362	Inverse variance weighted	6	0.0847363	0.0176979	1.68507e-06	1	Transverse	0.000661495	RWDD3	95234155	95247225
ENSG00000182109.7	genus.RuminococcaceaeUCG004.id.11362	Inverse variance weighted	5	-0.100746	0.0254195	7.39105e-05	1	Transverse	0.0126131	RP11-69E11.4	39522280	39546187
ENSG00000140386.12	genus.RuminococcaceaeUCG004.id.11362	Inverse variance weighted	6	-0.0599353	0.0169254	0.000398382	15	Transverse	0.0403077	SCAPER	76347904	76905444
ENSG00000183060.15	genus.RuminococcaceaeUCG004.id.11362	Inverse variance weighted	2	-0.0532662	0.0140453	0.000149166	15	Transverse	0.0206791	LYSMD4	99716467	99733561
ENSG00000188779.10	genus.RuminococcaceaeUCG004.id.11362	Inverse variance weighted	4	-0.146665	0.0355417	3.68235e-05	15	Transverse	0.00759703	SKOR1	67819704	67834309
ENSG00000259422.1	genus.RuminococcaceaeUCG004.id.11362	Inverse variance weighted	6	0.0442139	0.0114277	0.000109282	15	Transverse	0.0165269	RP11-593F23.1	76174891	76181486
ENSG00000108395.13	genus.RuminococcaceaeUCG004.id.11362	Inverse variance weighted	6	0.121935	0.0262318	3.34561e-06	17	Transverse	0.00116047	TRIM37	58998200	59106597
ENSG00000120784.15	genus.RuminococcaceaeUCG004.id.11362	Inverse variance weighted	4	-0.0984815	0.0263762	0.000188671	19	Transverse	0.0242959	ZFP30	37631009	37692337
ENSG00000198182.12	genus.RuminococcaceaeUCG004.id.11362	Inverse variance weighted	4	-0.111208	0.0296694	0.00017808	19	Transverse	0.0233228	ZNF607	37696363	37719790
ENSG00000267213.4	genus.RuminococcaceaeUCG004.id.11362	Inverse variance weighted	2	0.104783	0.0295217	0.000386194	19	Transverse	0.0395034	AC007773.2	32390050	32405542
ENSG00000279159.1	genus.RuminococcaceaeUCG004.id.11362	Inverse variance weighted	5	-0.0712611	0.0161784	1.0592e-05	22	Transverse	0.00292658	RP3-394A18.1	29979053	30025629
ENSG00000171497.4	genus.RuminococcaceaeUCG004.id.11362	Inverse variance weighted	2	-0.18061	0.050538	0.000351901	4	Transverse	0.0371182	PPID	158709624	158723396
ENSG00000250266.1	genus.RuminococcaceaeUCG004.id.11362	Inverse variance weighted	3	-0.12167	0.030112	5.33157e-05	4	Transverse	0.00998116	LINC01612	170273919	170283079
ENSG00000260404.3	genus.RuminococcaceaeUCG004.id.11362	Inverse variance weighted	4	0.0616802	0.0164349	0.000174725	4	Transverse	0.0230037	RP11-384K6.6	118591773	118633729
ENSG00000196284.15	genus.RuminococcaceaeUCG004.id.11362	Inverse variance weighted	3	0.251936	0.0617818	4.54581e-05	6	Transverse	0.0088857	SUPT3H	44809317	45377953
ENSG00000204257.14	genus.RuminococcaceaeUCG004.id.11362	Inverse variance weighted	6	-0.105113	0.0289337	0.000280278	6	Transverse	0.0317743	HLA-DMA	32948613	32969094
ENSG00000204338.8	genus.RuminococcaceaeUCG004.id.11362	Inverse variance weighted	13	0.0609294	0.011348	7.91061e-08	6	Transverse	4.93372e-05	CYP21A1P	32005689	32008399
ENSG00000204536.13	genus.RuminococcaceaeUCG004.id.11362	Inverse variance weighted	12	-0.0722245	0.0173687	3.20601e-05	6	Transverse	0.00684716	CCHCR1	31142439	31158238
ENSG00000204614.8	genus.RuminococcaceaeUCG004.id.11362	Inverse variance weighted	2	0.212742	0.0610396	0.000491575	6	Transverse	0.046165	TRIM40	30136108	30148735
ENSG00000204644.9	genus.RuminococcaceaeUCG004.id.11362	Inverse variance weighted	19	-0.0223278	0.00641337	0.000498709	6	Transverse	0.0465749	ZFP57	29672392	29681110
ENSG00000235821.1	genus.RuminococcaceaeUCG004.id.11362	Inverse variance weighted	5	0.0467629	0.0129062	0.000290894	6	Transverse	0.0325782	IFITM4P	29750729	29751148
ENSG00000244731.7	genus.RuminococcaceaeUCG004.id.11362	Inverse variance weighted	11	0.0536381	0.00990651	6.14851e-08	6	Transverse	3.95508e-05	C4A	31982024	32002681
ENSG00000165916.8	genus.RuminococcaceaeUCG004.id.11362	Inverse variance weighted	5	0.207704	0.0461698	6.83701e-06	11	Transverse	0.00206633	PSMC3	47418769	47426473
ENSG00000172247.3	genus.RuminococcaceaeUCG004.id.11362	Inverse variance weighted	5	-0.0765951	0.0217502	0.000428981	11	Transverse	0.0422875	C1QTNF4	47589664	47594659
ENSG00000248746.5	genus.RuminococcaceaeUCG004.id.11362	Inverse variance weighted	5	0.0541138	0.0151333	0.00034915	11	Transverse	0.036934	ACTN3	66546395	66563329
ENSG00000003056.7	genus.RuminococcaceaeUCG004.id.11362	Inverse variance weighted	23	0.146222	0.0200735	3.23351e-13	12	Transverse	5.9432e-10	M6PR	8941468	8949955
ENSG00000069493.14	genus.RuminococcaceaeUCG004.id.11362	Inverse variance weighted	129	-0.124513	0.00750233	7.36932e-62	12	Transverse	1.63426e-57	CLEC2D	9664969	9699555
ENSG00000139182.13	genus.RuminococcaceaeUCG004.id.11362	Inverse variance weighted	17	-0.0499108	0.0143235	0.000492997	12	Transverse	0.0462459	CLSTN3	7130253	7158945
ENSG00000164845.16	genus.RuminococcaceaeUCG004.id.11362	Inverse variance weighted	27	-0.0194243	0.00523791	0.000208564	12	Transverse	0.0259271	FAM86FP	8232512	8242948
ENSG00000175899.14	genus.RuminococcaceaeUCG004.id.11362	Inverse variance weighted	71	0.065559	0.00886751	1.43371e-13	12	Transverse	2.72399e-10	A2M	9068183	9116229
ENSG00000184293.7	genus.RuminococcaceaeUCG004.id.11362	Inverse variance weighted	25	-0.161609	0.0128713	3.69314e-36	12	Transverse	2.60207e-32	CLECL1	9715860	9733299
ENSG00000214776.10	genus.RuminococcaceaeUCG004.id.11362	Inverse variance weighted	209	-0.00888823	0.00165761	8.22677e-08	12	Transverse	5.10033e-05	RP11-726G1.1	9467552	9576275
ENSG00000256673.1	genus.RuminococcaceaeUCG004.id.11362	Inverse variance weighted	83	0.0213558	0.00474615	6.80789e-06	12	Transverse	0.00205983	RP11-599J14.2	9398355	9414851
ENSG00000256967.1	genus.RuminococcaceaeUCG004.id.11362	Inverse variance weighted	23	-0.0528437	0.0101843	2.11722e-07	12	Transverse	0.00011461	RP11-273B20.1	7129079	7131198
ENSG00000278635.1	genus.RuminococcaceaeUCG004.id.11362	Inverse variance weighted	79	0.024487	0.00444931	3.72218e-08	12	Transverse	2.55597e-05	CTD-2318O12.1	9415641	9416718
ENSG00000077380.15	genus.RuminococcaceaeUCG004.id.11362	Inverse variance weighted	4	-0.178012	0.0407863	1.27421e-05	2	Transverse	0.00337718	DYNC1I2	171687409	171748420
ENSG00000135951.14	genus.RuminococcaceaeUCG004.id.11362	Inverse variance weighted	4	-0.114583	0.0257977	8.92916e-06	2	Transverse	0.00256456	TSGA10	98997261	99154954
ENSG00000144182.16	genus.RuminococcaceaeUCG004.id.11362	Inverse variance weighted	5	-0.0999956	0.018058	3.06855e-08	2	Transverse	2.1508e-05	LIPT1	99154965	99163157
ENSG00000144214.9	genus.RuminococcaceaeUCG004.id.11362	Inverse variance weighted	5	0.10947	0.0191151	1.02303e-08	2	Transverse	8.01348e-06	LYG1	99284238	99304742
ENSG00000144230.16	genus.RuminococcaceaeUCG004.id.11362	Inverse variance weighted	7	-0.0688248	0.0177594	0.000106449	2	Transverse	0.0162273	GPR17	127645864	127652639
ENSG00000158411.11	genus.RuminococcaceaeUCG004.id.11362	Inverse variance weighted	3	0.135288	0.0334537	5.25395e-05	2	Transverse	0.00986862	MITD1	99161427	99181058
ENSG00000185414.19	genus.RuminococcaceaeUCG004.id.11362	Inverse variance weighted	3	-0.14598	0.0332919	1.16063e-05	2	Transverse	0.00314265	MRPL30	99181079	99197626
ENSG00000156931.15	genus.RuminococcaceaeUCG004.id.11362	Inverse variance weighted	3	-0.0781658	0.021129	0.000216059	3	Transverse	0.0265806	VPS8	184812143	185052614
ENSG00000173421.16	genus.RuminococcaceaeUCG004.id.11362	Inverse variance weighted	5	-0.0996264	0.0225304	9.78487e-06	3	Transverse	0.00275363	CCDC36	49198428	49258104
ENSG00000177479.19	genus.RuminococcaceaeUCG004.id.11362	Inverse variance weighted	3	-0.16707	0.0465976	0.000336582	3	Transverse	0.036022	ARIH2	48921480	48986382
ENSG00000178252.17	genus.RuminococcaceaeUCG004.id.11362	Inverse variance weighted	11	0.0977815	0.0153419	1.84747e-10	3	Transverse	2.16007e-07	WDR6	49007155	49015803
ENSG00000213672.7	genus.RuminococcaceaeUCG004.id.11362	Inverse variance weighted	5	-0.077457	0.0187249	3.52525e-05	3	Transverse	0.00735666	NCKIPSD	48673844	48686364
ENSG00000240875.5	genus.RuminococcaceaeUCG004.id.11362	Inverse variance weighted	4	-0.0399373	0.0109243	0.000256366	3	Transverse	0.0299	LINC00886	156747346	156817062
ENSG00000272656.1	genus.RuminococcaceaeUCG004.id.11362	Inverse variance weighted	2	-0.0703662	0.0187172	0.000170292	3	Transverse	0.0226226	RP11-219D15.3	139349024	139349327
ENSG00000204677.10	genus.RuminococcaceaeUCG004.id.11362	Inverse variance weighted	3	0.0710866	0.017347	4.16888e-05	5	Transverse	0.00835488	FAM153C	178006405	178055559
ENSG00000198039.11	genus.RuminococcaceaeUCG004.id.11362	Inverse variance weighted	8	0.0547838	0.0151189	0.000290619	7	Transverse	0.0325637	ZNF273	64870172	64930966
ENSG00000197969.11	genus.RuminococcaceaeUCG004.id.11362	Inverse variance weighted	2	-0.244535	0.0589749	3.37716e-05	9	Transverse	0.00712273	VPS13A	77177353	77421541
ENSG00000268707.1	genus.RuminococcaceaeUCG004.id.11362	Inverse variance weighted	2	0.102385	0.0253774	5.47234e-05	9	Transverse	0.0101746	RP11-247A12.7	129170434	129170940
ENSG00000156042.17	genus.Bacteroides.id.918	Inverse variance weighted	6	0.0439894	0.0118168	0.000197162	10	Transverse	0.0249723	CFAP70	73253759	73358859
ENSG00000166275.15	genus.Bacteroides.id.918	Inverse variance weighted	6	-0.0444798	0.0115487	0.000117391	10	Transverse	0.017403	BORCS7	102854223	102864961
ENSG00000166321.13	genus.Bacteroides.id.918	Inverse variance weighted	6	0.0393769	0.00850666	3.67533e-06	10	Transverse	0.00125331	NUDT13	73110375	73131828
ENSG00000198060.9	genus.Bacteroides.id.918	Inverse variance weighted	4	-0.0868206	0.0206409	2.59656e-05	10	Transverse	0.0058097	2025-03-05	92291163	92353964
ENSG00000213514.2	genus.Bacteroides.id.918	Inverse variance weighted	2	0.0716821	0.0203644	0.000431586	10	Transverse	0.042424	RP11-428P16.2	77730766	77734769
ENSG00000272599.2	genus.Bacteroides.id.918	Inverse variance weighted	5	0.0643717	0.0178202	0.000303512	10	Transverse	0.0335447	RP11-152N13.16	73124573	73125532
ENSG00000276805.2	genus.Bacteroides.id.918	Inverse variance weighted	10	0.0415677	0.0069043	1.73824e-09	10	Transverse	1.67243e-06	RP11-291L22.9	38403189	38452153
ENSG00000117601.13	genus.Bacteroides.id.918	Inverse variance weighted	2	-0.063526	0.0175861	0.000303516	1	Transverse	0.0335447	SERPINC1	173903804	173917378
ENSG00000203761.5	genus.Bacteroides.id.918	Inverse variance weighted	4	-0.0826613	0.0234194	0.000416172	1	Transverse	0.0414997	MSTO2P	155745829	155749631
ENSG00000223745.7	genus.Bacteroides.id.918	Inverse variance weighted	4	0.037099	0.00977708	0.000147946	1	Transverse	0.0205563	CCDC18-AS1	93262186	93345887
ENSG00000259905.5	genus.Bacteroides.id.918	Inverse variance weighted	3	-0.0720134	0.0191229	0.000166004	15	Transverse	0.0222187	PWRN1	24493137	24652130
ENSG00000108384.14	genus.Bacteroides.id.918	Inverse variance weighted	8	-0.0648125	0.0161724	6.13391e-05	17	Transverse	0.0110353	RAD51C	58692573	58735611
ENSG00000213246.6	genus.Bacteroides.id.918	Inverse variance weighted	6	0.0538019	0.0151	0.000366596	17	Transverse	0.0381477	SUPT4H1	58345175	58351661
ENSG00000261770.1	genus.Bacteroides.id.918	Inverse variance weighted	9	0.0275595	0.00426074	9.91518e-11	19	Transverse	1.22047e-07	CTC-459F4.1	27757184	27760849
ENSG00000267575.6	genus.Bacteroides.id.918	Inverse variance weighted	6	0.137877	0.0227802	1.42632e-09	19	Transverse	1.39212e-06	CTC-459F4.3	27793463	27918863
ENSG00000281468.1	genus.Bacteroides.id.918	Inverse variance weighted	4	-0.075746	0.0154866	1.00285e-06	19	Transverse	0.000425809	CTC-459F4.9	27802838	27803472
ENSG00000198089.15	genus.Bacteroides.id.918	Inverse variance weighted	4	-0.113991	0.0255409	8.07893e-06	22	Transverse	0.00236813	SFI1	31488746	31618490
ENSG00000226450.2	genus.Bacteroides.id.918	Inverse variance weighted	3	0.069767	0.0170354	4.21402e-05	22	Transverse	0.00841913	CYP2D8P	42149886	42155001
ENSG00000235954.6	genus.Bacteroides.id.918	Inverse variance weighted	5	0.0881544	0.0218828	5.61395e-05	22	Transverse	0.0103381	TTC28-AS1	27919376	28008581
ENSG00000237037.9	genus.Bacteroides.id.918	Inverse variance weighted	3	0.0746433	0.0197923	0.000162384	22	Transverse	0.0219164	NDUFA6-AS1	42090956	42137742
ENSG00000281538.1	genus.Bacteroides.id.918	Inverse variance weighted	3	0.0713818	0.0190619	0.000180581	22	Transverse	0.0235546	RP4-669P10.20	42138106	42139611
ENSG00000109180.14	genus.Bacteroides.id.918	Inverse variance weighted	5	-0.0909335	0.02204	3.69397e-05	4	Transverse	0.00760823	OCIAD1	48805212	48861817
ENSG00000112232.8	genus.Bacteroides.id.918	Inverse variance weighted	5	0.0695909	0.0136597	3.49439e-07	6	Transverse	0.000174561	KHDRBS2	61679960	62286227
ENSG00000137185.11	genus.Bacteroides.id.918	Inverse variance weighted	3	0.0950689	0.0236165	5.68483e-05	6	Transverse	0.010436	ZSCAN9	28224886	28233482
ENSG00000151917.17	genus.Bacteroides.id.918	Inverse variance weighted	2	0.130764	0.0364847	0.000338279	6	Transverse	0.0361347	BEND6	56955126	57027342
ENSG00000186470.13	genus.Bacteroides.id.918	Inverse variance weighted	13	0.0250795	0.00577773	1.42014e-05	6	Transverse	0.00367962	BTN3A2	26365159	26378320
ENSG00000187987.9	genus.Bacteroides.id.918	Inverse variance weighted	6	-0.0715468	0.0140592	3.60047e-07	6	Transverse	0.000178672	ZSCAN23	28431930	28443502
ENSG00000197062.11	genus.Bacteroides.id.918	Inverse variance weighted	14	0.131577	0.0160204	2.15599e-16	6	Transverse	5.07228e-13	ZSCAN26	28267010	28278224
ENSG00000204338.8	genus.Bacteroides.id.918	Inverse variance weighted	13	0.0360056	0.00846974	2.12736e-05	6	Transverse	0.00501014	CYP21A1P	32005689	32008399
ENSG00000204632.11	genus.Bacteroides.id.918	Inverse variance weighted	8	-0.0672726	0.0100809	2.50137e-11	6	Transverse	3.46699e-08	HLA-G	29826967	29831125
ENSG00000204644.9	genus.Bacteroides.id.918	Inverse variance weighted	19	-0.0307124	0.00443603	4.40942e-12	6	Transverse	6.94404e-09	ZFP57	29672392	29681110
ENSG00000206341.7	genus.Bacteroides.id.918	Inverse variance weighted	8	-0.0532869	0.0101125	1.36849e-07	6	Transverse	7.8911e-05	HLA-H	29888467	29890482
ENSG00000216901.1	genus.Bacteroides.id.918	Inverse variance weighted	12	-0.05172	0.0066792	9.67638e-15	6	Transverse	2.02317e-11	ZNF603P	28176188	28176674
ENSG00000219392.1	genus.Bacteroides.id.918	Inverse variance weighted	3	0.0711249	0.0178198	6.57035e-05	6	Transverse	0.0115897	ZNF602P	28115628	28116551
ENSG00000226314.7	genus.Bacteroides.id.918	Inverse variance weighted	3	0.0556376	0.0152824	0.000271973	6	Transverse	0.0311372	ZNF192P1	28161781	28169594
ENSG00000235109.7	genus.Bacteroides.id.918	Inverse variance weighted	12	-0.0666774	0.00794927	4.95021e-17	6	Transverse	1.21976e-13	ZSCAN31	28324693	28356271
ENSG00000244731.7	genus.Bacteroides.id.918	Inverse variance weighted	11	0.0293542	0.00734979	6.50005e-05	6	Transverse	0.0115102	C4A	31982024	32002681
ENSG00000280107.1	genus.Bacteroides.id.918	Inverse variance weighted	11	0.0469803	0.00696462	1.52425e-11	6	Transverse	2.19357e-08	AL022393.9	28170845	28172521
ENSG00000281831.1	genus.Bacteroides.id.918	Inverse variance weighted	21	-0.0348515	0.00497421	2.44453e-12	6	Transverse	3.99865e-09	HCP5B	29871895	29873783
ENSG00000104497.13	genus.Bacteroides.id.918	Inverse variance weighted	3	0.05492	0.0129137	2.11073e-05	8	Transverse	0.00498632	SNX16	81799581	81842866
ENSG00000233609.3	genus.Bacteroides.id.918	Inverse variance weighted	8	0.0407331	0.0105819	0.000118447	8	Transverse	0.0175268	RPL10P19	8961200	8979025
ENSG00000269918.1	genus.Bacteroides.id.918	Inverse variance weighted	9	0.0545977	0.0122733	8.6475e-06	8	Transverse	0.00249799	AF131215.9	11104691	11106704
ENSG00000166002.6	genus.Bacteroides.id.918	Inverse variance weighted	2	-0.13482	0.0382807	0.000428513	11	Transverse	0.0422538	SMCO4	93478472	93543508
ENSG00000111671.9	genus.Bacteroides.id.918	Inverse variance weighted	81	-0.0403822	0.00258519	5.27198e-55	12	Transverse	8.91471e-51	SPSB2	6870949	6889358
ENSG00000111676.14	genus.Bacteroides.id.918	Inverse variance weighted	35	0.164057	0.0156038	7.45215e-26	12	Transverse	3.10186e-22	ATN1	6924463	6942321
ENSG00000111678.10	genus.Bacteroides.id.918	Inverse variance weighted	78	0.0756249	0.00486699	1.90913e-54	12	Transverse	3.14953e-50	C12orf57	6943433	6946003
ENSG00000139182.13	genus.Bacteroides.id.918	Inverse variance weighted	17	0.0696565	0.010496	3.21327e-11	12	Transverse	4.37305e-08	CLSTN3	7130253	7158945
ENSG00000175899.14	genus.Bacteroides.id.918	Inverse variance weighted	71	0.0952825	0.00640116	4.11291e-50	12	Transverse	5.29888e-46	A2M	9068183	9116229
ENSG00000180481.10	genus.Bacteroides.id.918	Inverse variance weighted	4	0.0274223	0.00782345	0.000456358	12	Transverse	0.0439592	GLIPR1L2	75391070	75432688
ENSG00000180881.19	genus.Bacteroides.id.918	Inverse variance weighted	4	-0.0687417	0.0198371	0.00052962	12	Transverse	0.0484451	CAPS2	75275979	75390928
ENSG00000205885.7	genus.Bacteroides.id.918	Inverse variance weighted	9	0.0764409	0.0173084	1.00359e-05	12	Transverse	0.00280443	C1RL-AS1	7108052	7122501
ENSG00000235602.5	genus.Bacteroides.id.918	Inverse variance weighted	5	0.0742241	0.016275	5.09994e-06	12	Transverse	0.00163291	POU5F1P3	8133772	8134849
ENSG00000240399.1	genus.Bacteroides.id.918	Inverse variance weighted	4	0.0422455	0.00993332	2.11016e-05	12	Transverse	0.00498614	RP1-228P16.1	48054813	48055591
ENSG00000256967.1	genus.Bacteroides.id.918	Inverse variance weighted	23	0.0624278	0.00741372	3.74624e-17	12	Transverse	9.28168e-14	RP11-273B20.1	7129079	7131198
ENSG00000257497.2	genus.Bacteroides.id.918	Inverse variance weighted	4	0.0368028	0.0105497	0.000485696	12	Transverse	0.0458169	RP11-585P4.5	75483454	75489820
ENSG00000087301.8	genus.Bacteroides.id.918	Inverse variance weighted	3	0.112128	0.0282136	7.05987e-05	14	Transverse	0.0122331	TXNDC16	52430590	52552522
ENSG00000100554.11	genus.Bacteroides.id.918	Inverse variance weighted	7	0.0698602	0.0196099	0.000367355	14	Transverse	0.038212	ATP6V1D	67294371	67359996
ENSG00000258708.1	genus.Bacteroides.id.918	Inverse variance weighted	5	0.101347	0.0181921	2.534e-08	14	Transverse	1.80702e-05	SLC25A21-AS1	37171888	37173811
ENSG00000157322.17	genus.Bacteroides.id.918	Inverse variance weighted	6	-0.0255014	0.006377	6.3619e-05	16	Transverse	0.0113269	CLEC18A	69950705	69964347
ENSG00000185324.21	genus.Bacteroides.id.918	Inverse variance weighted	6	-0.0857113	0.0195035	1.10941e-05	16	Transverse	0.00303556	CDK10	89680737	89696342
ENSG00000223496.2	genus.Bacteroides.id.918	Inverse variance weighted	5	-0.0216521	0.00606552	0.000357392	16	Transverse	0.0374896	EXOSC6	70246778	70251930
ENSG00000261556.9	genus.Bacteroides.id.918	Inverse variance weighted	5	-0.0318237	0.00883985	0.000318185	16	Transverse	0.0346926	SMG1P7	70219574	70246610
ENSG00000100997.18	genus.Bacteroides.id.918	Inverse variance weighted	3	0.0951759	0.0240803	7.73573e-05	20	Transverse	0.0130287	ABHD12	25294743	25390983
ENSG00000276952.1	genus.Bacteroides.id.918	Inverse variance weighted	4	-0.115894	0.0220291	1.43293e-07	20	Transverse	8.20325e-05	RP5-965G21.6	25284915	25285588
ENSG00000282995.1	genus.Bacteroides.id.918	Inverse variance weighted	3	0.0443768	0.0124764	0.000375311	20	Transverse	0.0387358	FRG1EP	29480147	29497179
ENSG00000144034.14	genus.Bacteroides.id.918	Inverse variance weighted	4	-0.0821805	0.0222299	0.000218297	2	Transverse	0.0267935	TPRKB	73729104	73737400
ENSG00000163016.9	genus.Bacteroides.id.918	Inverse variance weighted	5	0.0345228	0.00870612	7.32879e-05	2	Transverse	0.0125528	ALMS1P1	73644919	73685576
ENSG00000169087.10	genus.Bacteroides.id.918	Inverse variance weighted	2	0.133131	0.0363261	0.000247462	3	Transverse	0.0291679	HSPBAP1	122740003	122793824
ENSG00000174953.13	genus.Bacteroides.id.918	Inverse variance weighted	4	0.121022	0.0261056	3.55459e-06	3	Transverse	0.00121797	DHX36	154272546	154324497
ENSG00000087206.16	genus.Bacteroides.id.918	Inverse variance weighted	2	0.158112	0.044398	0.000369093	5	Transverse	0.0383014	UIMC1	176905005	177022602
ENSG00000157214.13	genus.Bacteroides.id.918	Inverse variance weighted	3	0.0629879	0.0148286	2.15952e-05	7	Transverse	0.00506818	STEAP2	90167590	90238137
ENSG00000184903.9	genus.Bacteroides.id.918	Inverse variance weighted	4	0.130551	0.0298928	1.25797e-05	7	Transverse	0.00334593	IMMP2L	110663051	111562517
ENSG00000226816.2	genus.Bacteroides.id.918	Inverse variance weighted	3	-0.0520656	0.0122552	2.15248e-05	7	Transverse	0.00505726	AC005082.12	23206013	23208045
ENSG00000239556.3	genus.Bacteroides.id.918	Inverse variance weighted	3	-0.0642204	0.0162548	7.78712e-05	7	Transverse	0.0130908	AC004951.5	43984994	43990207
ENSG00000173258.12	genus.Bacteroides.id.918	Inverse variance weighted	2	-0.14814	0.0394584	0.000173811	9	Transverse	0.0229234	ZNF483	111525159	111577844
ENSG00000116288.12	genus.Gordonibacter.id.821	Inverse variance weighted	2	-0.516541	0.114638	6.61131e-06	1	Transverse	0.00201313	PARK7	7954291	7985505
ENSG00000117601.13	genus.Gordonibacter.id.821	Inverse variance weighted	2	0.142233	0.0391074	0.000275854	1	Transverse	0.031414	SERPINC1	173903804	173917378
ENSG00000143452.15	genus.Gordonibacter.id.821	Inverse variance weighted	3	0.214564	0.043888	1.01407e-06	1	Transverse	0.000429627	HORMAD1	150698060	150720888
ENSG00000163131.10	genus.Gordonibacter.id.821	Inverse variance weighted	5	0.465372	0.0827646	1.87845e-08	1	Transverse	1.37804e-05	CTSS	150730196	150765957
ENSG00000171806.11	genus.Gordonibacter.id.821	Inverse variance weighted	5	0.104904	0.0200724	1.72943e-07	1	Transverse	9.62765e-05	METTL18	169792529	169794966
ENSG00000227373.5	genus.Gordonibacter.id.821	Inverse variance weighted	5	-0.117671	0.0300427	8.97305e-05	1	Transverse	0.0144197	RP11-160H22.5	174115300	174160004
ENSG00000140400.16	genus.Gordonibacter.id.821	Inverse variance weighted	2	-0.112475	0.0320649	0.000451943	15	Transverse	0.0437119	MAN2C1	75358201	75368154
ENSG00000169371.13	genus.Gordonibacter.id.821	Inverse variance weighted	3	-0.244482	0.0596514	4.15795e-05	15	Transverse	0.0083379	SNUPN	75598083	75626469
ENSG00000174446.12	genus.Gordonibacter.id.821	Inverse variance weighted	3	0.301236	0.0870672	0.000540551	15	Transverse	0.0490561	SNAPC5	66493468	66497813
ENSG00000260274.1	genus.Gordonibacter.id.821	Inverse variance weighted	4	-0.175256	0.0323788	6.20887e-08	15	Transverse	3.98632e-05	RP11-817O13.8	75368199	75369378
ENSG00000154898.15	genus.Gordonibacter.id.821	Inverse variance weighted	4	0.14945	0.0345956	1.56098e-05	17	Transverse	0.00395588	CCDC144CP	20321164	20403557
ENSG00000189423.11	genus.Gordonibacter.id.821	Inverse variance weighted	3	0.200588	0.0538138	0.000193428	17	Transverse	0.0246736	USP32P3	20415547	20431008
ENSG00000198933.9	genus.Gordonibacter.id.821	Inverse variance weighted	4	-0.22939	0.0631803	0.000282633	17	Transverse	0.0319627	TBKBP1	47694081	47712050
ENSG00000278259.4	genus.Gordonibacter.id.821	Inverse variance weighted	2	0.373226	0.0901758	3.49018e-05	17	Transverse	0.0073029	MYO19	36495824	36543435
ENSG00000278311.4	genus.Gordonibacter.id.821	Inverse variance weighted	2	-0.237162	0.0559961	2.28227e-05	17	Transverse	0.00528779	GGNBP2	36544888	36589848
ENSG00000261770.1	genus.Gordonibacter.id.821	Inverse variance weighted	9	0.0404184	0.00939418	1.68887e-05	19	Transverse	0.00421476	CTC-459F4.1	27757184	27760849
ENSG00000267575.6	genus.Gordonibacter.id.821	Inverse variance weighted	6	0.217024	0.0501365	1.50014e-05	19	Transverse	0.00384344	CTC-459F4.3	27793463	27918863
ENSG00000159228.12	genus.Gordonibacter.id.821	Inverse variance weighted	2	-0.18215	0.0522836	0.000494187	21	Transverse	0.0463254	CBR1	36070950	36073166
ENSG00000109572.13	genus.Gordonibacter.id.821	Inverse variance weighted	3	-0.375017	0.0916229	4.25748e-05	4	Transverse	0.00847966	CLCN3	169612633	169723673
ENSG00000138801.8	genus.Gordonibacter.id.821	Inverse variance weighted	2	0.196761	0.0569894	0.000555223	4	Transverse	0.049984	PAPSS1	107590276	107720452
ENSG00000164039.14	genus.Gordonibacter.id.821	Inverse variance weighted	4	-0.127653	0.0342325	0.000192231	4	Transverse	0.0245718	BDH2	103079435	103099883
ENSG00000231760.4	genus.Gordonibacter.id.821	Inverse variance weighted	3	0.0685839	0.0192837	0.000375713	6	Transverse	0.0387595	RP11-350J20.5	149796151	149799150
ENSG00000086205.16	genus.Gordonibacter.id.821	Inverse variance weighted	6	-0.151861	0.0395892	0.00012509	11	Transverse	0.0182406	FOLH1	49146635	49208670
ENSG00000175224.16	genus.Gordonibacter.id.821	Inverse variance weighted	3	-0.313858	0.0692993	5.92556e-06	11	Transverse	0.00184401	ATG13	46617527	46674818
ENSG00000214872.8	genus.Gordonibacter.id.821	Inverse variance weighted	3	0.091177	0.0256073	0.000370032	11	Transverse	0.038367	SMTNL1	57542641	57550274
ENSG00000254851.1	genus.Gordonibacter.id.821	Inverse variance weighted	4	0.0596941	0.0167509	0.000365763	11	Transverse	0.0380962	RP11-109L13.1	117135528	117138582
ENSG00000280143.1	genus.Gordonibacter.id.821	Inverse variance weighted	4	-0.185419	0.0494332	0.000176204	11	Transverse	0.0231578	AP000892.6	117206357	117210292
ENSG00000010626.14	genus.Gordonibacter.id.821	Inverse variance weighted	80	-0.0617495	0.00689987	3.57483e-19	12	Transverse	1.03553e-15	LRRC23	6904733	6914243
ENSG00000069493.14	genus.Gordonibacter.id.821	Inverse variance weighted	129	-0.112538	0.0119493	4.60117e-21	12	Transverse	1.468e-17	CLEC2D	9664969	9699555
ENSG00000111671.9	genus.Gordonibacter.id.821	Inverse variance weighted	81	-0.0506339	0.00571013	7.48835e-19	12	Transverse	2.10166e-15	SPSB2	6870949	6889358
ENSG00000111676.14	genus.Gordonibacter.id.821	Inverse variance weighted	35	0.218944	0.0344592	2.10188e-10	12	Transverse	2.42607e-07	ATN1	6924463	6942321
ENSG00000111678.10	genus.Gordonibacter.id.821	Inverse variance weighted	78	0.0968191	0.010742	2.00295e-19	12	Transverse	5.89028e-16	C12orf57	6943433	6946003
ENSG00000150967.17	genus.Gordonibacter.id.821	Inverse variance weighted	5	-0.148743	0.0422569	0.000431604	12	Transverse	0.042424	ABCB9	122920951	122981570
ENSG00000166130.14	genus.Gordonibacter.id.821	Inverse variance weighted	2	-0.32462	0.0730507	8.83989e-06	12	Transverse	0.00254541	IKBIP	98613405	98645113
ENSG00000171847.10	genus.Gordonibacter.id.821	Inverse variance weighted	6	0.107367	0.026642	5.57754e-05	12	Transverse	0.0102892	FAM90A1	8221260	8227618
ENSG00000175899.14	genus.Gordonibacter.id.821	Inverse variance weighted	71	0.0999639	0.0141304	1.501e-12	12	Transverse	2.5445e-09	A2M	9068183	9116229
ENSG00000185344.13	genus.Gordonibacter.id.821	Inverse variance weighted	2	0.24397	0.0590495	3.60226e-05	12	Transverse	0.00747855	ATP6V0A2	123712318	123761755
ENSG00000214776.10	genus.Gordonibacter.id.821	Inverse variance weighted	209	-0.00960314	0.00263715	0.000271075	12	Transverse	0.0310738	RP11-726G1.1	9467552	9576275
ENSG00000256594.7	genus.Gordonibacter.id.821	Inverse variance weighted	76	-0.0947145	0.0105243	2.26549e-19	12	Transverse	6.59073e-16	RP11-705C15.2	9617284	9658412
ENSG00000257027.1	genus.Gordonibacter.id.821	Inverse variance weighted	138	-0.0864207	0.00657747	1.97059e-39	12	Transverse	1.58676e-35	RP11-705C15.3	9658567	9662085
ENSG00000078814.15	genus.Gordonibacter.id.821	Inverse variance weighted	8	0.17754	0.034635	2.95898e-07	20	Transverse	0.000152372	MYH7B	34975403	35002403
ENSG00000101460.12	genus.Gordonibacter.id.821	Inverse variance weighted	7	0.178186	0.0400311	8.53999e-06	20	Transverse	0.00247486	MAP1LC3A	34546854	34560345
ENSG00000077380.15	genus.Gordonibacter.id.821	Inverse variance weighted	4	-0.257864	0.0648763	7.04666e-05	2	Transverse	0.012218	DYNC1I2	171687409	171748420
ENSG00000115275.11	genus.Gordonibacter.id.821	Inverse variance weighted	2	0.398867	0.114739	0.000508358	2	Transverse	0.0471506	MOGS	74461057	74465410
ENSG00000115524.15	genus.Gordonibacter.id.821	Inverse variance weighted	4	-0.289309	0.0738167	8.88079e-05	2	Transverse	0.0143139	SF3B1	197389784	197435091
ENSG00000240344.8	genus.Gordonibacter.id.821	Inverse variance weighted	5	-0.0506618	0.0140202	0.00030211	2	Transverse	0.0334303	PPIL3	200870907	200889303
ENSG00000144792.9	genus.Gordonibacter.id.821	Inverse variance weighted	7	0.101905	0.0202963	5.14378e-07	3	Transverse	0.000241107	ZNF660	44578223	44599694
ENSG00000087206.16	genus.Gordonibacter.id.821	Inverse variance weighted	2	-0.376449	0.097896	0.000120356	5	Transverse	0.0177415	UIMC1	176905005	177022602
ENSG00000228716.6	genus.Gordonibacter.id.821	Inverse variance weighted	4	0.134119	0.0351721	0.000137164	5	Transverse	0.0194968	DHFR	80626228	80654983
ENSG00000184903.9	genus.Gordonibacter.id.821	Inverse variance weighted	4	-0.27021	0.0658587	4.08053e-05	7	Transverse	0.00821799	IMMP2L	110663051	111562517
ENSG00000156042.17	genus.RuminococcaceaeUCG005.id.11363	Inverse variance weighted	6	-0.0562219	0.0126565	8.90788e-06	10	Transverse	0.00255954	CFAP70	73253759	73358859
ENSG00000166275.15	genus.RuminococcaceaeUCG005.id.11363	Inverse variance weighted	6	0.0599878	0.0124494	1.4463e-06	10	Transverse	0.00058264	BORCS7	102854223	102864961
ENSG00000166321.13	genus.RuminococcaceaeUCG005.id.11363	Inverse variance weighted	6	-0.0383001	0.00911149	2.62822e-05	10	Transverse	0.00586787	NUDT13	73110375	73131828
ENSG00000196693.14	genus.RuminococcaceaeUCG005.id.11363	Inverse variance weighted	2	0.193077	0.054066	0.000355449	10	Transverse	0.0373353	ZNF33B	42574185	42638553
ENSG00000203791.14	genus.RuminococcaceaeUCG005.id.11363	Inverse variance weighted	3	-0.073027	0.0196979	0.000209447	10	Transverse	0.0260083	METTL10	124748149	124791870
ENSG00000214435.7	genus.RuminococcaceaeUCG005.id.11363	Inverse variance weighted	5	0.0829439	0.0200776	3.60924e-05	10	Transverse	0.00748396	AS3MT	102869516	102901899
ENSG00000272599.2	genus.RuminococcaceaeUCG005.id.11363	Inverse variance weighted	5	-0.0806193	0.0190883	2.40545e-05	10	Transverse	0.00549017	RP11-152N13.16	73124573	73125532
ENSG00000067208.14	genus.RuminococcaceaeUCG005.id.11363	Inverse variance weighted	7	-0.0941378	0.0219208	1.7512e-05	1	Transverse	0.00433084	EVI5	92508696	92792404
ENSG00000132906.17	genus.RuminococcaceaeUCG005.id.11363	Inverse variance weighted	2	-0.0607567	0.0173247	0.000453294	1	Transverse	0.0437876	CASP9	15490832	15526534
ENSG00000143452.15	genus.RuminococcaceaeUCG005.id.11363	Inverse variance weighted	3	0.0826485	0.0211074	9.01735e-05	1	Transverse	0.0144665	HORMAD1	150698060	150720888
ENSG00000163131.10	genus.RuminococcaceaeUCG005.id.11363	Inverse variance weighted	5	0.153675	0.0404277	0.000143983	1	Transverse	0.0201444	CTSS	150730196	150765957
ENSG00000181873.12	genus.RuminococcaceaeUCG005.id.11363	Inverse variance weighted	2	-0.0760682	0.0216368	0.000438629	1	Transverse	0.0428669	IBA57	228165815	228182257
ENSG00000140265.12	genus.RuminococcaceaeUCG005.id.11363	Inverse variance weighted	6	0.0620179	0.0165982	0.000186663	15	Transverse	0.0241153	ZSCAN29	43358172	43371025
ENSG00000188779.10	genus.RuminococcaceaeUCG005.id.11363	Inverse variance weighted	4	0.104823	0.0271361	0.000112067	15	Transverse	0.0168404	SKOR1	67819704	67834309
ENSG00000249839.1	genus.RuminococcaceaeUCG005.id.11363	Inverse variance weighted	7	0.0289569	0.00751549	0.000116697	15	Transverse	0.0173268	AC011330.5	43663654	43684339
ENSG00000108384.14	genus.RuminococcaceaeUCG005.id.11363	Inverse variance weighted	8	0.0643267	0.0171728	0.00017978	17	Transverse	0.0234817	RAD51C	58692573	58735611
ENSG00000198089.15	genus.RuminococcaceaeUCG005.id.11363	Inverse variance weighted	4	0.117969	0.0272208	1.46572e-05	22	Transverse	0.00377384	SFI1	31488746	31618490
ENSG00000196284.15	genus.RuminococcaceaeUCG005.id.11363	Inverse variance weighted	3	-0.231251	0.0474942	1.12141e-06	6	Transverse	0.000467348	SUPT3H	44809317	45377953
ENSG00000204338.8	genus.RuminococcaceaeUCG005.id.11363	Inverse variance weighted	13	-0.0368755	0.00888364	3.31106e-05	6	Transverse	0.00702163	CYP21A1P	32005689	32008399
ENSG00000204528.3	genus.RuminococcaceaeUCG005.id.11363	Inverse variance weighted	10	-0.0395534	0.00753018	1.4993e-07	6	Transverse	8.52548e-05	PSORS1C3	31173735	31177899
ENSG00000204536.13	genus.RuminococcaceaeUCG005.id.11363	Inverse variance weighted	12	0.0638666	0.013467	2.11144e-06	6	Transverse	0.000798962	CCHCR1	31142439	31158238
ENSG00000204632.11	genus.RuminococcaceaeUCG005.id.11363	Inverse variance weighted	8	0.0708389	0.0106588	3.01053e-11	6	Transverse	4.14299e-08	HLA-G	29826967	29831125
ENSG00000236173.1	genus.RuminococcaceaeUCG005.id.11363	Inverse variance weighted	2	-0.073359	0.0203092	0.000303721	6	Transverse	0.0335604	RP1-182D15.2	169809318	169810102
ENSG00000244731.7	genus.RuminococcaceaeUCG005.id.11363	Inverse variance weighted	11	-0.0301584	0.00772459	9.45339e-05	6	Transverse	0.0149518	C4A	31982024	32002681
ENSG00000279453.1	genus.RuminococcaceaeUCG005.id.11363	Inverse variance weighted	5	0.154475	0.0349659	9.96719e-06	6	Transverse	0.00278918	RP3-425C14.4	122436789	122439223
ENSG00000269918.1	genus.RuminococcaceaeUCG005.id.11363	Inverse variance weighted	9	-0.0517647	0.0130363	7.16295e-05	8	Transverse	0.012358	AF131215.9	11104691	11106704
ENSG00000175224.16	genus.RuminococcaceaeUCG005.id.11363	Inverse variance weighted	3	0.1414	0.0338791	2.99731e-05	11	Transverse	0.00650726	ATG13	46617527	46674818
ENSG00000003056.7	genus.RuminococcaceaeUCG005.id.11363	Inverse variance weighted	23	0.107928	0.020421	1.25606e-07	12	Transverse	7.31469e-05	M6PR	8941468	8949955
ENSG00000010626.14	genus.RuminococcaceaeUCG005.id.11363	Inverse variance weighted	80	-0.0189624	0.00333118	1.25264e-08	12	Transverse	9.58991e-06	LRRC23	6904733	6914243
ENSG00000111671.9	genus.RuminococcaceaeUCG005.id.11363	Inverse variance weighted	81	-0.0156591	0.00275587	1.3304e-08	12	Transverse	1.01336e-05	SPSB2	6870949	6889358
ENSG00000111678.10	genus.RuminococcaceaeUCG005.id.11363	Inverse variance weighted	78	0.0293805	0.00518777	1.48387e-08	12	Transverse	1.11829e-05	C12orf57	6943433	6946003
ENSG00000256069.7	genus.RuminococcaceaeUCG005.id.11363	Inverse variance weighted	138	0.0110058	0.00168872	7.16195e-11	12	Transverse	9.0716e-08	A2MP1	9228533	9275817
ENSG00000278635.1	genus.RuminococcaceaeUCG005.id.11363	Inverse variance weighted	79	0.0450167	0.00342151	1.5517e-39	12	Transverse	1.25695e-35	CTD-2318O12.1	9415641	9416718
ENSG00000042317.16	genus.RuminococcaceaeUCG005.id.11363	Inverse variance weighted	5	0.114933	0.0210452	4.72741e-08	14	Transverse	3.14564e-05	SPATA7	88384924	88470350
ENSG00000174373.16	genus.RuminococcaceaeUCG005.id.11363	Inverse variance weighted	3	-0.0387776	0.0100152	0.000108006	14	Transverse	0.0163948	RALGAPA1	35538352	35809304
ENSG00000258983.2	genus.RuminococcaceaeUCG005.id.11363	Inverse variance weighted	5	-0.0480043	0.00912995	1.4572e-07	14	Transverse	8.31752e-05	RP11-507K2.2	88499334	88515502
ENSG00000103510.19	genus.RuminococcaceaeUCG005.id.11363	Inverse variance weighted	5	0.0796675	0.0185491	1.74725e-05	16	Transverse	0.00432457	KAT8	31115754	31131393
ENSG00000157322.17	genus.RuminococcaceaeUCG005.id.11363	Inverse variance weighted	6	-0.0235505	0.00677048	0.000504412	16	Transverse	0.0469197	CLEC18A	69950705	69964347
ENSG00000134779.14	genus.RuminococcaceaeUCG005.id.11363	Inverse variance weighted	4	0.0433072	0.0108803	6.88174e-05	18	Transverse	0.0120028	TPGS2	36777647	36829216
ENSG00000196912.12	genus.RuminococcaceaeUCG005.id.11363	Inverse variance weighted	8	0.026063	0.0070843	0.000234165	2	Transverse	0.0281083	ANKRD36B	97492663	97589965
ENSG00000230606.10	genus.RuminococcaceaeUCG005.id.11363	Inverse variance weighted	8	0.0232208	0.00606438	0.000128644	2	Transverse	0.0186344	AC159540.1	97416165	97433527
ENSG00000240382.3	genus.RuminococcaceaeUCG005.id.11363	Inverse variance weighted	4	-0.244343	0.0517617	2.35228e-06	2	Transverse	0.000874443	IGKV1-17	89117342	89117844
ENSG00000241755.1	genus.RuminococcaceaeUCG005.id.11363	Inverse variance weighted	4	-0.16094	0.0343369	2.77135e-06	2	Transverse	0.00100102	IGKV1-9	89009982	89010515
ENSG00000242766.1	genus.RuminococcaceaeUCG005.id.11363	Inverse variance weighted	3	0.0716198	0.0188976	0.00015072	2	Transverse	0.0208369	IGKV1D-17	90082635	90083291
ENSG00000253497.1	genus.RuminococcaceaeUCG005.id.11363	Inverse variance weighted	4	0.0906733	0.0256077	0.000398833	2	Transverse	0.0403337	IGKV1-13	89045995	89046466
ENSG00000253998.3	genus.RuminococcaceaeUCG005.id.11363	Inverse variance weighted	5	0.0959794	0.0242686	7.65721e-05	2	Transverse	0.0129346	IGKV2-29	89234174	89234912
ENSG00000173226.16	genus.RuminococcaceaeUCG005.id.11363	Inverse variance weighted	3	0.0533222	0.0118533	6.84278e-06	3	Transverse	0.00206715	IQCB1	121769763	121835079
ENSG00000178252.17	genus.RuminococcaceaeUCG005.id.11363	Inverse variance weighted	11	0.0439942	0.0118565	0.000206794	3	Transverse	0.0257924	WDR6	49007155	49015803
ENSG00000157107.13	genus.RuminococcaceaeUCG005.id.11363	Inverse variance weighted	3	0.132338	0.0355399	0.000196361	5	Transverse	0.0249185	FCHO2	72955981	73090522
ENSG00000158987.20	genus.RuminococcaceaeUCG005.id.11363	Inverse variance weighted	6	0.073613	0.0178697	3.79795e-05	5	Transverse	0.0077727	RAPGEF6	131423921	131635236
ENSG00000164398.12	genus.RuminococcaceaeUCG005.id.11363	Inverse variance weighted	6	0.0309743	0.00733911	2.4382e-05	5	Transverse	0.00554148	ACSL6	131949973	132012243
ENSG00000228716.6	genus.RuminococcaceaeUCG005.id.11363	Inverse variance weighted	4	-0.0737258	0.0170642	1.55671e-05	5	Transverse	0.00394801	DHFR	80626228	80654983
ENSG00000184903.9	genus.RuminococcaceaeUCG005.id.11363	Inverse variance weighted	4	-0.137537	0.0318056	1.53023e-05	7	Transverse	0.00389472	IMMP2L	110663051	111562517
ENSG00000189316.3	genus.RuminococcaceaeUCG005.id.11363	Inverse variance weighted	6	-0.0324369	0.00792117	4.22238e-05	7	Transverse	0.00842838	RP11-797H7.5	64888527	64890100
ENSG00000198039.11	genus.RuminococcaceaeUCG005.id.11363	Inverse variance weighted	8	-0.0525675	0.0116577	6.50556e-06	7	Transverse	0.00198792	ZNF273	64870172	64930966
ENSG00000213462.4	genus.RuminococcaceaeUCG005.id.11363	Inverse variance weighted	7	0.043307	0.011449	0.000155207	7	Transverse	0.0212688	ERV3-1	64991037	65006743
ENSG00000226002.1	genus.RuminococcaceaeUCG005.id.11363	Inverse variance weighted	8	0.0294272	0.00586446	5.22423e-07	7	Transverse	0.00024437	GTF2IP14	65084103	65100232
ENSG00000227113.2	genus.RuminococcaceaeUCG005.id.11363	Inverse variance weighted	8	0.02583	0.0065151	7.35061e-05	7	Transverse	0.0125774	RP11-460N20.4	65075023	65078780
ENSG00000107643.15	genus.Barnesiella.id.944	Inverse variance weighted	2	-0.185304	0.0432707	1.84864e-05	10	Transverse	0.00451406	MAPK8	48306639	48439360
ENSG00000182632.15	genus.Barnesiella.id.944	Inverse variance weighted	5	-0.0532643	0.014595	0.000262754	10	Transverse	0.0304131	CCNYL2	42408168	42475349
ENSG00000184923.12	genus.Barnesiella.id.944	Inverse variance weighted	2	-0.0599697	0.0154904	0.000108208	10	Transverse	0.0164141	NUTM2A	87225448	87236908
ENSG00000214562.14	genus.Barnesiella.id.944	Inverse variance weighted	2	0.0806977	0.0200823	5.86091e-05	10	Transverse	0.0106795	NUTM2D	87357883	87370695
ENSG00000271335.5	genus.Barnesiella.id.944	Inverse variance weighted	4	0.0325996	0.00921784	0.000405357	10	Transverse	0.040791	RP11-324I22.4	35314552	35336401
ENSG00000276805.2	genus.Barnesiella.id.944	Inverse variance weighted	10	0.0326062	0.00781946	3.04753e-05	10	Transverse	0.00657909	RP11-291L22.9	38403189	38452153
ENSG00000117174.10	genus.Barnesiella.id.944	Inverse variance weighted	4	0.0780821	0.0214625	0.000274695	1	Transverse	0.0313351	ZNHIT6	85649423	85708433
ENSG00000122481.16	genus.Barnesiella.id.944	Inverse variance weighted	6	-0.0521662	0.0144614	0.000309442	1	Transverse	0.0340052	RWDD3	95234155	95247225
ENSG00000134744.13	genus.Barnesiella.id.944	Inverse variance weighted	5	-0.147364	0.0329635	7.80297e-06	1	Transverse	0.0022997	ZCCHC11	52408282	52553487
ENSG00000143452.15	genus.Barnesiella.id.944	Inverse variance weighted	3	0.0849686	0.0224684	0.000155764	1	Transverse	0.0213059	HORMAD1	150698060	150720888
ENSG00000154222.14	genus.Barnesiella.id.944	Inverse variance weighted	4	-0.103408	0.0252515	4.21927e-05	1	Transverse	0.00842466	CC2D1B	52345723	52366193
ENSG00000280670.2	genus.Barnesiella.id.944	Inverse variance weighted	8	-0.0286792	0.00694834	3.66745e-05	1	Transverse	0.00757669	CCDC163	45493866	45500052
ENSG00000184206.11	genus.Barnesiella.id.944	Inverse variance weighted	9	0.0373257	0.0071969	2.1444e-07	15	Transverse	0.00011585	GOLGA6L4	84235773	84245368
ENSG00000188388.10	genus.Barnesiella.id.944	Inverse variance weighted	3	0.0568511	0.0164285	0.000539155	15	Transverse	0.0489827	GOLGA6L3	85240472	85247170
ENSG00000176927.15	genus.Barnesiella.id.944	Inverse variance weighted	6	-0.0663619	0.0156239	2.1622e-05	17	Transverse	0.00507188	EFCAB5	29929200	30108452
ENSG00000204650.14	genus.Barnesiella.id.944	Inverse variance weighted	10	-0.0229714	0.00565256	4.82596e-05	17	Transverse	0.00928518	LINC02210	45620328	45655156
ENSG00000214401.4	genus.Barnesiella.id.944	Inverse variance weighted	10	-0.0161532	0.00413178	9.24855e-05	17	Transverse	0.0147155	KANSL1-AS1	46193576	46196723
ENSG00000214425.7	genus.Barnesiella.id.944	Inverse variance weighted	11	0.0168542	0.0041352	4.58586e-05	17	Transverse	0.0089428	LRRC37A4P	45506741	45550335
ENSG00000238083.7	genus.Barnesiella.id.944	Inverse variance weighted	9	-0.0181218	0.0048335	0.000177395	17	Transverse	0.0232609	LRRC37A2	46511511	46553449
ENSG00000261575.2	genus.Barnesiella.id.944	Inverse variance weighted	10	-0.0291695	0.00794628	0.000241757	17	Transverse	0.028713	RP11-259G18.1	46267037	46268694
ENSG00000262500.1	genus.Barnesiella.id.944	Inverse variance weighted	10	-0.0164744	0.00442918	0.000199604	17	Transverse	0.0251741	MAPK8IP1P1	46243606	46245044
ENSG00000262539.1	genus.Barnesiella.id.944	Inverse variance weighted	9	-0.0155579	0.00419933	0.000211515	17	Transverse	0.0261833	RP11-259G18.3	46259551	46260606
ENSG00000263503.1	genus.Barnesiella.id.944	Inverse variance weighted	9	-0.0167702	0.004312	0.000100581	17	Transverse	0.0156143	MAPK8IP1P2	45600869	45602340
ENSG00000264070.1	genus.Barnesiella.id.944	Inverse variance weighted	8	-0.0158936	0.00436179	0.000268628	17	Transverse	0.0308744	DND1P1	45585871	45586929
ENSG00000280022.1	genus.Barnesiella.id.944	Inverse variance weighted	9	-0.0181891	0.00477308	0.000138537	17	Transverse	0.019626	RP11-707O23.1	45592621	45593369
ENSG00000021488.12	genus.Barnesiella.id.944	Inverse variance weighted	2	0.0816184	0.0216631	0.000164811	19	Transverse	0.0221029	SLC7A9	32830509	32869766
ENSG00000261770.1	genus.Barnesiella.id.944	Inverse variance weighted	9	0.0188963	0.00477903	7.68552e-05	19	Transverse	0.0129765	CTC-459F4.1	27757184	27760849
ENSG00000267575.6	genus.Barnesiella.id.944	Inverse variance weighted	6	0.104616	0.025549	4.22686e-05	19	Transverse	0.00843607	CTC-459F4.3	27793463	27918863
ENSG00000235513.1	genus.Barnesiella.id.944	Inverse variance weighted	2	-0.108231	0.0277016	9.34317e-05	22	Transverse	0.014826	RP4-756G23.5	41209122	41217627
ENSG00000109163.6	genus.Barnesiella.id.944	Inverse variance weighted	2	-0.0675881	0.0185647	0.000271927	4	Transverse	0.0311351	GNRHR	67739328	67754360
ENSG00000109180.14	genus.Barnesiella.id.944	Inverse variance weighted	5	-0.0942208	0.0249846	0.000162496	4	Transverse	0.0219271	OCIAD1	48805212	48861817
ENSG00000055211.12	genus.Barnesiella.id.944	Inverse variance weighted	3	-0.157978	0.0441192	0.000342679	6	Transverse	0.0364496	GINM1	149566294	149591748
ENSG00000065060.16	genus.Barnesiella.id.944	Inverse variance weighted	3	0.0387002	0.0111311	0.000507475	6	Transverse	0.047101	UHRF1BP1	34792015	34883138
ENSG00000111850.10	genus.Barnesiella.id.944	Inverse variance weighted	4	-0.0760964	0.0189027	5.68104e-05	6	Transverse	0.0104318	SMIM8	87322675	87399741
ENSG00000196821.9	genus.Barnesiella.id.944	Inverse variance weighted	4	0.152485	0.0395121	0.000113761	6	Transverse	0.0170328	C6orf106	34587288	34696859
ENSG00000197062.11	genus.Barnesiella.id.944	Inverse variance weighted	14	0.0691903	0.0181505	0.000137832	6	Transverse	0.0195651	ZSCAN26	28267010	28278224
ENSG00000198502.5	genus.Barnesiella.id.944	Inverse variance weighted	7	-0.031833	0.00718648	9.44184e-06	6	Transverse	0.00267711	HLA-DRB5	32517343	32530287
ENSG00000206344.7	genus.Barnesiella.id.944	Inverse variance weighted	7	0.0551589	0.014022	8.36331e-05	6	Transverse	0.0137368	HCG27	31198138	31203968
ENSG00000216901.1	genus.Barnesiella.id.944	Inverse variance weighted	12	-0.0300001	0.00757251	7.44122e-05	6	Transverse	0.0126699	ZNF603P	28176188	28176674
ENSG00000228022.5	genus.Barnesiella.id.944	Inverse variance weighted	2	-0.0602795	0.0171696	0.000446702	6	Transverse	0.043344	HCG20	30766825	30792250
ENSG00000231760.4	genus.Barnesiella.id.944	Inverse variance weighted	3	0.0364608	0.00989254	0.000228087	6	Transverse	0.0276181	RP11-350J20.5	149796151	149799150
ENSG00000235109.7	genus.Barnesiella.id.944	Inverse variance weighted	12	-0.0352154	0.00900543	9.21181e-05	6	Transverse	0.0146674	ZSCAN31	28324693	28356271
ENSG00000233609.3	genus.Barnesiella.id.944	Inverse variance weighted	8	0.0461835	0.0119157	0.000106245	8	Transverse	0.0162033	RPL10P19	8961200	8979025
ENSG00000269918.1	genus.Barnesiella.id.944	Inverse variance weighted	9	0.0510802	0.0138547	0.000227046	8	Transverse	0.027529	AF131215.9	11104691	11106704
ENSG00000010626.14	genus.Barnesiella.id.944	Inverse variance weighted	80	0.0401884	0.0035478	9.56692e-30	12	Transverse	4.99685e-26	LRRC23	6904733	6914243
ENSG00000111328.6	genus.Barnesiella.id.944	Inverse variance weighted	5	0.0886219	0.0219796	5.53028e-05	12	Transverse	0.0102385	CDK2AP1	123261484	123272334
ENSG00000111676.14	genus.Barnesiella.id.944	Inverse variance weighted	35	-0.126657	0.0177184	8.78584e-13	12	Transverse	1.54756e-09	ATN1	6924463	6942321
ENSG00000111678.10	genus.Barnesiella.id.944	Inverse variance weighted	78	-0.0625205	0.0055247	1.08687e-29	12	Transverse	5.61177e-26	C12orf57	6943433	6946003
ENSG00000139197.10	genus.Barnesiella.id.944	Inverse variance weighted	69	0.0281814	0.00311177	1.34871e-19	12	Transverse	4.00987e-16	PEX5	7188685	7218574
ENSG00000150967.17	genus.Barnesiella.id.944	Inverse variance weighted	5	-0.129035	0.0217151	2.81236e-09	12	Transverse	2.56367e-06	ABCB9	122920951	122981570
ENSG00000171860.4	genus.Barnesiella.id.944	Inverse variance weighted	7	0.0857536	0.0210594	4.66122e-05	12	Transverse	0.00904801	C3AR1	8058302	8066471
ENSG00000175899.14	genus.Barnesiella.id.944	Inverse variance weighted	71	0.055035	0.00724418	3.0276e-14	12	Transverse	6.11291e-11	A2M	9068183	9116229
ENSG00000182196.13	genus.Barnesiella.id.944	Inverse variance weighted	3	0.226908	0.0494337	4.42939e-06	12	Transverse	0.00145899	ARL6IP4	122981650	122982913
ENSG00000247903.1	genus.Barnesiella.id.944	Inverse variance weighted	3	0.0524772	0.0147437	0.000371836	12	Transverse	0.0384652	RP11-421F16.3	26971586	26979582
ENSG00000256069.7	genus.Barnesiella.id.944	Inverse variance weighted	138	0.00995148	0.00179732	3.0799e-08	12	Transverse	2.15764e-05	A2MP1	9228533	9275817
ENSG00000257027.1	genus.Barnesiella.id.944	Inverse variance weighted	139	-0.0198207	0.00337984	4.50811e-09	12	Transverse	3.88683e-06	RP11-705C15.3	9658567	9662085
ENSG00000100554.11	genus.Barnesiella.id.944	Inverse variance weighted	8	-0.0937429	0.0241577	0.000104259	14	Transverse	0.0160042	ATP6V1D	67294371	67359996
ENSG00000214078.12	genus.Barnesiella.id.944	Inverse variance weighted	6	-0.0379205	0.0071523	1.1463e-07	20	Transverse	6.76855e-05	CPNE1	35626031	35664759
ENSG00000276952.1	genus.Barnesiella.id.944	Inverse variance weighted	4	-0.11148	0.0249241	7.72065e-06	20	Transverse	0.00227941	RP5-965G21.6	25284915	25285588
ENSG00000115944.14	genus.Barnesiella.id.944	Inverse variance weighted	4	0.111303	0.0219316	3.87464e-07	2	Transverse	0.000190116	COX7A2L	42333546	42425088
ENSG00000138400.12	genus.Barnesiella.id.944	Inverse variance weighted	2	-0.240319	0.0552933	1.38473e-05	2	Transverse	0.00360634	MDH1B	206737763	206765356
ENSG00000273080.1	genus.Barnesiella.id.944	Inverse variance weighted	4	-0.0388529	0.011208	0.00052721	2	Transverse	0.0483063	RP11-301O19.1	86195771	86196049
ENSG00000004534.14	genus.Barnesiella.id.944	Inverse variance weighted	6	0.0431968	0.0118931	0.000281135	3	Transverse	0.0318438	RBM6	49940007	50077252
ENSG00000114054.13	genus.Barnesiella.id.944	Inverse variance weighted	5	0.196694	0.0528271	0.000196591	3	Transverse	0.0249243	PCCB	136250306	136336232
ENSG00000144792.9	genus.Barnesiella.id.944	Inverse variance weighted	7	-0.0876257	0.0104581	5.34816e-17	3	Transverse	1.31542e-13	ZNF660	44578223	44599694
ENSG00000106603.18	genus.Barnesiella.id.944	Inverse variance weighted	3	0.115808	0.0258611	7.53237e-06	7	Transverse	0.00223455	COA1	43608456	43729717
ENSG00000188732.10	genus.Barnesiella.id.944	Inverse variance weighted	2	0.102159	0.0278166	0.000240096	7	Transverse	0.0285894	FAM221A	23680130	23703249
ENSG00000197362.14	genus.Barnesiella.id.944	Inverse variance weighted	2	-0.0502031	0.014421	0.000499058	7	Transverse	0.046598	ZNF786	149069643	149090782
ENSG00000214106.7	genus.Barnesiella.id.944	Inverse variance weighted	2	-0.10043	0.0233995	1.77077e-05	7	Transverse	0.00436725	PAXIP1-AS2	154928498	154949908
ENSG00000226816.2	genus.Barnesiella.id.944	Inverse variance weighted	3	-0.0493105	0.0138861	0.00038366	7	Transverse	0.0393197	AC005082.12	23206013	23208045
ENSG00000156042.17	genus.Haemophilus.id.3698	Inverse variance weighted	6	-0.0785619	0.0165494	2.06348e-06	10	Transverse	0.00078538	CFAP70	73253759	73358859
ENSG00000165816.12	genus.Haemophilus.id.3698	Inverse variance weighted	2	0.082458	0.0236215	0.00048157	10	Transverse	0.0455979	VWA2	114239330	114291513
ENSG00000166321.13	genus.Haemophilus.id.3698	Inverse variance weighted	6	-0.0547578	0.0119203	4.35521e-06	10	Transverse	0.00143943	NUDT13	73110375	73131828
ENSG00000228701.1	genus.Haemophilus.id.3698	Inverse variance weighted	5	-0.0619662	0.0116626	1.07695e-07	10	Transverse	6.41794e-05	TNKS2-AS1	91782839	91798291
ENSG00000272599.2	genus.Haemophilus.id.3698	Inverse variance weighted	5	-0.112046	0.0249621	7.16847e-06	10	Transverse	0.00214875	RP11-152N13.16	73124573	73125532
ENSG00000162669.15	genus.Haemophilus.id.3698	Inverse variance weighted	2	0.141986	0.0381476	0.00019764	1	Transverse	0.0250057	HFM1	91260766	91404869
ENSG00000163041.9	genus.Haemophilus.id.3698	Inverse variance weighted	4	-0.0799586	0.0216769	0.000225443	1	Transverse	0.027401	H3F3A	226061877	226072001
ENSG00000136100.12	genus.Haemophilus.id.3698	Inverse variance weighted	3	0.203633	0.0516524	8.06823e-05	13	Transverse	0.0134084	VPS36	52412602	52450622
ENSG00000136108.14	genus.Haemophilus.id.3698	Inverse variance weighted	7	-0.110943	0.0249386	8.64056e-06	13	Transverse	0.00249652	CKAP2	52455429	52476628
ENSG00000073417.14	genus.Haemophilus.id.3698	Inverse variance weighted	3	-0.198204	0.0556545	0.000368982	15	Transverse	0.0382999	PDE8A	84980440	85139145
ENSG00000249839.1	genus.Haemophilus.id.3698	Inverse variance weighted	7	-0.0346476	0.00995347	0.000499619	15	Transverse	0.0466213	AC011330.5	43663654	43684339
ENSG00000278662.4	genus.Haemophilus.id.3698	Inverse variance weighted	4	-0.0393648	0.011311	0.000501001	15	Transverse	0.046673	GOLGA6L10	82339998	82349475
ENSG00000108384.14	genus.Haemophilus.id.3698	Inverse variance weighted	8	-0.0804913	0.0229033	0.000440761	17	Transverse	0.0430069	RAD51C	58692573	58735611
ENSG00000108395.13	genus.Haemophilus.id.3698	Inverse variance weighted	6	-0.100738	0.0267332	0.000164371	17	Transverse	0.0220678	TRIM37	58998200	59106597
ENSG00000264538.6	genus.Haemophilus.id.3698	Inverse variance weighted	8	0.0513003	0.0140401	0.000258348	17	Transverse	0.0300634	SUZ12P1	30709299	30790908
ENSG00000265519.1	genus.Haemophilus.id.3698	Inverse variance weighted	2	-0.111137	0.0318895	0.000491996	17	Transverse	0.0461808	CTD-3157E16.1	15787787	15788205
ENSG00000174886.12	genus.Haemophilus.id.3698	Inverse variance weighted	3	0.1356	0.0364824	0.000201711	19	Transverse	0.025355	NDUFA11	5891276	5904006
ENSG00000156261.12	genus.Haemophilus.id.3698	Inverse variance weighted	4	-0.108421	0.027331	7.27955e-05	21	Transverse	0.012489	CCT8	29055805	29073797
ENSG00000099940.11	genus.Haemophilus.id.3698	Inverse variance weighted	5	0.114828	0.026823	1.86084e-05	22	Transverse	0.0045381	SNAP29	20858983	20891218
ENSG00000235954.6	genus.Haemophilus.id.3698	Inverse variance weighted	5	0.123033	0.0309666	7.09472e-05	22	Transverse	0.0122844	TTC28-AS1	27919376	28008581
ENSG00000241973.10	genus.Haemophilus.id.3698	Inverse variance weighted	3	-0.195824	0.0387538	4.34838e-07	22	Transverse	0.000209188	PI4KA	20707691	20859417
ENSG00000250312.6	genus.Haemophilus.id.3698	Inverse variance weighted	2	-0.056639	0.0147015	0.000116865	4	Transverse	0.0173371	ZNF718	124480	163989
ENSG00000279453.1	genus.Haemophilus.id.3698	Inverse variance weighted	5	-0.189401	0.0468946	5.37112e-05	6	Transverse	0.0100344	RP3-425C14.4	122436789	122439223
ENSG00000255320.1	genus.Haemophilus.id.3698	Inverse variance weighted	3	0.103705	0.0243134	1.99618e-05	11	Transverse	0.00477688	RP11-755F10.1	66244840	66246239
ENSG00000110811.19	genus.Haemophilus.id.3698	Inverse variance weighted	7	-0.29745	0.0429277	4.23503e-12	12	Transverse	6.68862e-09	P3H3	6828410	6839851
ENSG00000111671.9	genus.Haemophilus.id.3698	Inverse variance weighted	81	-0.0169195	0.00364859	3.53036e-06	12	Transverse	0.00121212	SPSB2	6870949	6889358
ENSG00000175899.14	genus.Haemophilus.id.3698	Inverse variance weighted	71	0.0523235	0.00909017	8.61027e-09	12	Transverse	6.87586e-06	A2M	9068183	9116229
ENSG00000184293.7	genus.Haemophilus.id.3698	Inverse variance weighted	25	0.0531423	0.0131495	5.31374e-05	12	Transverse	0.00995329	CLECL1	9715860	9733299
ENSG00000257027.1	genus.Haemophilus.id.3698	Inverse variance weighted	139	-0.0186179	0.0042929	1.44508e-05	12	Transverse	0.00373397	RP11-705C15.3	9658567	9662085
ENSG00000100731.15	genus.Haemophilus.id.3698	Inverse variance weighted	3	-0.179868	0.0495978	0.000287249	14	Transverse	0.032293	PCNX1	70907405	71115382
ENSG00000272966.1	genus.Haemophilus.id.3698	Inverse variance weighted	4	0.0753544	0.0186038	5.11124e-05	2	Transverse	0.00965823	RP11-686O6.1	202336739	202337200
ENSG00000034533.11	genus.Haemophilus.id.3698	Inverse variance weighted	3	-0.245517	0.0632062	0.00010259	3	Transverse	0.0158227	ASTE1	131013875	131027649
ENSG00000114670.13	genus.Haemophilus.id.3698	Inverse variance weighted	4	0.0797397	0.0201844	7.79678e-05	3	Transverse	0.0130957	NEK11	131026855	131350465
ENSG00000156931.15	genus.Haemophilus.id.3698	Inverse variance weighted	3	-0.0822453	0.0228323	0.000315601	3	Transverse	0.034472	VPS8	184812143	185052614
ENSG00000173421.16	genus.Haemophilus.id.3698	Inverse variance weighted	5	0.0881633	0.023318	0.000156251	3	Transverse	0.0213469	CCDC36	49198428	49258104
ENSG00000178252.17	genus.Haemophilus.id.3698	Inverse variance weighted	11	-0.0678184	0.015898	1.99158e-05	3	Transverse	0.00476924	WDR6	49007155	49015803
ENSG00000186446.11	genus.Haemophilus.id.3698	Inverse variance weighted	4	-0.188436	0.0481321	9.04162e-05	3	Transverse	0.0144895	ZNF501	44729596	44737083
ENSG00000196653.11	genus.Haemophilus.id.3698	Inverse variance weighted	6	-0.0829329	0.01816	4.95224e-06	3	Transverse	0.00159755	ZNF502	44712643	44723831
ENSG00000213672.7	genus.Haemophilus.id.3698	Inverse variance weighted	5	0.072705	0.0194067	0.000179404	3	Transverse	0.023444	NCKIPSD	48673844	48686364
ENSG00000146530.11	genus.Haemophilus.id.3698	Inverse variance weighted	4	-0.0842868	0.0213942	8.15834e-05	7	Transverse	0.0135051	VWDE	12330885	12403941
ENSG00000226824.6	genus.Haemophilus.id.3698	Inverse variance weighted	11	-0.0208825	0.00569571	0.000246036	7	Transverse	0.0290401	RP4-756H11.3	66654538	66669855
ENSG00000237310.1	genus.Haemophilus.id.3698	Inverse variance weighted	8	0.0486434	0.012889	0.00016064	7	Transverse	0.0217595	GS1-124K5.4	66493706	66495474
ENSG00000044459.14	genus.Haemophilus.id.3698	Inverse variance weighted	2	-0.268405	0.0713432	0.000168445	9	Transverse	0.0224478	CNTLN	17134982	17503923
ENSG00000130714.15	genus.Haemophilus.id.3698	Inverse variance weighted	2	-0.199288	0.051108	9.64554e-05	9	Transverse	0.0151547	POMT1	131502902	131523800
ENSG00000276805.2	genus.RuminococcaceaeUCG009.id.11366	Inverse variance weighted	10	-0.0374679	0.0107492	0.000490959	10	Transverse	0.0461314	RP11-291L22.9	38403189	38452153
ENSG00000122481.16	genus.RuminococcaceaeUCG009.id.11366	Inverse variance weighted	6	-0.0811435	0.0199495	4.75299e-05	1	Transverse	0.00918183	RWDD3	95234155	95247225
ENSG00000103671.9	genus.RuminococcaceaeUCG009.id.11366	Inverse variance weighted	4	0.158454	0.037228	2.07838e-05	15	Transverse	0.00493159	TRIP4	64387748	64455303
ENSG00000128891.15	genus.RuminococcaceaeUCG009.id.11366	Inverse variance weighted	4	-0.047191	0.00960837	9.04086e-07	15	Transverse	0.000389373	C15orf57	40528683	40565057
ENSG00000140265.12	genus.RuminococcaceaeUCG009.id.11366	Inverse variance weighted	6	-0.084294	0.0243377	0.000533159	15	Transverse	0.048653	ZSCAN29	43358172	43371025
ENSG00000166716.9	genus.RuminococcaceaeUCG009.id.11366	Inverse variance weighted	2	-0.157209	0.0443542	0.000393499	15	Transverse	0.0399995	ZNF592	84748635	84806432
ENSG00000176700.19	genus.RuminococcaceaeUCG009.id.11366	Inverse variance weighted	5	0.0780712	0.0203964	0.000129346	15	Transverse	0.0187053	SCAND2P	84632279	84647478
ENSG00000184206.11	genus.RuminococcaceaeUCG009.id.11366	Inverse variance weighted	9	0.039092	0.00981478	6.806e-05	15	Transverse	0.0118953	GOLGA6L4	84235773	84245368
ENSG00000197696.9	genus.RuminococcaceaeUCG009.id.11366	Inverse variance weighted	5	0.104475	0.0268333	9.88063e-05	15	Transverse	0.0154202	NMB	84655129	84658563
ENSG00000244056.3	genus.RuminococcaceaeUCG009.id.11366	Inverse variance weighted	6	-0.121084	0.0256185	2.28498e-06	15	Transverse	0.000854731	RN7SL417P	84394072	84394336
ENSG00000249839.1	genus.RuminococcaceaeUCG009.id.11366	Inverse variance weighted	7	-0.0421292	0.0110272	0.00013319	15	Transverse	0.0191086	AC011330.5	43663654	43684339
ENSG00000259683.1	genus.RuminococcaceaeUCG009.id.11366	Inverse variance weighted	6	-0.0979154	0.0239368	4.30282e-05	15	Transverse	0.00854481	RP11-182J1.14	84389729	84395903
ENSG00000259728.5	genus.RuminococcaceaeUCG009.id.11366	Inverse variance weighted	6	-0.0984597	0.0226251	1.35027e-05	15	Transverse	0.00353857	LINC00933	84570924	84580175
ENSG00000275120.2	genus.RuminococcaceaeUCG009.id.11366	Inverse variance weighted	3	-0.161795	0.0298491	5.94548e-08	15	Transverse	3.84642e-05	RP11-182J1.18	84597809	84633823
ENSG00000132141.13	genus.RuminococcaceaeUCG009.id.11366	Inverse variance weighted	3	-0.185001	0.0469154	8.03747e-05	17	Transverse	0.0133688	CCT6B	34927859	34961509
ENSG00000176927.15	genus.RuminococcaceaeUCG009.id.11366	Inverse variance weighted	6	-0.0814378	0.0214689	0.000148662	17	Transverse	0.0206225	EFCAB5	29929200	30108452
ENSG00000159267.14	genus.RuminococcaceaeUCG009.id.11366	Inverse variance weighted	2	-0.105019	0.0298465	0.000433771	21	Transverse	0.0425273	HLCS	36750888	36990236
ENSG00000059691.11	genus.RuminococcaceaeUCG009.id.11366	Inverse variance weighted	3	-0.236797	0.0562793	2.58175e-05	4	Transverse	0.00578413	GATB	151670504	151761023
ENSG00000109180.14	genus.RuminococcaceaeUCG009.id.11366	Inverse variance weighted	5	-0.128347	0.034373	0.000188491	4	Transverse	0.024275	OCIAD1	48805212	48861817
ENSG00000171497.4	genus.RuminococcaceaeUCG009.id.11366	Inverse variance weighted	2	0.196336	0.0568593	0.000554367	4	Transverse	0.0499291	PPID	158709624	158723396
ENSG00000196821.9	genus.RuminococcaceaeUCG009.id.11366	Inverse variance weighted	4	-0.242575	0.0542316	7.71461e-06	6	Transverse	0.00227829	C6orf106	34587288	34696859
ENSG00000204644.9	genus.RuminococcaceaeUCG009.id.11366	Inverse variance weighted	19	-0.0235992	0.0068294	0.000549213	6	Transverse	0.0495835	ZFP57	29672392	29681110
ENSG00000227262.3	genus.RuminococcaceaeUCG009.id.11366	Inverse variance weighted	4	0.0658692	0.0186592	0.000415367	6	Transverse	0.0414499	HCG4B	29925983	29926973
ENSG00000235652.7	genus.RuminococcaceaeUCG009.id.11366	Inverse variance weighted	4	0.123089	0.0334936	0.000237849	6	Transverse	0.0284111	RP11-545I5.3	145809778	145884806
ENSG00000237669.1	genus.RuminococcaceaeUCG009.id.11366	Inverse variance weighted	6	-0.0547327	0.0145595	0.000170426	6	Transverse	0.0226258	HCG4P3	30006140	30007116
ENSG00000175224.16	genus.RuminococcaceaeUCG009.id.11366	Inverse variance weighted	3	0.271741	0.0495502	4.15433e-08	11	Transverse	2.80852e-05	ATG13	46617527	46674818
ENSG00000248746.5	genus.RuminococcaceaeUCG009.id.11366	Inverse variance weighted	5	0.0736034	0.017002	1.49718e-05	11	Transverse	0.00383661	ACTN3	66546395	66563329
ENSG00000280143.1	genus.RuminococcaceaeUCG009.id.11366	Inverse variance weighted	4	-0.130752	0.0347283	0.000166562	11	Transverse	0.0222714	AP000892.6	117206357	117210292
ENSG00000003056.7	genus.RuminococcaceaeUCG009.id.11366	Inverse variance weighted	23	-0.102463	0.022567	5.61499e-06	12	Transverse	0.00176458	M6PR	8941468	8949955
ENSG00000164845.16	genus.RuminococcaceaeUCG009.id.11366	Inverse variance weighted	27	0.0308831	0.00588144	1.51322e-07	12	Transverse	8.58657e-05	FAM86FP	8232512	8242948
ENSG00000167528.12	genus.RuminococcaceaeUCG009.id.11366	Inverse variance weighted	2	0.297302	0.065183	5.09009e-06	12	Transverse	0.00163101	ZNF641	48337180	48351414
ENSG00000175548.8	genus.RuminococcaceaeUCG009.id.11366	Inverse variance weighted	3	0.184594	0.0488232	0.000156286	12	Transverse	0.0213469	ALG10B	38316578	38329728
ENSG00000180481.10	genus.RuminococcaceaeUCG009.id.11366	Inverse variance weighted	4	0.0460339	0.0121291	0.000147443	12	Transverse	0.0205054	GLIPR1L2	75391070	75432688
ENSG00000180881.19	genus.RuminococcaceaeUCG009.id.11366	Inverse variance weighted	4	-0.116575	0.0307461	0.000149707	12	Transverse	0.0207351	CAPS2	75275979	75390928
ENSG00000184293.7	genus.RuminococcaceaeUCG009.id.11366	Inverse variance weighted	25	-0.0511655	0.0144677	0.00040541	12	Transverse	0.040791	CLECL1	9715860	9733299
ENSG00000257027.1	genus.RuminococcaceaeUCG009.id.11366	Inverse variance weighted	139	-0.0351621	0.00468567	6.18197e-14	12	Transverse	1.21024e-10	RP11-705C15.3	9658567	9662085
ENSG00000257497.2	genus.RuminococcaceaeUCG009.id.11366	Inverse variance weighted	4	0.0611842	0.0163802	0.000187531	12	Transverse	0.0241952	RP11-585P4.5	75483454	75489820
ENSG00000258708.1	genus.RuminococcaceaeUCG009.id.11366	Inverse variance weighted	5	0.111563	0.0284268	8.68795e-05	14	Transverse	0.0140988	SLC25A21-AS1	37171888	37173811
ENSG00000259065.1	genus.RuminococcaceaeUCG009.id.11366	Inverse variance weighted	5	-0.058275	0.00972502	2.06917e-09	14	Transverse	1.96371e-06	RP5-1021I20.1	73787360	73803270
ENSG00000169203.16	genus.RuminococcaceaeUCG009.id.11366	Inverse variance weighted	4	-0.104088	0.0207402	5.20302e-07	16	Transverse	0.000243547	NPIPB12	29483642	29505999
ENSG00000183336.8	genus.RuminococcaceaeUCG009.id.11366	Inverse variance weighted	2	0.141936	0.0370589	0.000128139	16	Transverse	0.0185815	BOLA2	29453593	29454964
ENSG00000183604.14	genus.RuminococcaceaeUCG009.id.11366	Inverse variance weighted	2	0.10673	0.029743	0.000332705	16	Transverse	0.0357485	SMG1P5	30267553	30335374
ENSG00000135951.14	genus.RuminococcaceaeUCG009.id.11366	Inverse variance weighted	4	-0.112308	0.0289837	0.000106676	2	Transverse	0.0162545	TSGA10	98997261	99154954
ENSG00000144214.9	genus.RuminococcaceaeUCG009.id.11366	Inverse variance weighted	5	0.124043	0.0214773	7.66992e-09	2	Transverse	6.19811e-06	LYG1	99284238	99304742
ENSG00000273456.1	genus.RuminococcaceaeUCG009.id.11366	Inverse variance weighted	3	-0.0984273	0.0213591	4.06129e-06	2	Transverse	0.00136091	RP11-686O6.2	202374932	202375604
ENSG00000138468.15	genus.RuminococcaceaeUCG009.id.11366	Inverse variance weighted	4	0.208661	0.0473376	1.04361e-05	3	Transverse	0.00289177	SENP7	101324205	101513241
ENSG00000145020.15	genus.RuminococcaceaeUCG009.id.11366	Inverse variance weighted	7	0.0775155	0.0214047	0.000292982	3	Transverse	0.0327254	AMT	49416775	49422753
ENSG00000145029.13	genus.RuminococcaceaeUCG009.id.11366	Inverse variance weighted	6	0.118196	0.0339343	0.000495651	3	Transverse	0.0464036	NICN1	49422946	49429326
ENSG00000173421.16	genus.RuminococcaceaeUCG009.id.11366	Inverse variance weighted	5	0.12612	0.0254349	7.10238e-07	3	Transverse	0.000316987	CCDC36	49198428	49258104
ENSG00000177479.19	genus.RuminococcaceaeUCG009.id.11366	Inverse variance weighted	3	0.190887	0.0526014	0.000284604	3	Transverse	0.0321127	ARIH2	48921480	48986382
ENSG00000178252.17	genus.RuminococcaceaeUCG009.id.11366	Inverse variance weighted	11	-0.115695	0.017311	2.33578e-11	3	Transverse	3.25415e-08	WDR6	49007155	49015803
ENSG00000178467.17	genus.RuminococcaceaeUCG009.id.11366	Inverse variance weighted	6	0.186468	0.0450391	3.47086e-05	3	Transverse	0.00727838	P4HTM	48989989	49007061
ENSG00000198218.10	genus.RuminococcaceaeUCG009.id.11366	Inverse variance weighted	9	-0.0928814	0.025366	0.000250604	3	Transverse	0.0294637	QRICH1	49029707	49094363
ENSG00000213672.7	genus.RuminococcaceaeUCG009.id.11366	Inverse variance weighted	5	0.0987082	0.0211432	3.03334e-06	3	Transverse	0.00107673	NCKIPSD	48673844	48686364
ENSG00000152359.14	genus.RuminococcaceaeUCG009.id.11366	Inverse variance weighted	3	-0.0956488	0.0222459	1.71099e-05	5	Transverse	0.00425244	POC5	75674124	75717481
ENSG00000186468.12	genus.RuminococcaceaeUCG009.id.11366	Inverse variance weighted	4	0.0833164	0.0218498	0.000137214	5	Transverse	0.0195004	RPS23	82273358	82278577
ENSG00000015676.17	genus.RuminococcaceaeUCG009.id.11366	Inverse variance weighted	2	-0.17758	0.0467159	0.000143961	7	Transverse	0.0201433	NUDCD3	44379121	44490880
ENSG00000106603.18	genus.RuminococcaceaeUCG009.id.11366	Inverse variance weighted	3	0.14021	0.0355786	8.11905e-05	7	Transverse	0.0134648	COA1	43608456	43729717
ENSG00000157214.13	genus.RuminococcaceaeUCG009.id.11366	Inverse variance weighted	3	0.0907553	0.02319	9.09482e-05	7	Transverse	0.0145462	STEAP2	90167590	90238137
ENSG00000189316.3	genus.RuminococcaceaeUCG009.id.11366	Inverse variance weighted	6	-0.0527875	0.0115488	4.85829e-06	7	Transverse	0.00157379	RP11-797H7.5	64888527	64890100
ENSG00000198039.11	genus.RuminococcaceaeUCG009.id.11366	Inverse variance weighted	8	-0.0798902	0.0170057	2.62898e-06	7	Transverse	0.000958859	ZNF273	64870172	64930966
ENSG00000213462.4	genus.RuminococcaceaeUCG009.id.11366	Inverse variance weighted	7	0.0790282	0.0152048	2.01914e-07	7	Transverse	0.000109961	ERV3-1	64991037	65006743
ENSG00000224316.1	genus.RuminococcaceaeUCG009.id.11366	Inverse variance weighted	5	0.0689016	0.0178197	0.000110361	7	Transverse	0.0166436	GTF2IP5	65773620	65802067
ENSG00000226002.1	genus.RuminococcaceaeUCG009.id.11366	Inverse variance weighted	8	0.0443199	0.00854692	2.15462e-07	7	Transverse	0.000116309	GTF2IP14	65084103	65100232
ENSG00000227113.2	genus.RuminococcaceaeUCG009.id.11366	Inverse variance weighted	8	0.048241	0.00948994	3.70756e-07	7	Transverse	0.000183314	RP11-460N20.4	65075023	65078780
ENSG00000234585.6	genus.RuminococcaceaeUCG009.id.11366	Inverse variance weighted	8	0.029297	0.00841383	0.000497671	7	Transverse	0.0465166	CCT6P3	65038360	65074713
ENSG00000237310.1	genus.RuminococcaceaeUCG009.id.11366	Inverse variance weighted	8	0.0516242	0.0140561	0.000239968	7	Transverse	0.0285859	GS1-124K5.4	66493706	66495474
ENSG00000273024.5	genus.RuminococcaceaeUCG009.id.11366	Inverse variance weighted	4	0.0808789	0.020978	0.000115537	7	Transverse	0.0172188	INTS4P2	65648042	65715661
ENSG00000136935.13	genus.RuminococcaceaeUCG009.id.11366	Inverse variance weighted	3	0.125442	0.0347226	0.000303046	9	Transverse	0.0335093	GOLGA1	124878357	124941099
ENSG00000156042.17	genus.Bifidobacterium.id.436	Inverse variance weighted	6	-0.0548415	0.0131442	3.01533e-05	10	Transverse	0.00653379	CFAP70	73253759	73358859
ENSG00000156110.13	genus.Bifidobacterium.id.436	Inverse variance weighted	5	0.0522942	0.0139056	0.000169465	10	Transverse	0.0225459	ADK	74151185	74709303
ENSG00000175395.15	genus.Bifidobacterium.id.436	Inverse variance weighted	5	0.178245	0.04287	3.21327e-05	10	Transverse	0.00685834	ZNF25	37949572	37976633
ENSG00000272599.2	genus.Bifidobacterium.id.436	Inverse variance weighted	5	-0.0732244	0.0198229	0.000220818	10	Transverse	0.0270091	RP11-152N13.16	73124573	73125532
ENSG00000272983.1	genus.Bifidobacterium.id.436	Inverse variance weighted	6	-0.0796002	0.022018	0.000300084	10	Transverse	0.0332686	RP11-508N22.12	38137337	38144399
ENSG00000067208.14	genus.Bifidobacterium.id.436	Inverse variance weighted	7	-0.161536	0.022973	2.04288e-12	1	Transverse	3.40092e-09	EVI5	92508696	92792404
ENSG00000169885.9	genus.Bifidobacterium.id.436	Inverse variance weighted	2	0.0781675	0.0187144	2.95555e-05	1	Transverse	0.00643312	CALML6	1914827	1917294
ENSG00000227373.5	genus.Bifidobacterium.id.436	Inverse variance weighted	5	0.0762166	0.0151472	4.86102e-07	1	Transverse	0.000230166	RP11-160H22.5	174115300	174160004
ENSG00000231050.1	genus.Bifidobacterium.id.436	Inverse variance weighted	3	-0.0608863	0.0154815	8.39487e-05	1	Transverse	0.0137686	RP1-140A9.1	1891471	1892658
ENSG00000278811.4	genus.Bifidobacterium.id.436	Inverse variance weighted	3	-0.0601934	0.0142501	2.39929e-05	1	Transverse	0.00548258	LINC00624	147258885	147517875
ENSG00000103671.9	genus.Bifidobacterium.id.436	Inverse variance weighted	4	-0.0937922	0.0263816	0.000377664	15	Transverse	0.0389101	TRIP4	64387748	64455303
ENSG00000247556.6	genus.Bifidobacterium.id.436	Inverse variance weighted	4	-0.0781678	0.0181189	1.60217e-05	15	Transverse	0.00404059	OIP5-AS1	41283990	41309267
ENSG00000005156.11	genus.Bifidobacterium.id.436	Inverse variance weighted	3	-0.0802794	0.0230918	0.000507927	17	Transverse	0.0471236	LIG3	34980494	35005989
ENSG00000108379.9	genus.Bifidobacterium.id.436	Inverse variance weighted	6	-0.0458588	0.0120121	0.000134683	17	Transverse	0.0192533	WNT3	46762506	46833058
ENSG00000108384.14	genus.Bifidobacterium.id.436	Inverse variance weighted	8	-0.0934257	0.0179454	1.92847e-07	17	Transverse	0.000105961	RAD51C	58692573	58735611
ENSG00000108395.13	genus.Bifidobacterium.id.436	Inverse variance weighted	6	-0.121823	0.0213314	1.12323e-08	17	Transverse	8.68328e-06	TRIM37	58998200	59106597
ENSG00000176681.14	genus.Bifidobacterium.id.436	Inverse variance weighted	5	-0.0258869	0.00706054	0.000245971	17	Transverse	0.0290377	LRRC37A	46292733	46337794
ENSG00000204650.14	genus.Bifidobacterium.id.436	Inverse variance weighted	10	-0.0249967	0.00561153	8.40802e-06	17	Transverse	0.00244657	LINC02210	45620328	45655156
ENSG00000213246.6	genus.Bifidobacterium.id.436	Inverse variance weighted	6	0.0787583	0.0167544	2.59207e-06	17	Transverse	0.000948209	SUPT4H1	58345175	58351661
ENSG00000214401.4	genus.Bifidobacterium.id.436	Inverse variance weighted	10	-0.0180103	0.00410533	1.14898e-05	17	Transverse	0.00311671	KANSL1-AS1	46193576	46196723
ENSG00000214425.7	genus.Bifidobacterium.id.436	Inverse variance weighted	11	0.0160067	0.00410686	9.7172e-05	17	Transverse	0.0152386	LRRC37A4P	45506741	45550335
ENSG00000238083.7	genus.Bifidobacterium.id.436	Inverse variance weighted	9	-0.0208055	0.00479949	1.45799e-05	17	Transverse	0.00375896	LRRC37A2	46511511	46553449
ENSG00000261575.2	genus.Bifidobacterium.id.436	Inverse variance weighted	10	-0.0362856	0.00789318	4.28459e-06	17	Transverse	0.00142095	RP11-259G18.1	46267037	46268694
ENSG00000262500.1	genus.Bifidobacterium.id.436	Inverse variance weighted	10	-0.0210924	0.00439586	1.60064e-06	17	Transverse	0.000634056	MAPK8IP1P1	46243606	46245044
ENSG00000262539.1	genus.Bifidobacterium.id.436	Inverse variance weighted	9	-0.0172183	0.00417112	3.65989e-05	17	Transverse	0.00756801	RP11-259G18.3	46259551	46260606
ENSG00000263503.1	genus.Bifidobacterium.id.436	Inverse variance weighted	9	-0.0169159	0.00428263	7.81871e-05	17	Transverse	0.0131178	MAPK8IP1P2	45600869	45602340
ENSG00000264070.1	genus.Bifidobacterium.id.436	Inverse variance weighted	8	-0.0163132	0.00433205	0.000166079	17	Transverse	0.0222244	DND1P1	45585871	45586929
ENSG00000280022.1	genus.Bifidobacterium.id.436	Inverse variance weighted	9	-0.0191124	0.00473609	5.44907e-05	17	Transverse	0.0101498	RP11-707O23.1	45592621	45593369
ENSG00000196381.10	genus.Bifidobacterium.id.436	Inverse variance weighted	7	0.158173	0.0278189	1.30191e-08	19	Transverse	9.92774e-06	ZNF781	37667751	37678773
ENSG00000226686.7	genus.Bifidobacterium.id.436	Inverse variance weighted	11	-0.0457627	0.00742517	7.12951e-10	19	Transverse	7.44181e-07	LINC01535	37251912	37265535
ENSG00000226950.6	genus.Bifidobacterium.id.436	Inverse variance weighted	3	0.152853	0.0406142	0.000167532	4	Transverse	0.0223636	DANCR	52712404	52720080
ENSG00000187987.9	genus.Bifidobacterium.id.436	Inverse variance weighted	6	0.0712318	0.015641	5.25945e-06	6	Transverse	0.00167408	ZSCAN23	28431930	28443502
ENSG00000197062.11	genus.Bifidobacterium.id.436	Inverse variance weighted	14	-0.0970559	0.0178096	5.04734e-08	6	Transverse	3.33355e-05	ZSCAN26	28267010	28278224
ENSG00000216901.1	genus.Bifidobacterium.id.436	Inverse variance weighted	12	0.0370917	0.00743076	5.98668e-07	6	Transverse	0.000275089	ZNF603P	28176188	28176674
ENSG00000235109.7	genus.Bifidobacterium.id.436	Inverse variance weighted	12	0.0415334	0.00884033	2.62497e-06	6	Transverse	0.000957655	ZSCAN31	28324693	28356271
ENSG00000281831.1	genus.Bifidobacterium.id.436	Inverse variance weighted	21	0.0207473	0.00558062	0.000201006	6	Transverse	0.025292	HCP5B	29871895	29873783
ENSG00000233609.3	genus.Bifidobacterium.id.436	Inverse variance weighted	8	0.0446354	0.0117539	0.000146164	8	Transverse	0.020361	RPL10P19	8961200	8979025
ENSG00000269918.1	genus.Bifidobacterium.id.436	Inverse variance weighted	9	0.0676609	0.0136356	6.97443e-07	8	Transverse	0.0003121	AF131215.9	11104691	11106704
ENSG00000165916.8	genus.Bifidobacterium.id.436	Inverse variance weighted	5	0.158881	0.037019	1.77163e-05	11	Transverse	0.00436858	PSMC3	47418769	47426473
ENSG00000175224.16	genus.Bifidobacterium.id.436	Inverse variance weighted	3	-0.212069	0.0355068	2.33463e-09	11	Transverse	2.18865e-06	ATG13	46617527	46674818
ENSG00000003056.7	genus.Bifidobacterium.id.436	Inverse variance weighted	23	-0.115013	0.0159772	6.08535e-13	12	Transverse	1.09179e-09	M6PR	8941468	8949955
ENSG00000010626.14	genus.Bifidobacterium.id.436	Inverse variance weighted	80	0.0289672	0.00347569	7.80047e-17	12	Transverse	1.88433e-13	LRRC23	6904733	6914243
ENSG00000111664.10	genus.Bifidobacterium.id.436	Inverse variance weighted	78	-0.0472885	0.00600009	3.23992e-15	12	Transverse	7.01258e-12	GNB3	6840211	6847393
ENSG00000111671.9	genus.Bifidobacterium.id.436	Inverse variance weighted	81	0.0250308	0.00287532	3.16397e-18	12	Transverse	8.37598e-15	SPSB2	6870949	6889358
ENSG00000111676.14	genus.Bifidobacterium.id.436	Inverse variance weighted	35	-0.0952385	0.0173588	4.10029e-08	12	Transverse	2.78032e-05	ATN1	6924463	6942321
ENSG00000111785.19	genus.Bifidobacterium.id.436	Inverse variance weighted	2	-0.270891	0.0507169	9.23181e-08	12	Transverse	5.6103e-05	RIC8B	106774595	106889316
ENSG00000120805.13	genus.Bifidobacterium.id.436	Inverse variance weighted	2	-0.145558	0.0403943	0.000314033	12	Transverse	0.0343451	ARL1	101393120	101407820
ENSG00000139182.13	genus.Bifidobacterium.id.436	Inverse variance weighted	17	-0.0612629	0.011658	1.48035e-07	12	Transverse	8.43191e-05	CLSTN3	7130253	7158945
ENSG00000197653.15	genus.Bifidobacterium.id.436	Inverse variance weighted	2	0.0630216	0.018093	0.000495454	12	Transverse	0.0463991	DNAH10	123762188	123935621
ENSG00000214826.5	genus.Bifidobacterium.id.436	Inverse variance weighted	54	0.0382275	0.00687969	2.75131e-08	12	Transverse	1.9466e-05	DDX12P	9418673	9448229
ENSG00000256967.1	genus.Bifidobacterium.id.436	Inverse variance weighted	23	-0.0523297	0.00825613	2.32345e-10	12	Transverse	2.66364e-07	RP11-273B20.1	7129079	7131198
ENSG00000257027.1	genus.Bifidobacterium.id.436	Inverse variance weighted	139	0.0284641	0.00334233	1.64802e-17	12	Transverse	4.16708e-14	RP11-705C15.3	9658567	9662085
ENSG00000275409.1	genus.Bifidobacterium.id.436	Inverse variance weighted	3	-0.0695089	0.0190628	0.000266036	12	Transverse	0.0306729	RP11-131L12.4	118430147	118430699
ENSG00000100554.11	genus.Bifidobacterium.id.436	Inverse variance weighted	7	0.0834277	0.0211982	8.29893e-05	14	Transverse	0.0136627	ATP6V1D	67294371	67359996
ENSG00000078043.15	genus.Bifidobacterium.id.436	Inverse variance weighted	4	0.084561	0.0235489	0.000329574	18	Transverse	0.0355363	PIAS2	46803224	46920148
ENSG00000101158.13	genus.Bifidobacterium.id.436	Inverse variance weighted	2	0.0569547	0.0139266	4.32073e-05	20	Transverse	0.00856781	NELFCD	58981208	58995133
ENSG00000130684.13	genus.Bifidobacterium.id.436	Inverse variance weighted	6	-0.137048	0.0353968	0.000108055	20	Transverse	0.0163984	ZNF337	25685567	25696841
ENSG00000213742.6	genus.Bifidobacterium.id.436	Inverse variance weighted	4	-0.167613	0.0448875	0.000188416	20	Transverse	0.0242676	ZNF337-AS1	25624176	25678074
ENSG00000115306.15	genus.Bifidobacterium.id.436	Inverse variance weighted	3	-0.204891	0.0448889	5.00894e-06	2	Transverse	0.00161214	SPTBN1	54456285	54671445
ENSG00000128699.13	genus.Bifidobacterium.id.436	Inverse variance weighted	3	0.143631	0.0342708	2.77649e-05	2	Transverse	0.00612117	ORMDL1	189770323	189783573
ENSG00000138095.18	genus.Bifidobacterium.id.436	Inverse variance weighted	2	-0.251534	0.0500828	5.1043e-07	2	Transverse	0.000239589	LRPPRC	43886508	43996005
ENSG00000138381.9	genus.Bifidobacterium.id.436	Inverse variance weighted	3	-0.11365	0.024086	2.37576e-06	2	Transverse	0.000881704	ASNSD1	189661385	189670831
ENSG00000004534.14	genus.Bifidobacterium.id.436	Inverse variance weighted	6	-0.0433637	0.0117139	0.000213994	3	Transverse	0.0263919	RBM6	49940007	50077252
ENSG00000114054.13	genus.Bifidobacterium.id.436	Inverse variance weighted	5	-0.191789	0.0520797	0.000230858	3	Transverse	0.0278439	PCCB	136250306	136336232
ENSG00000163320.10	genus.Bifidobacterium.id.436	Inverse variance weighted	4	-0.0828361	0.0217	0.000134901	3	Transverse	0.0192744	CGGBP1	88051944	88149742
ENSG00000182179.12	genus.Bifidobacterium.id.436	Inverse variance weighted	7	-0.0689194	0.0160003	1.65195e-05	3	Transverse	0.00413529	UBA7	49805207	49813946
ENSG00000204706.14	genus.Bifidobacterium.id.436	Inverse variance weighted	2	-0.0772484	0.0216155	0.000351895	9	Transverse	0.0371182	MAMDC2-AS1	70033921	70175888
ENSG00000185904.11	genus.Holdemanella.id.11393	Inverse variance weighted	6	0.0548386	0.015408	0.000372118	10	Transverse	0.0384855	LINC00839	42475543	42495336
ENSG00000060642.10	genus.Holdemanella.id.11393	Inverse variance weighted	3	-0.196029	0.0416774	2.55776e-06	1	Transverse	0.000938194	PIGV	26787472	26798398
ENSG00000231050.1	genus.Holdemanella.id.11393	Inverse variance weighted	3	-0.0758588	0.0215621	0.000434549	1	Transverse	0.042582	RP1-140A9.1	1891471	1892658
ENSG00000157734.13	genus.Holdemanella.id.11393	Inverse variance weighted	3	-0.177527	0.0460572	0.000115974	15	Transverse	0.0172533	SNX22	64151717	64157481
ENSG00000242866.9	genus.Holdemanella.id.11393	Inverse variance weighted	5	-0.121318	0.0223324	5.56155e-08	15	Transverse	3.62753e-05	STRC	43599534	43618800
ENSG00000249839.1	genus.Holdemanella.id.11393	Inverse variance weighted	7	0.0442366	0.0108308	4.42054e-05	15	Transverse	0.00872097	AC011330.5	43663654	43684339
ENSG00000166260.10	genus.Holdemanella.id.11393	Inverse variance weighted	3	-0.0973131	0.0263172	0.000217563	17	Transverse	0.0267218	COX11	54951902	54968764
ENSG00000186020.12	genus.Holdemanella.id.11393	Inverse variance weighted	4	0.22006	0.0527198	2.99099e-05	19	Transverse	0.00649667	ZNF529	36534774	36589701
ENSG00000196381.10	genus.Holdemanella.id.11393	Inverse variance weighted	7	0.267935	0.0383341	2.75904e-12	19	Transverse	4.49139e-09	ZNF781	37667751	37678773
ENSG00000226686.7	genus.Holdemanella.id.11393	Inverse variance weighted	11	-0.0757645	0.0102438	1.40173e-13	19	Transverse	2.67074e-10	LINC01535	37251912	37265535
ENSG00000182362.13	genus.Holdemanella.id.11393	Inverse variance weighted	4	-0.0509294	0.0140181	0.000280016	21	Transverse	0.0317692	YBEY	46286337	46297751
ENSG00000198951.11	genus.Holdemanella.id.11393	Inverse variance weighted	3	-0.23512	0.053295	1.02575e-05	22	Transverse	0.00285296	NAGA	42058457	42070842
ENSG00000240005.5	genus.Holdemanella.id.11393	Inverse variance weighted	2	-0.0681786	0.017015	6.15049e-05	4	Transverse	0.01105	RP11-293A21.1	26859806	26860599
ENSG00000112530.11	genus.Holdemanella.id.11393	Inverse variance weighted	4	0.0632256	0.016825	0.000171396	6	Transverse	0.0227201	PACRG	162727132	163315492
ENSG00000124613.8	genus.Holdemanella.id.11393	Inverse variance weighted	5	0.0781588	0.0187436	3.04735e-05	6	Transverse	0.00657909	ZNF391	27374615	27403904
ENSG00000186470.13	genus.Holdemanella.id.11393	Inverse variance weighted	13	-0.0382319	0.00876206	1.2809e-05	6	Transverse	0.00339158	BTN3A2	26365159	26378320
ENSG00000204644.9	genus.Holdemanella.id.11393	Inverse variance weighted	19	0.0268172	0.00676899	7.43933e-05	6	Transverse	0.0126699	ZFP57	29672392	29681110
ENSG00000215190.9	genus.Holdemanella.id.11393	Inverse variance weighted	6	-0.0377413	0.00896572	2.55925e-05	6	Transverse	0.00575001	LINC00680	57946074	57961501
ENSG00000280107.1	genus.Holdemanella.id.11393	Inverse variance weighted	11	-0.0369587	0.0106398	0.00051349	6	Transverse	0.0474347	AL022393.9	28170845	28172521
ENSG00000281831.1	genus.Holdemanella.id.11393	Inverse variance weighted	21	0.0294681	0.00760253	0.000106146	6	Transverse	0.0161976	HCP5B	29871895	29873783
ENSG00000003056.7	genus.Holdemanella.id.11393	Inverse variance weighted	23	-0.105994	0.0222643	1.92913e-06	12	Transverse	0.000741595	M6PR	8941468	8949955
ENSG00000010626.14	genus.Holdemanella.id.11393	Inverse variance weighted	80	0.0169311	0.00481928	0.000442753	12	Transverse	0.0431236	LRRC23	6904733	6914243
ENSG00000111664.10	genus.Holdemanella.id.11393	Inverse variance weighted	78	-0.0298531	0.00830883	0.00032697	12	Transverse	0.0353638	GNB3	6840211	6847393
ENSG00000111671.9	genus.Holdemanella.id.11393	Inverse variance weighted	81	0.0145844	0.00398686	0.000254076	12	Transverse	0.0297122	SPSB2	6870949	6889358
ENSG00000111678.10	genus.Holdemanella.id.11393	Inverse variance weighted	78	-0.026061	0.00750568	0.000516273	12	Transverse	0.0476333	C12orf57	6943433	6946003
ENSG00000139197.10	genus.Holdemanella.id.11393	Inverse variance weighted	69	-0.0252749	0.00423272	2.35368e-09	12	Transverse	2.20497e-06	PEX5	7188685	7218574
ENSG00000198270.12	genus.Holdemanella.id.11393	Inverse variance weighted	4	-0.155599	0.0334654	3.32668e-06	12	Transverse	0.00115598	TMEM116	111931282	112013185
ENSG00000256594.7	genus.Holdemanella.id.11393	Inverse variance weighted	76	0.0484513	0.00738394	5.31951e-11	12	Transverse	6.91265e-08	RP11-705C15.2	9617284	9658412
ENSG00000185324.21	genus.Holdemanella.id.11393	Inverse variance weighted	6	0.106076	0.0296085	0.000340144	16	Transverse	0.0362769	CDK10	89680737	89696342
ENSG00000260735.1	genus.Holdemanella.id.11393	Inverse variance weighted	7	0.054944	0.014832	0.000211878	16	Transverse	0.0262139	RP11-72I8.1	15094411	15109197
ENSG00000214078.12	genus.Holdemanella.id.11393	Inverse variance weighted	6	-0.0414002	0.00970977	2.01008e-05	20	Transverse	0.0048042	CPNE1	35626031	35664759
ENSG00000115306.15	genus.Holdemanella.id.11393	Inverse variance weighted	3	0.218471	0.0618962	0.000416127	2	Transverse	0.0414983	SPTBN1	54456285	54671445
ENSG00000145029.13	genus.Holdemanella.id.11393	Inverse variance weighted	6	0.121242	0.0335492	0.000301676	3	Transverse	0.0334013	NICN1	49422946	49429326
ENSG00000196653.11	genus.Holdemanella.id.11393	Inverse variance weighted	6	0.0679333	0.0195511	0.000511512	3	Transverse	0.0473231	ZNF502	44712643	44723831
ENSG00000113716.12	genus.Holdemanella.id.11393	Inverse variance weighted	2	-0.234331	0.0620911	0.000160659	5	Transverse	0.0217595	HMGXB3	150001168	150053142
ENSG00000228716.6	genus.Holdemanella.id.11393	Inverse variance weighted	4	0.0860817	0.0247118	0.000495037	5	Transverse	0.0463793	DHFR	80626228	80654983
ENSG00000205763.13	genus.Holdemanella.id.11393	Inverse variance weighted	4	-0.163114	0.043406	0.000171374	7	Transverse	0.0227195	RP9P	32916815	32943176
ENSG00000096872.15	genus.Holdemanella.id.11393	Inverse variance weighted	2	-0.174814	0.0385243	5.68581e-06	9	Transverse	0.00178211	IFT74	26956373	27062930
ENSG00000156171.14	genus.RuminococcaceaeUCG010.id.11367	Inverse variance weighted	2	0.0958266	0.0234457	4.36682e-05	1	Transverse	0.00863767	DRAM2	111117333	111140216
ENSG00000203761.5	genus.RuminococcaceaeUCG010.id.11367	Inverse variance weighted	4	0.114568	0.0279509	4.15139e-05	1	Transverse	0.0083297	MSTO2P	155745829	155749631
ENSG00000166762.16	genus.RuminococcaceaeUCG010.id.11367	Inverse variance weighted	5	-0.0815943	0.0233131	0.000465379	15	Transverse	0.0445791	CATSPER2	43628503	43667702
ENSG00000258483.2	genus.RuminococcaceaeUCG010.id.11367	Inverse variance weighted	2	-0.0710739	0.0197946	0.000329949	15	Transverse	0.0355569	AC144835.1	98003081	98021777
ENSG00000259295.6	genus.RuminococcaceaeUCG010.id.11367	Inverse variance weighted	4	-0.0413841	0.0116247	0.000370853	15	Transverse	0.0384016	CSPG4P12	85191438	85213905
ENSG00000108384.14	genus.RuminococcaceaeUCG010.id.11367	Inverse variance weighted	8	0.101521	0.0192193	1.2761e-07	17	Transverse	7.40568e-05	RAD51C	58692573	58735611
ENSG00000185829.17	genus.RuminococcaceaeUCG010.id.11367	Inverse variance weighted	7	-0.0281494	0.00812341	0.000529809	17	Transverse	0.0484547	ARL17A	46516702	46579682
ENSG00000204650.14	genus.RuminococcaceaeUCG010.id.11367	Inverse variance weighted	10	-0.0231054	0.00595915	0.000105621	17	Transverse	0.0161428	LINC02210	45620328	45655156
ENSG00000213246.6	genus.RuminococcaceaeUCG010.id.11367	Inverse variance weighted	6	-0.0688712	0.017946	0.000124198	17	Transverse	0.01814	SUPT4H1	58345175	58351661
ENSG00000214401.4	genus.RuminococcaceaeUCG010.id.11367	Inverse variance weighted	10	-0.0159616	0.00435155	0.00024442	17	Transverse	0.0289087	KANSL1-AS1	46193576	46196723
ENSG00000214425.7	genus.RuminococcaceaeUCG010.id.11367	Inverse variance weighted	11	0.0152333	0.00435527	0.000469352	17	Transverse	0.0448274	LRRC37A4P	45506741	45550335
ENSG00000261575.2	genus.RuminococcaceaeUCG010.id.11367	Inverse variance weighted	10	-0.0324385	0.0083741	0.000107209	17	Transverse	0.0163075	RP11-259G18.1	46267037	46268694
ENSG00000262500.1	genus.RuminococcaceaeUCG010.id.11367	Inverse variance weighted	10	-0.0165981	0.00466985	0.000378966	17	Transverse	0.038997	MAPK8IP1P1	46243606	46245044
ENSG00000263503.1	genus.RuminococcaceaeUCG010.id.11367	Inverse variance weighted	9	-0.0159123	0.00454197	0.000459357	17	Transverse	0.0441935	MAPK8IP1P2	45600869	45602340
ENSG00000261770.1	genus.RuminococcaceaeUCG010.id.11367	Inverse variance weighted	9	-0.0211689	0.00502275	2.50228e-05	19	Transverse	0.00565583	CTC-459F4.1	27757184	27760849
ENSG00000255568.3	genus.RuminococcaceaeUCG010.id.11367	Inverse variance weighted	2	0.116236	0.0278619	3.02119e-05	21	Transverse	0.00654124	BRWD1-AS2	39313935	39314962
ENSG00000109572.13	genus.RuminococcaceaeUCG010.id.11367	Inverse variance weighted	3	0.193727	0.0497283	9.7912e-05	4	Transverse	0.0153195	CLCN3	169612633	169723673
ENSG00000197465.13	genus.RuminococcaceaeUCG010.id.11367	Inverse variance weighted	3	-0.0872395	0.021575	5.26475e-05	4	Transverse	0.00988479	GYPE	143870867	143905563
ENSG00000251600.5	genus.RuminococcaceaeUCG010.id.11367	Inverse variance weighted	3	0.0466589	0.0113208	3.76396e-05	4	Transverse	0.00771863	RP11-673E1.1	143912331	143982454
ENSG00000031691.6	genus.RuminococcaceaeUCG010.id.11367	Inverse variance weighted	5	0.0414556	0.011256	0.000230522	6	Transverse	0.0278183	CENPQ	49463378	49493107
ENSG00000187987.9	genus.RuminococcaceaeUCG010.id.11367	Inverse variance weighted	6	-0.0723148	0.0167686	1.6141e-05	6	Transverse	0.00406611	ZSCAN23	28431930	28443502
ENSG00000197062.11	genus.RuminococcaceaeUCG010.id.11367	Inverse variance weighted	14	0.0944278	0.0190984	7.64258e-07	6	Transverse	0.000338196	ZSCAN26	28267010	28278224
ENSG00000204632.11	genus.RuminococcaceaeUCG010.id.11367	Inverse variance weighted	8	0.0568687	0.011955	1.96601e-06	6	Transverse	0.000753414	HLA-G	29826967	29831125
ENSG00000204644.9	genus.RuminococcaceaeUCG010.id.11367	Inverse variance weighted	19	-0.0261738	0.00524598	6.05949e-07	6	Transverse	0.000277617	ZFP57	29672392	29681110
ENSG00000206341.7	genus.RuminococcaceaeUCG010.id.11367	Inverse variance weighted	8	0.0446192	0.0120367	0.000209792	6	Transverse	0.0260391	HLA-H	29888467	29890482
ENSG00000216901.1	genus.RuminococcaceaeUCG010.id.11367	Inverse variance weighted	12	-0.0344118	0.00796174	1.54516e-05	6	Transverse	0.00392681	ZNF603P	28176188	28176674
ENSG00000219755.1	genus.RuminococcaceaeUCG010.id.11367	Inverse variance weighted	3	-0.0362391	0.010127	0.000345604	6	Transverse	0.0366771	RP1-199J3.5	99575712	99576456
ENSG00000235109.7	genus.RuminococcaceaeUCG010.id.11367	Inverse variance weighted	12	-0.0369666	0.00947662	9.58643e-05	6	Transverse	0.0150816	ZSCAN31	28324693	28356271
ENSG00000235290.1	genus.RuminococcaceaeUCG010.id.11367	Inverse variance weighted	3	0.0582503	0.0156167	0.000191477	6	Transverse	0.0245242	HLA-W	29956596	29958570
ENSG00000272316.1	genus.RuminococcaceaeUCG010.id.11367	Inverse variance weighted	6	0.105965	0.027225	9.93403e-05	6	Transverse	0.0154767	XXbac-BPGBPG55C20.2	57908560	57913911
ENSG00000279170.1	genus.RuminococcaceaeUCG010.id.11367	Inverse variance weighted	4	-0.0664488	0.0151747	1.19272e-05	6	Transverse	0.00321088	RP1-199J3.6	99587611	99589898
ENSG00000280128.1	genus.RuminococcaceaeUCG010.id.11367	Inverse variance weighted	5	-0.0734965	0.0183649	6.28085e-05	6	Transverse	0.011221	XXbac-BPG283O16.9	30282349	30286054
ENSG00000172932.14	genus.RuminococcaceaeUCG010.id.11367	Inverse variance weighted	4	0.176697	0.049109	0.000320609	11	Transverse	0.0348586	ANKRD13D	67288547	67302485
ENSG00000003056.7	genus.RuminococcaceaeUCG010.id.11367	Inverse variance weighted	23	0.113601	0.0172744	4.82476e-11	12	Transverse	6.33054e-08	M6PR	8941468	8949955
ENSG00000111237.18	genus.RuminococcaceaeUCG010.id.11367	Inverse variance weighted	4	-0.123992	0.0323746	0.000128183	12	Transverse	0.0185854	VPS29	110491097	110501559
ENSG00000111788.10	genus.RuminococcaceaeUCG010.id.11367	Inverse variance weighted	115	0.0112932	0.00204895	3.55432e-08	12	Transverse	2.45315e-05	RP11-22B23.1	9277235	9313241
ENSG00000139620.12	genus.RuminococcaceaeUCG010.id.11367	Inverse variance weighted	2	-0.0637661	0.0180888	0.000423199	12	Transverse	0.0419622	KANSL2	48653401	48682238
ENSG00000173262.11	genus.RuminococcaceaeUCG010.id.11367	Inverse variance weighted	14	0.0260214	0.00746452	0.000490274	12	Transverse	0.0460927	SLC2A14	7812512	7891148
ENSG00000240399.1	genus.RuminococcaceaeUCG010.id.11367	Inverse variance weighted	4	-0.048948	0.0118486	3.60998e-05	12	Transverse	0.00748396	RP1-228P16.1	48054813	48055591
ENSG00000256069.7	genus.RuminococcaceaeUCG010.id.11367	Inverse variance weighted	138	0.00998036	0.0018882	1.25254e-07	12	Transverse	7.30029e-05	A2MP1	9228533	9275817
ENSG00000256673.1	genus.RuminococcaceaeUCG010.id.11367	Inverse variance weighted	83	0.0152094	0.00408478	0.000196538	12	Transverse	0.0249229	RP11-599J14.2	9398355	9414851
ENSG00000042317.16	genus.RuminococcaceaeUCG010.id.11367	Inverse variance weighted	5	0.105474	0.0235603	7.57837e-06	14	Transverse	0.00224574	SPATA7	88384924	88470350
ENSG00000258983.2	genus.RuminococcaceaeUCG010.id.11367	Inverse variance weighted	5	-0.0488497	0.0102228	1.76597e-06	14	Transverse	0.000688656	RP11-507K2.2	88499334	88515502
ENSG00000144230.16	genus.RuminococcaceaeUCG010.id.11367	Inverse variance weighted	7	0.0643032	0.0137399	2.86822e-06	2	Transverse	0.0010283	GPR17	127645864	127652639
ENSG00000230606.10	genus.RuminococcaceaeUCG010.id.11367	Inverse variance weighted	8	0.0238105	0.00677999	0.000444944	2	Transverse	0.0432436	AC159540.1	97416165	97433527
ENSG00000173421.16	genus.RuminococcaceaeUCG010.id.11367	Inverse variance weighted	5	-0.0717287	0.0193814	0.000214831	3	Transverse	0.0264654	CCDC36	49198428	49258104
ENSG00000174891.12	genus.RuminococcaceaeUCG010.id.11367	Inverse variance weighted	2	0.20902	0.047216	9.56021e-06	3	Transverse	0.0027056	RSRC1	158107789	158545730
ENSG00000178252.17	genus.RuminococcaceaeUCG010.id.11367	Inverse variance weighted	11	0.0752991	0.0132265	1.24779e-08	3	Transverse	9.56357e-06	WDR6	49007155	49015803
ENSG00000136270.13	genus.RuminococcaceaeUCG010.id.11367	Inverse variance weighted	2	-0.304459	0.0779103	9.31352e-05	7	Transverse	0.0147859	TBRG4	45100100	45112047
ENSG00000188185.11	genus.RuminococcaceaeUCG010.id.11367	Inverse variance weighted	2	0.0810937	0.0213402	0.000144667	7	Transverse	0.0202108	LINC00265	39733632	39793092
ENSG00000226824.6	genus.RuminococcaceaeUCG010.id.11367	Inverse variance weighted	11	-0.0252914	0.00477593	1.1862e-07	7	Transverse	6.97072e-05	RP4-756H11.3	66654538	66669855
ENSG00000230295.1	genus.RuminococcaceaeUCG010.id.11367	Inverse variance weighted	7	-0.0533872	0.0128946	3.46901e-05	7	Transverse	0.00727779	GTF2IP23	66880708	66882981
ENSG00000273142.1	genus.RuminococcaceaeUCG010.id.11367	Inverse variance weighted	10	-0.0459012	0.00874482	1.52955e-07	7	Transverse	8.65747e-05	RP11-458F8.4	66902857	66906297
ENSG00000188312.13	genus.RuminococcaceaeUCG010.id.11367	Inverse variance weighted	6	-0.0678388	0.0104617	8.90469e-11	9	Transverse	1.10615e-07	CENPP	92325637	92620533
ENSG00000198000.11	genus.RuminococcaceaeUCG010.id.11367	Inverse variance weighted	3	0.191877	0.0393454	1.07854e-06	9	Transverse	0.0004522	NOL8	92297358	92325483
ENSG00000166275.15	genus.Bilophila.id.3170	Inverse variance weighted	6	0.0483681	0.0137671	0.000442575	10	Transverse	0.0431117	BORCS7	102854223	102864961
ENSG00000198105.13	genus.Bilophila.id.3170	Inverse variance weighted	8	-0.107542	0.0263724	4.54607e-05	10	Transverse	0.0088857	ZNF248	37802823	37857636
ENSG00000196199.13	genus.Bilophila.id.3170	Inverse variance weighted	4	-0.175807	0.0459605	0.000130682	13	Transverse	0.0188487	MPHOSPH8	19633681	19673459
ENSG00000140265.12	genus.Bilophila.id.3170	Inverse variance weighted	6	-0.0844766	0.0185612	5.33269e-06	15	Transverse	0.00169142	ZSCAN29	43358172	43371025
ENSG00000249839.1	genus.Bilophila.id.3170	Inverse variance weighted	7	-0.0397954	0.00840224	2.1767e-06	15	Transverse	0.000820902	AC011330.5	43663654	43684339
ENSG00000108384.14	genus.Bilophila.id.3170	Inverse variance weighted	8	0.110543	0.0192293	8.99397e-09	17	Transverse	7.15272e-06	RAD51C	58692573	58735611
ENSG00000161395.13	genus.Bilophila.id.3170	Inverse variance weighted	5	0.142183	0.0356641	6.69926e-05	17	Transverse	0.0117646	PGAP3	39671122	39696797
ENSG00000213246.6	genus.Bilophila.id.3170	Inverse variance weighted	6	-0.0932813	0.017947	2.01889e-07	17	Transverse	0.000109961	SUPT4H1	58345175	58351661
ENSG00000186020.12	genus.Bilophila.id.3170	Inverse variance weighted	4	-0.179457	0.0409463	1.17192e-05	19	Transverse	0.00316815	ZNF529	36534774	36589701
ENSG00000261770.1	genus.Bilophila.id.3170	Inverse variance weighted	9	0.030756	0.00506626	1.27308e-09	19	Transverse	1.25891e-06	CTC-459F4.1	27757184	27760849
ENSG00000267575.6	genus.Bilophila.id.3170	Inverse variance weighted	6	0.158786	0.027074	4.49377e-09	19	Transverse	3.88105e-06	CTC-459F4.3	27793463	27918863
ENSG00000267623.3	genus.Bilophila.id.3170	Inverse variance weighted	2	-0.122513	0.025941	2.32695e-06	19	Transverse	0.000866693	AC022153.1	27902595	27984743
ENSG00000279425.1	genus.Bilophila.id.3170	Inverse variance weighted	6	0.0620334	0.0165824	0.00018335	19	Transverse	0.0238239	CTD-2017D11.2	24078481	24080669
ENSG00000281468.1	genus.Bilophila.id.3170	Inverse variance weighted	4	-0.0880265	0.0184259	1.77643e-06	19	Transverse	0.000691738	CTC-459F4.9	27802838	27803472
ENSG00000159267.14	genus.Bilophila.id.3170	Inverse variance weighted	2	-0.0807982	0.0228453	0.000405072	21	Transverse	0.0407685	HLCS	36750888	36990236
ENSG00000279159.1	genus.Bilophila.id.3170	Inverse variance weighted	5	0.0967111	0.0140357	5.56577e-12	22	Transverse	8.61466e-09	RP3-394A18.1	29979053	30025629
ENSG00000109180.14	genus.Bilophila.id.3170	Inverse variance weighted	5	-0.134545	0.026295	3.10828e-07	4	Transverse	0.000158851	OCIAD1	48805212	48861817
ENSG00000163945.15	genus.Bilophila.id.3170	Inverse variance weighted	6	-0.0672538	0.0130799	2.72163e-07	4	Transverse	0.000141715	UVSSA	1347266	1388049
ENSG00000197465.13	genus.Bilophila.id.3170	Inverse variance weighted	3	-0.0897673	0.0216223	3.30142e-05	4	Transverse	0.00700888	GYPE	143870867	143905563
ENSG00000251600.5	genus.Bilophila.id.3170	Inverse variance weighted	3	0.0460006	0.0113343	4.93853e-05	4	Transverse	0.00945471	RP11-673E1.1	143912331	143982454
ENSG00000260404.3	genus.Bilophila.id.3170	Inverse variance weighted	4	-0.0495771	0.014218	0.000488624	4	Transverse	0.0459759	RP11-384K6.6	118591773	118633729
ENSG00000269893.6	genus.Bilophila.id.3170	Inverse variance weighted	5	-0.0629422	0.0159515	7.95176e-05	4	Transverse	0.0132806	SNHG8	118278709	118279823
ENSG00000083097.14	genus.Bilophila.id.3170	Inverse variance weighted	3	-0.0906829	0.0254769	0.000371677	6	Transverse	0.0384584	DOPEY1	83067666	83171350
ENSG00000112530.11	genus.Bilophila.id.3170	Inverse variance weighted	4	0.0460168	0.01297	0.000388265	6	Transverse	0.0396642	PACRG	162727132	163315492
ENSG00000197062.11	genus.Bilophila.id.3170	Inverse variance weighted	14	0.102675	0.0190905	7.51861e-08	6	Transverse	4.72408e-05	ZSCAN26	28267010	28278224
ENSG00000216901.1	genus.Bilophila.id.3170	Inverse variance weighted	12	-0.0416546	0.00796745	1.71268e-07	6	Transverse	9.54619e-05	ZNF603P	28176188	28176674
ENSG00000229391.7	genus.Bilophila.id.3170	Inverse variance weighted	9	0.0264628	0.00729559	0.000286467	6	Transverse	0.0322461	HLA-DRB6	32552713	32560022
ENSG00000235109.7	genus.Bilophila.id.3170	Inverse variance weighted	12	-0.0564722	0.00947559	2.5262e-09	6	Transverse	2.33427e-06	ZSCAN31	28324693	28356271
ENSG00000173295.7	genus.Bilophila.id.3170	Inverse variance weighted	7	0.0343835	0.00943205	0.000266989	8	Transverse	0.0307461	FAM86B3P	8228595	8244865
ENSG00000233609.3	genus.Bilophila.id.3170	Inverse variance weighted	8	0.05672	0.0125741	6.45635e-06	8	Transverse	0.00197645	RPL10P19	8961200	8979025
ENSG00000251136.8	genus.Bilophila.id.3170	Inverse variance weighted	2	-0.0960118	0.0258971	0.000209365	8	Transverse	0.0260047	RP11-37B2.1	89609409	89757727
ENSG00000269918.1	genus.Bilophila.id.3170	Inverse variance weighted	9	0.0541638	0.0145983	0.000207037	8	Transverse	0.0258085	AF131215.9	11104691	11106704
ENSG00000010626.14	genus.Bilophila.id.3170	Inverse variance weighted	80	-0.0258135	0.00372526	4.22848e-12	12	Transverse	6.68862e-09	LRRC23	6904733	6914243
ENSG00000111664.10	genus.Bilophila.id.3170	Inverse variance weighted	78	0.0458914	0.00643267	9.74154e-13	12	Transverse	1.70259e-09	GNB3	6840211	6847393
ENSG00000111676.14	genus.Bilophila.id.3170	Inverse variance weighted	35	0.0964747	0.0186039	2.1516e-07	12	Transverse	0.000116193	ATN1	6924463	6942321
ENSG00000111678.10	genus.Bilophila.id.3170	Inverse variance weighted	78	0.0400574	0.00580185	5.04708e-12	12	Transverse	7.85677e-09	C12orf57	6943433	6946003
ENSG00000175899.14	genus.Bilophila.id.3170	Inverse variance weighted	71	0.0795175	0.00763361	2.07908e-25	12	Transverse	8.42072e-22	A2M	9068183	9116229
ENSG00000214826.5	genus.Bilophila.id.3170	Inverse variance weighted	54	0.0550733	0.00736647	7.6498e-14	12	Transverse	1.49034e-10	DDX12P	9418673	9448229
ENSG00000240399.1	genus.Bilophila.id.3170	Inverse variance weighted	4	0.0461022	0.011841	9.88406e-05	12	Transverse	0.015422	RP1-228P16.1	48054813	48055591
ENSG00000256069.7	genus.Bilophila.id.3170	Inverse variance weighted	138	0.0273271	0.00189069	2.38359e-47	12	Transverse	2.60036e-43	A2MP1	9228533	9275817
ENSG00000257027.1	genus.Bilophila.id.3170	Inverse variance weighted	139	0.0145412	0.00356669	4.5629e-05	12	Transverse	0.00890958	RP11-705C15.3	9658567	9662085
ENSG00000100554.11	genus.Bilophila.id.3170	Inverse variance weighted	7	-0.0948581	0.0237434	6.46559e-05	14	Transverse	0.0114632	ATP6V1D	67294371	67359996
ENSG00000100558.8	genus.Bilophila.id.3170	Inverse variance weighted	8	-0.199846	0.0322321	5.63866e-10	14	Transverse	6.01088e-07	PLEK2	67386983	67412200
ENSG00000126215.13	genus.Bilophila.id.3170	Inverse variance weighted	3	0.128162	0.027287	2.64226e-06	14	Transverse	0.000962406	XRCC3	103697609	103715504
ENSG00000196553.14	genus.Bilophila.id.3170	Inverse variance weighted	6	0.107283	0.0217178	7.81795e-07	14	Transverse	0.000344956	LINC00238	66486354	66498553
ENSG00000258708.1	genus.Bilophila.id.3170	Inverse variance weighted	5	0.0796984	0.021718	0.000242847	14	Transverse	0.0287766	SLC25A21-AS1	37171888	37173811
ENSG00000259087.5	genus.Bilophila.id.3170	Inverse variance weighted	5	-0.102333	0.0265493	0.000115985	14	Transverse	0.0172533	RP11-356O9.2	37556158	37567095
ENSG00000269958.1	genus.Bilophila.id.3170	Inverse variance weighted	2	0.121312	0.0317176	0.000130899	14	Transverse	0.01887	RP11-73M18.8	103696353	103697163
ENSG00000157315.4	genus.Bilophila.id.3170	Inverse variance weighted	2	0.0761386	0.0213761	0.000368231	16	Transverse	0.0382571	TMED6	69343248	69351809
ENSG00000101751.10	genus.Bilophila.id.3170	Inverse variance weighted	2	0.0956956	0.0242718	8.05792e-05	18	Transverse	0.0133948	POLI	54270029	54321266
ENSG00000141759.14	genus.Bilophila.id.3170	Inverse variance weighted	3	-0.117311	0.0297247	7.92758e-05	18	Transverse	0.0132545	TXNL4A	79970823	80033949
ENSG00000261126.7	genus.Bilophila.id.3170	Inverse variance weighted	3	-0.0515656	0.0142298	0.000290329	18	Transverse	0.0325365	RBFADN	80046900	80095482
ENSG00000144182.16	genus.Bilophila.id.3170	Inverse variance weighted	5	-0.0707139	0.0155236	5.23205e-06	2	Transverse	0.00166653	LIPT1	99154965	99163157
ENSG00000163161.12	genus.Bilophila.id.3170	Inverse variance weighted	4	0.111973	0.0237139	2.33741e-06	2	Transverse	0.00086963	ERCC3	127257290	127294176
ENSG00000164048.13	genus.Bilophila.id.3170	Inverse variance weighted	7	-0.0352852	0.00945673	0.000190547	3	Transverse	0.0244606	ZNF589	48241100	48299253
ENSG00000206530.10	genus.Bilophila.id.3170	Inverse variance weighted	3	0.088737	0.0254637	0.000492417	3	Transverse	0.0462084	CFAP44	113287460	113441610
ENSG00000152348.15	genus.Bilophila.id.3170	Inverse variance weighted	6	-0.036659	0.00934578	8.76264e-05	5	Transverse	0.0141792	ATG10	81972025	82276857
ENSG00000178665.14	genus.Bilophila.id.3170	Inverse variance weighted	3	-0.0752097	0.0206075	0.000262624	7	Transverse	0.0304091	ZNF713	55887475	55942225
ENSG00000175395.15	genus.Holdemania.id.2157	Inverse variance weighted	5	-0.198709	0.0544077	0.000259973	10	Transverse	0.03019	ZNF25	37949572	37976633
ENSG00000196391.10	genus.Holdemania.id.2157	Inverse variance weighted	2	-0.264879	0.0759911	0.000490932	15	Transverse	0.0461314	ZNF774	90352245	90369146
ENSG00000197696.9	genus.Holdemania.id.2157	Inverse variance weighted	5	0.0918156	0.0243284	0.000160645	15	Transverse	0.0217595	NMB	84655129	84658563
ENSG00000259683.1	genus.Holdemania.id.2157	Inverse variance weighted	6	-0.0784537	0.0216811	0.000296288	15	Transverse	0.0329803	RP11-182J1.14	84389729	84395903
ENSG00000108384.14	genus.Holdemania.id.2157	Inverse variance weighted	8	-0.0790202	0.0227039	0.000500541	17	Transverse	0.0466572	RAD51C	58692573	58735611
ENSG00000261770.1	genus.Holdemania.id.2157	Inverse variance weighted	9	0.0295189	0.00592133	6.1906e-07	19	Transverse	0.000282635	CTC-459F4.1	27757184	27760849
ENSG00000267575.6	genus.Holdemania.id.2157	Inverse variance weighted	6	0.122077	0.0316363	0.000113965	19	Transverse	0.017054	CTC-459F4.3	27793463	27918863
ENSG00000281468.1	genus.Holdemania.id.2157	Inverse variance weighted	4	-0.0793817	0.0215349	0.000227635	19	Transverse	0.0275781	CTC-459F4.9	27802838	27803472
ENSG00000156261.12	genus.Holdemania.id.2157	Inverse variance weighted	4	-0.10043	0.0272949	0.000233753	21	Transverse	0.0280829	CCT8	29055805	29073797
ENSG00000184949.15	genus.Holdemania.id.2157	Inverse variance weighted	2	0.153914	0.0368316	2.92987e-05	22	Transverse	0.00639127	FAM227A	38578120	38656629
ENSG00000196236.12	genus.Holdemania.id.2157	Inverse variance weighted	2	0.0985753	0.028417	0.00052263	22	Transverse	0.0480266	XPNPEP3	40857097	40932815
ENSG00000228274.3	genus.Holdemania.id.2157	Inverse variance weighted	2	-0.122435	0.030715	6.71539e-05	22	Transverse	0.011775	RP3-508I15.9	38667663	38681820
ENSG00000273076.1	genus.Holdemania.id.2157	Inverse variance weighted	3	0.110997	0.0227712	1.09109e-06	22	Transverse	0.00045654	RP3-508I15.22	38743495	38743910
ENSG00000145354.9	genus.Holdemania.id.2157	Inverse variance weighted	3	-0.231393	0.049347	2.74395e-06	4	Transverse	0.000993027	CISD2	102868978	102889242
ENSG00000230069.3	genus.Holdemania.id.2157	Inverse variance weighted	3	-0.0607635	0.0163009	0.000193303	4	Transverse	0.0246647	LRRC37A15P	102727274	102730721
ENSG00000248971.2	genus.Holdemania.id.2157	Inverse variance weighted	2	-0.0891023	0.0242487	0.000238299	4	Transverse	0.0284447	KRT8P46	102728746	102730171
ENSG00000269893.6	genus.Holdemania.id.2157	Inverse variance weighted	5	0.0753478	0.0187322	5.76174e-05	4	Transverse	0.0105428	SNHG8	118278709	118279823
ENSG00000065060.16	genus.Holdemania.id.2157	Inverse variance weighted	3	0.0490201	0.0139087	0.00042442	6	Transverse	0.0420315	UHRF1BP1	34792015	34883138
ENSG00000186470.13	genus.Holdemania.id.2157	Inverse variance weighted	13	0.0366762	0.00793415	3.78994e-06	6	Transverse	0.00128432	BTN3A2	26365159	26378320
ENSG00000196284.15	genus.Holdemania.id.2157	Inverse variance weighted	3	0.228483	0.063069	0.00029149	6	Transverse	0.0326126	SUPT3H	44809317	45377953
ENSG00000204338.8	genus.Holdemania.id.2157	Inverse variance weighted	13	-0.056508	0.0115934	1.09281e-06	6	Transverse	0.000457119	CYP21A1P	32005689	32008399
ENSG00000244731.7	genus.Holdemania.id.2157	Inverse variance weighted	11	-0.0366974	0.010096	0.000278151	6	Transverse	0.0316136	C4A	31982024	32002681
ENSG00000136999.4	genus.Holdemania.id.2157	Inverse variance weighted	2	0.0989468	0.0281199	0.000433588	8	Transverse	0.0425187	NOV	119416306	119424353
ENSG00000003056.7	genus.Holdemania.id.2157	Inverse variance weighted	23	0.0790427	0.02067	0.00013129	12	Transverse	0.0189103	M6PR	8941468	8949955
ENSG00000028203.17	genus.Holdemania.id.2157	Inverse variance weighted	3	0.119823	0.0325112	0.000228174	12	Transverse	0.0276249	VEZT	95217746	95302790
ENSG00000069493.14	genus.Holdemania.id.2157	Inverse variance weighted	129	-0.0438561	0.00765409	1.00569e-08	12	Transverse	7.9143e-06	CLEC2D	9664969	9699555
ENSG00000110811.19	genus.Holdemania.id.2157	Inverse variance weighted	7	0.199586	0.0425743	2.7596e-06	12	Transverse	0.00099789	P3H3	6828410	6839851
ENSG00000139197.10	genus.Holdemania.id.2157	Inverse variance weighted	69	0.0177228	0.0038834	5.02513e-06	12	Transverse	0.00161623	PEX5	7188685	7218574
ENSG00000171860.4	genus.Holdemania.id.2157	Inverse variance weighted	7	-0.166801	0.0263644	2.50409e-10	12	Transverse	2.85861e-07	C3AR1	8058302	8066471
ENSG00000226469.1	genus.Holdemania.id.2157	Inverse variance weighted	3	0.0715211	0.0206101	0.000520093	12	Transverse	0.0478617	ADAM1B	111927018	111929017
ENSG00000256069.7	genus.Holdemania.id.2157	Inverse variance weighted	138	-0.0113765	0.00224497	4.02985e-07	12	Transverse	0.000195955	A2MP1	9228533	9275817
ENSG00000256673.1	genus.Holdemania.id.2157	Inverse variance weighted	83	-0.0380738	0.00485376	4.35711e-15	12	Transverse	9.35582e-12	RP11-599J14.2	9398355	9414851
ENSG00000278635.1	genus.Holdemania.id.2157	Inverse variance weighted	79	-0.0319432	0.00454627	2.12171e-12	12	Transverse	3.51307e-09	CTD-2318O12.1	9415641	9416718
ENSG00000100554.11	genus.Holdemania.id.2157	Inverse variance weighted	8	0.129337	0.0286177	6.19931e-06	14	Transverse	0.00191248	ATP6V1D	67294371	67359996
ENSG00000100558.8	genus.Holdemania.id.2157	Inverse variance weighted	8	0.204255	0.039183	1.85971e-07	14	Transverse	0.000102601	PLEK2	67386983	67412200
ENSG00000196553.14	genus.Holdemania.id.2157	Inverse variance weighted	6	-0.132486	0.0261673	4.1267e-07	14	Transverse	0.000199517	LINC00238	66486354	66498553
ENSG00000196993.8	genus.Holdemania.id.2157	Inverse variance weighted	5	-0.0700143	0.0171331	4.37936e-05	16	Transverse	0.00865614	NPIPB9	28751787	28772807
ENSG00000251417.2	genus.Holdemania.id.2157	Inverse variance weighted	5	-0.0535827	0.0153659	0.000488278	16	Transverse	0.0459561	RP11-1348G14.4	28802743	28817828
ENSG00000197586.12	genus.Holdemania.id.2157	Inverse variance weighted	5	0.214189	0.0543074	8.01298e-05	20	Transverse	0.0133417	ENTPD6	25195693	25226447
ENSG00000145020.15	genus.Holdemania.id.2157	Inverse variance weighted	7	-0.07176	0.0193504	0.000208538	3	Transverse	0.0259271	AMT	49416775	49422753
ENSG00000145029.13	genus.Holdemania.id.2157	Inverse variance weighted	6	-0.125629	0.0306763	4.21597e-05	3	Transverse	0.00842055	NICN1	49422946	49429326
ENSG00000178467.17	genus.Holdemania.id.2157	Inverse variance weighted	6	-0.213976	0.0407556	1.5192e-07	3	Transverse	8.61047e-05	P4HTM	48989989	49007061
ENSG00000198218.10	genus.Holdemania.id.2157	Inverse variance weighted	9	0.103576	0.0229474	6.37275e-06	3	Transverse	0.00195573	QRICH1	49029707	49094363
ENSG00000157107.13	genus.Holdemania.id.2157	Inverse variance weighted	3	0.199354	0.047218	2.42148e-05	5	Transverse	0.0055128	FCHO2	72955981	73090522
ENSG00000184903.9	genus.Holdemania.id.2157	Inverse variance weighted	4	0.151689	0.0422771	0.00033327	7	Transverse	0.0357807	IMMP2L	110663051	111562517
ENSG00000273142.1	genus.Holdemania.id.2157	Inverse variance weighted	10	-0.0452453	0.0104378	1.45924e-05	7	Transverse	0.00376146	RP11-458F8.4	66902857	66906297
ENSG00000188312.13	genus.Holdemania.id.2157	Inverse variance weighted	6	0.0489759	0.0124676	8.55661e-05	9	Transverse	0.0139392	CENPP	92325637	92620533
ENSG00000188199.10	genus.RuminococcaceaeUCG011.id.11368	Inverse variance weighted	5	-0.0930383	0.0211001	1.03667e-05	10	Transverse	0.00287668	NUTM2B	79703227	79714681
ENSG00000198105.13	genus.RuminococcaceaeUCG011.id.11368	Inverse variance weighted	8	-0.278806	0.0497936	2.15298e-08	10	Transverse	1.55665e-05	ZNF248	37802823	37857636
ENSG00000228570.7	genus.RuminococcaceaeUCG011.id.11368	Inverse variance weighted	5	0.0617531	0.0177803	0.000514451	10	Transverse	0.047504	NUTM2E	79841358	79850878
ENSG00000244733.5	genus.RuminococcaceaeUCG011.id.11368	Inverse variance weighted	5	-0.0812211	0.0182297	8.37301e-06	10	Transverse	0.00243849	RP11-506M13.3	79660891	79677996
ENSG00000116218.12	genus.RuminococcaceaeUCG011.id.11368	Inverse variance weighted	3	-0.27138	0.0439221	6.46463e-10	1	Transverse	6.82149e-07	NPHS2	179550539	179575952
ENSG00000116874.11	genus.RuminococcaceaeUCG011.id.11368	Inverse variance weighted	4	-0.10502	0.024289	1.53371e-05	1	Transverse	0.0039014	WARS2	119031216	119140395
ENSG00000117174.10	genus.RuminococcaceaeUCG011.id.11368	Inverse variance weighted	4	-0.16125	0.0419373	0.000120544	1	Transverse	0.0177591	ZNHIT6	85649423	85708433
ENSG00000162779.21	genus.RuminococcaceaeUCG011.id.11368	Inverse variance weighted	4	-0.1878	0.0326282	8.62541e-09	1	Transverse	6.88389e-06	AXDND1	179365720	179554735
ENSG00000227141.2	genus.RuminococcaceaeUCG011.id.11368	Inverse variance weighted	3	-0.200807	0.0394249	3.51675e-07	1	Transverse	0.000175289	RP11-545A16.3	179586705	179589175
ENSG00000261250.1	genus.RuminococcaceaeUCG011.id.11368	Inverse variance weighted	4	-0.249707	0.0396199	2.92736e-10	1	Transverse	3.30554e-07	RP11-545A16.1	179543201	179548922
ENSG00000181007.8	genus.RuminococcaceaeUCG011.id.11368	Inverse variance weighted	2	-0.427717	0.119225	0.000333895	19	Transverse	0.0358195	ZFP82	36383120	36418656
ENSG00000232677.6	genus.RuminococcaceaeUCG011.id.11368	Inverse variance weighted	2	-0.31095	0.0856185	0.000281435	19	Transverse	0.0318618	LINC00665	36313067	36331718
ENSG00000182362.13	genus.RuminococcaceaeUCG011.id.11368	Inverse variance weighted	4	0.0812755	0.02039	6.71859e-05	21	Transverse	0.0117789	YBEY	46286337	46297751
ENSG00000145354.9	genus.RuminococcaceaeUCG011.id.11368	Inverse variance weighted	3	-0.35055	0.0780669	7.10973e-06	4	Transverse	0.00213398	CISD2	102868978	102889242
ENSG00000164039.14	genus.RuminococcaceaeUCG011.id.11368	Inverse variance weighted	4	0.120557	0.034701	0.000512448	4	Transverse	0.047387	BDH2	103079435	103099883
ENSG00000112232.8	genus.RuminococcaceaeUCG011.id.11368	Inverse variance weighted	5	-0.148356	0.0305107	1.15952e-06	6	Transverse	0.000481451	KHDRBS2	61679960	62286227
ENSG00000203875.10	genus.RuminococcaceaeUCG011.id.11368	Inverse variance weighted	7	0.0457019	0.0116492	8.73911e-05	6	Transverse	0.0141578	SNHG5	85660950	85678736
ENSG00000235652.7	genus.RuminococcaceaeUCG011.id.11368	Inverse variance weighted	4	0.169441	0.0478493	0.000398399	6	Transverse	0.0403077	RP11-545I5.3	145809778	145884806
ENSG00000172728.15	genus.RuminococcaceaeUCG011.id.11368	Inverse variance weighted	2	0.122641	0.0347374	0.000414736	8	Transverse	0.0414084	FUT10	33370824	33473385
ENSG00000003056.7	genus.RuminococcaceaeUCG011.id.11368	Inverse variance weighted	23	0.195867	0.032741	2.19983e-09	12	Transverse	2.07667e-06	M6PR	8941468	8949955
ENSG00000010626.14	genus.RuminococcaceaeUCG011.id.11368	Inverse variance weighted	80	0.0708324	0.00701468	5.65321e-24	12	Transverse	2.14215e-20	LRRC23	6904733	6914243
ENSG00000110811.19	genus.RuminococcaceaeUCG011.id.11368	Inverse variance weighted	7	0.402591	0.067074	1.94663e-09	12	Transverse	1.85708e-06	P3H3	6828410	6839851
ENSG00000111671.9	genus.RuminococcaceaeUCG011.id.11368	Inverse variance weighted	81	0.0616955	0.00580411	2.16997e-26	12	Transverse	9.28948e-23	SPSB2	6870949	6889358
ENSG00000111676.14	genus.RuminococcaceaeUCG011.id.11368	Inverse variance weighted	35	-0.238143	0.0350504	1.08847e-11	12	Transverse	1.60923e-08	ATN1	6924463	6942321
ENSG00000139182.13	genus.RuminococcaceaeUCG011.id.11368	Inverse variance weighted	17	0.105693	0.0226908	3.19321e-06	12	Transverse	0.00112052	CLSTN3	7130253	7158945
ENSG00000171860.4	genus.RuminococcaceaeUCG011.id.11368	Inverse variance weighted	7	-0.167108	0.0417313	6.21771e-05	12	Transverse	0.0111361	C3AR1	8058302	8066471
ENSG00000173262.11	genus.RuminococcaceaeUCG011.id.11368	Inverse variance weighted	14	0.0581077	0.0139315	3.03336e-05	12	Transverse	0.00656131	SLC2A14	7812512	7891148
ENSG00000175899.14	genus.RuminococcaceaeUCG011.id.11368	Inverse variance weighted	71	0.114119	0.0141509	7.35587e-16	12	Transverse	1.6724e-12	A2M	9068183	9116229
ENSG00000214776.10	genus.RuminococcaceaeUCG011.id.11368	Inverse variance weighted	209	0.0497589	0.00267749	4.3197e-77	12	Transverse	2.24752e-72	RP11-726G1.1	9467552	9576275
ENSG00000256967.1	genus.RuminococcaceaeUCG011.id.11368	Inverse variance weighted	23	0.0891049	0.0162494	4.16807e-08	12	Transverse	2.8164e-05	RP11-273B20.1	7129079	7131198
ENSG00000138085.16	genus.RuminococcaceaeUCG011.id.11368	Inverse variance weighted	4	-0.208249	0.0470617	9.64365e-06	2	Transverse	0.00272408	ATRAID	27212287	27217178
ENSG00000143429.10	genus.RuminococcaceaeUCG011.id.11368	Inverse variance weighted	2	-0.131352	0.0364831	0.000317777	2	Transverse	0.0346509	AC027612.6	91617160	91659972
ENSG00000004534.14	genus.RuminococcaceaeUCG011.id.11368	Inverse variance weighted	6	-0.111522	0.0263275	2.27582e-05	3	Transverse	0.00527835	RBM6	49940007	50077252
ENSG00000144792.9	genus.RuminococcaceaeUCG011.id.11368	Inverse variance weighted	7	0.0753813	0.0204867	0.000233663	3	Transverse	0.0280746	ZNF660	44578223	44599694
ENSG00000164081.12	genus.RuminococcaceaeUCG011.id.11368	Inverse variance weighted	5	0.532225	0.0938442	1.41665e-08	3	Transverse	1.07302e-05	TEX264	51671175	51704323
ENSG00000182179.12	genus.RuminococcaceaeUCG011.id.11368	Inverse variance weighted	7	-0.22201	0.0317684	2.78077e-12	3	Transverse	4.51049e-09	UBA7	49805207	49813946
ENSG00000229759.1	genus.RuminococcaceaeUCG011.id.11368	Inverse variance weighted	7	-0.0455245	0.0129184	0.000425082	3	Transverse	0.0420454	MRPS18AP1	48256350	48256586
ENSG00000233276.3	genus.RuminococcaceaeUCG011.id.11368	Inverse variance weighted	2	-0.35326	0.0965102	0.000251887	3	Transverse	0.0295504	GPX1	49357176	49358600
ENSG00000204677.10	genus.RuminococcaceaeUCG011.id.11368	Inverse variance weighted	3	0.101888	0.0288881	0.000420322	5	Transverse	0.0417811	FAM153C	178006405	178055559
ENSG00000129103.17	genus.RuminococcaceaeUCG011.id.11368	Inverse variance weighted	5	-0.0956336	0.0271258	0.000422586	7	Transverse	0.041923	SUMF2	56064002	56080282
ENSG00000131558.14	genus.RuminococcaceaeUCG011.id.11368	Inverse variance weighted	4	0.143338	0.0410623	0.000481661	7	Transverse	0.0455979	EXOC4	133253073	134066589
ENSG00000170356.8	genus.RuminococcaceaeUCG011.id.11368	Inverse variance weighted	3	-0.1313	0.0369403	0.000378875	7	Transverse	0.0389936	OR2A20P	144250045	144252957
ENSG00000177683.13	genus.RuminococcaceaeUCG011.id.11368	Inverse variance weighted	4	-0.166037	0.0340729	1.09923e-06	7	Transverse	0.000459237	THAP5	108554543	108569453
ENSG00000213462.4	genus.RuminococcaceaeUCG011.id.11368	Inverse variance weighted	7	0.0853055	0.0217799	8.97689e-05	7	Transverse	0.0144206	ERV3-1	64991037	65006743
ENSG00000243317.7	genus.RuminococcaceaeUCG011.id.11368	Inverse variance weighted	3	0.111291	0.0313725	0.000389026	7	Transverse	0.039715	C7orf73	135662496	135693418
ENSG00000244693.1	genus.RuminococcaceaeUCG011.id.11368	Inverse variance weighted	2	-0.185571	0.0435758	2.05727e-05	7	Transverse	0.00489192	CTAGE8	144266701	144269288
ENSG00000156110.13	genus.Blautia.id.1992	Inverse variance weighted	5	-0.0590736	0.0125277	2.41173e-06	10	Transverse	0.000892617	ADK	74151185	74709303
ENSG00000185009.12	genus.Blautia.id.1992	Inverse variance weighted	3	-0.0879899	0.0247031	0.000368193	10	Transverse	0.0382571	AP3M1	74121364	74151063
ENSG00000276805.2	genus.Blautia.id.1992	Inverse variance weighted	10	-0.0426665	0.00690957	6.61655e-10	10	Transverse	6.95468e-07	RP11-291L22.9	38403189	38452153
ENSG00000177082.12	genus.Blautia.id.1992	Inverse variance weighted	4	-0.0702409	0.0170706	3.87629e-05	15	Transverse	0.00789005	WDR73	84639281	84654343
ENSG00000197696.9	genus.Blautia.id.1992	Inverse variance weighted	5	-0.0883954	0.0173302	3.38484e-07	15	Transverse	0.000170439	NMB	84655129	84658563
ENSG00000244056.3	genus.Blautia.id.1992	Inverse variance weighted	6	0.0864876	0.016535	1.68972e-07	15	Transverse	9.43768e-05	RN7SL417P	84394072	84394336
ENSG00000259295.6	genus.Blautia.id.1992	Inverse variance weighted	4	0.038884	0.00982945	7.62576e-05	15	Transverse	0.0129021	CSPG4P12	85191438	85213905
ENSG00000259570.1	genus.Blautia.id.1992	Inverse variance weighted	3	0.0674149	0.0191423	0.000428677	15	Transverse	0.0422668	RP11-671M22.4	84394512	84395514
ENSG00000259683.1	genus.Blautia.id.1992	Inverse variance weighted	6	0.0867199	0.0154471	1.97703e-08	15	Transverse	1.44254e-05	RP11-182J1.14	84389729	84395903
ENSG00000259728.5	genus.Blautia.id.1992	Inverse variance weighted	6	0.0613851	0.0145561	2.47408e-05	15	Transverse	0.00560613	LINC00933	84570924	84580175
ENSG00000108785.7	genus.Blautia.id.1992	Inverse variance weighted	3	0.0763742	0.0189338	5.48956e-05	17	Transverse	0.0101867	HSD17B1P1	42546764	42548706
ENSG00000172687.13	genus.Blautia.id.1992	Inverse variance weighted	2	0.116306	0.0240039	1.26429e-06	19	Transverse	0.000520956	ZNF738	21358930	21379302
ENSG00000273076.1	genus.Blautia.id.1992	Inverse variance weighted	3	0.0652	0.0161115	5.19256e-05	22	Transverse	0.00978048	RP3-508I15.22	38743495	38743910
ENSG00000109180.14	genus.Blautia.id.1992	Inverse variance weighted	5	0.0871089	0.0220564	7.83592e-05	4	Transverse	0.0131435	OCIAD1	48805212	48861817
ENSG00000171497.4	genus.Blautia.id.1992	Inverse variance weighted	2	-0.151832	0.0364776	3.14989e-05	4	Transverse	0.00675503	PPID	158709624	158723396
ENSG00000186470.13	genus.Blautia.id.1992	Inverse variance weighted	13	-0.0211521	0.00577712	0.000250887	6	Transverse	0.0294866	BTN3A2	26365159	26378320
ENSG00000110455.13	genus.Blautia.id.1992	Inverse variance weighted	3	-0.0440002	0.0117018	0.00016982	11	Transverse	0.0225704	ACCS	44065925	44084214
ENSG00000165916.8	genus.Blautia.id.1992	Inverse variance weighted	5	0.21876	0.0333411	5.33473e-11	11	Transverse	6.92578e-08	PSMC3	47418769	47426473
ENSG00000172247.3	genus.Blautia.id.1992	Inverse variance weighted	5	-0.104509	0.0157457	3.19437e-11	11	Transverse	4.3605e-08	C1QTNF4	47589664	47594659
ENSG00000173262.11	genus.Blautia.id.1992	Inverse variance weighted	14	-0.0224482	0.00621088	0.00030111	12	Transverse	0.0333606	SLC2A14	7812512	7891148
ENSG00000256069.7	genus.Blautia.id.1992	Inverse variance weighted	138	-0.0314326	0.00158606	2.08414e-87	12	Transverse	2.01383e-82	A2MP1	9228533	9275817
ENSG00000257027.1	genus.Blautia.id.1992	Inverse variance weighted	139	-0.0550744	0.00300433	4.62439e-75	12	Transverse	2.31694e-70	RP11-705C15.3	9658567	9662085
ENSG00000278635.1	genus.Blautia.id.1992	Inverse variance weighted	79	-0.0304126	0.00321329	2.94587e-21	12	Transverse	9.46577e-18	CTD-2318O12.1	9415641	9416718
ENSG00000100554.11	genus.Blautia.id.1992	Inverse variance weighted	7	0.0738099	0.0196878	0.000177531	14	Transverse	0.0232712	ATP6V1D	67294371	67359996
ENSG00000100577.18	genus.Blautia.id.1992	Inverse variance weighted	2	-0.209138	0.042978	1.13781e-06	14	Transverse	0.00047389	GSTZ1	77320885	77331597
ENSG00000157322.17	genus.Blautia.id.1992	Inverse variance weighted	6	0.0233762	0.00637967	0.000248138	16	Transverse	0.0292345	CLEC18A	69950705	69964347
ENSG00000260306.1	genus.Blautia.id.1992	Inverse variance weighted	6	-0.0555585	0.0115513	1.51136e-06	16	Transverse	0.000603995	RP11-645C24.5	21794095	21795759
ENSG00000130684.13	genus.Blautia.id.1992	Inverse variance weighted	5	-0.237492	0.0353998	1.96177e-11	20	Transverse	2.75293e-08	ZNF337	25685567	25696841
ENSG00000213742.6	genus.Blautia.id.1992	Inverse variance weighted	4	-0.230196	0.0425333	6.22762e-08	20	Transverse	3.99457e-05	ZNF337-AS1	25624176	25678074
ENSG00000077380.15	genus.Blautia.id.1992	Inverse variance weighted	4	-0.148722	0.029541	4.79261e-07	2	Transverse	0.000227166	DYNC1I2	171687409	171748420
ENSG00000115718.17	genus.Blautia.id.1992	Inverse variance weighted	3	-0.0780357	0.0168369	3.5727e-06	2	Transverse	0.00122294	PROC	127418427	127429246
ENSG00000135976.17	genus.Blautia.id.1992	Inverse variance weighted	5	0.0829433	0.0196149	2.35162e-05	2	Transverse	0.00540102	ANKRD36	97113496	97264521
ENSG00000236682.1	genus.Blautia.id.1992	Inverse variance weighted	3	0.0281856	0.0073487	0.000125333	2	Transverse	0.0182662	AC068282.3	127389130	127400580
ENSG00000113119.12	genus.Blautia.id.1992	Inverse variance weighted	4	-0.10084	0.0254189	7.2741e-05	5	Transverse	0.0124831	TMCO6	140639427	140645284
ENSG00000253404.1	genus.Blautia.id.1992	Inverse variance weighted	5	0.0277324	0.00670717	3.55367e-05	5	Transverse	0.00739926	AC034243.1	138744434	138753309
ENSG00000213462.4	genus.Blautia.id.1992	Inverse variance weighted	7	-0.0380947	0.00980234	0.000101791	7	Transverse	0.0157407	ERV3-1	64991037	65006743
ENSG00000224316.1	genus.Blautia.id.1992	Inverse variance weighted	5	-0.0451091	0.0114724	8.42533e-05	7	Transverse	0.0137985	GTF2IP5	65773620	65802067
ENSG00000226002.1	genus.Blautia.id.1992	Inverse variance weighted	8	-0.0195973	0.0055218	0.000386574	7	Transverse	0.0395333	GTF2IP14	65084103	65100232
ENSG00000226816.2	genus.Blautia.id.1992	Inverse variance weighted	3	0.0497946	0.0122642	4.90418e-05	7	Transverse	0.00940358	AC005082.12	23206013	23208045
ENSG00000226824.6	genus.Blautia.id.1992	Inverse variance weighted	11	0.0182682	0.00401363	5.32547e-06	7	Transverse	0.00169071	RP4-756H11.3	66654538	66669855
ENSG00000237310.1	genus.Blautia.id.1992	Inverse variance weighted	8	-0.0427627	0.00910366	2.63613e-06	7	Transverse	0.000960689	GS1-124K5.4	66493706	66495474
ENSG00000119509.12	genus.Blautia.id.1992	Inverse variance weighted	3	0.0782025	0.0205608	0.000142679	9	Transverse	0.0200241	INVS	100099256	100301000
ENSG00000086015.20	genus.Howardella.id.2000	Inverse variance weighted	5	-0.217285	0.0577848	0.000169747	1	Transverse	0.022568	MAST2	45786987	46036124
ENSG00000143156.13	genus.Howardella.id.2000	Inverse variance weighted	3	0.203689	0.0494551	3.81083e-05	1	Transverse	0.00779297	NME7	169132723	169367967
ENSG00000184206.11	genus.Howardella.id.2000	Inverse variance weighted	9	-0.0709188	0.0139759	3.88815e-07	15	Transverse	0.00019071	GOLGA6L4	84235773	84245368
ENSG00000188388.10	genus.Howardella.id.2000	Inverse variance weighted	3	-0.132421	0.0318177	3.15682e-05	15	Transverse	0.00676437	GOLGA6L3	85240472	85247170
ENSG00000260075.1	genus.Howardella.id.2000	Inverse variance weighted	6	-0.0501124	0.0141127	0.000383942	17	Transverse	0.0393378	NSFP1	46372855	46487141
ENSG00000109180.14	genus.Howardella.id.2000	Inverse variance weighted	5	0.207615	0.0482567	1.69024e-05	4	Transverse	0.00421554	OCIAD1	48805212	48861817
ENSG00000245958.6	genus.Howardella.id.2000	Inverse variance weighted	6	0.0497008	0.0141394	0.000439681	4	Transverse	0.0429294	RP11-33B1.1	119454791	119552025
ENSG00000221947.7	genus.Howardella.id.2000	Inverse variance weighted	3	-0.0659851	0.0173254	0.000139766	8	Transverse	0.0197525	XKR9	70669365	70790371
ENSG00000086205.16	genus.Howardella.id.2000	Inverse variance weighted	6	-0.165983	0.0393726	2.48991e-05	11	Transverse	0.00562974	FOLH1	49146635	49208670
[truncated: 12,298 more rows]
