# Supplementary material for: Genetics-mediated regulation of intestinal gene expression on microbiome contributes to human disease heritability
Source: Mol Syst Biol. 2025 Dec 5;22(3):369–94. doi: 10.1038/s44320-025-00173-7 (PMC12953866; doi:10.1038/s44320-025-00173-7)
Supplement: Supplementary file 17 — Source data Fig. 2 [file 44320_2025_173_MOESM17_ESM.zip]

Archive with 8 entries (4 files):
- MSB-2025-13191_SourceDataForFigure 2/
- MSB-2025-13191_SourceDataForFigure 2/2A-C/
- MSB-2025-13191_SourceDataForFigure 2/2A-C/gene-to-microbiome_MR_pairs.xlsx
- MSB-2025-13191_SourceDataForFigure 2/2D/
- MSB-2025-13191_SourceDataForFigure 2/2D/set2.xlsx
- MSB-2025-13191_SourceDataForFigure 2/2D/set4.xlsx
- MSB-2025-13191_SourceDataForFigure 2/2E/
- MSB-2025-13191_SourceDataForFigure 2/2E/GO_results.xlsx
