# Supplementary material for: Genetics-mediated regulation of intestinal gene expression on microbiome contributes to human disease heritability
Source: Mol Syst Biol. 2025 Dec 5;22(3):369–94. doi: 10.1038/s44320-025-00173-7 (PMC12953866; doi:10.1038/s44320-025-00173-7)
Supplement: Supplementary file 17 — Source data Fig. 2 [file 44320_2025_173_MOESM17_ESM.zip › MSB-2025-13191_SourceDataForFigure 2/2D/set2.xlsx]

## Sheet: Sheet1
ONTOLOGY	ID	Description	pvalue
BP	GO:0170033	L-amino acid metabolic process	0.00151082
BP	GO:0016054	organic acid catabolic process	0.00350717
BP	GO:0009226	nucleotide-sugar biosynthetic process	0.00702141
BP	GO:0036499	PERK-mediated unfolded protein response	0.00702141
