# Supplementary material for: Genetics-mediated regulation of intestinal gene expression on microbiome contributes to human disease heritability
Source: Mol Syst Biol. 2025 Dec 5;22(3):369–94. doi: 10.1038/s44320-025-00173-7 (PMC12953866; doi:10.1038/s44320-025-00173-7)
Supplement: Supplementary file 17 — Source data Fig. 2 [file 44320_2025_173_MOESM17_ESM.zip › MSB-2025-13191_SourceDataForFigure 2/2D/set4.xlsx]

## Sheet: Sheet1
ONTOLOGY	ID	Description	pvalue
BP	GO:0009791	post-embryonic development	0.000433878
BP	GO:0008406	gonad development	0.00305471
BP	GO:0046479	glycosphingolipid catabolic process	0.0084942
BP	GO:0032729	positive regulation of type II interferon production	0.0281944
