# Supplementary material for: Genetics-mediated regulation of intestinal gene expression on microbiome contributes to human disease heritability
Source: Mol Syst Biol. 2025 Dec 5;22(3):369–94. doi: 10.1038/s44320-025-00173-7 (PMC12953866; doi:10.1038/s44320-025-00173-7)
Supplement: Supplementary file 18 — Source data Fig. 3 [file 44320_2025_173_MOESM18_ESM.zip]

Archive with 5 entries (2 files):
- MSB-2025-13191_SourceDataForFigure 3/
- MSB-2025-13191_SourceDataForFigure 3/3F/
- MSB-2025-13191_SourceDataForFigure 3/3F/GO_results.xlsx
- MSB-2025-13191_SourceDataForFigure 3/3G/
- MSB-2025-13191_SourceDataForFigure 3/3G/DO_results.xlsx
