# Supplementary material for: Genetics-mediated regulation of intestinal gene expression on microbiome contributes to human disease heritability
Source: Mol Syst Biol. 2025 Dec 5;22(3):369–94. doi: 10.1038/s44320-025-00173-7 (PMC12953866; doi:10.1038/s44320-025-00173-7)
Supplement: Supplementary file 19 — Source data Fig. 4 [file 44320_2025_173_MOESM19_ESM.zip]

Archive with 8 entries (4 files):
- MSB-2025-13191_SourceDataForFigure 4/
- MSB-2025-13191_SourceDataForFigure 4/4A/
- MSB-2025-13191_SourceDataForFigure 4/4A/LD_results.xlsx
- MSB-2025-13191_SourceDataForFigure 4/4A/source_data.xlsx
- MSB-2025-13191_SourceDataForFigure 4/4B-D/
- MSB-2025-13191_SourceDataForFigure 4/4B-D/moloc_results.xlsx
- MSB-2025-13191_SourceDataForFigure 4/4E-G/
- MSB-2025-13191_SourceDataForFigure 4/4E-G/experimental_results.xlsx
