# Supplementary material for: Genetics-mediated regulation of intestinal gene expression on microbiome contributes to human disease heritability
Source: Mol Syst Biol. 2025 Dec 5;22(3):369–94. doi: 10.1038/s44320-025-00173-7 (PMC12953866; doi:10.1038/s44320-025-00173-7)
Supplement: Supplementary file 19 — Source data Fig. 4 [file 44320_2025_173_MOESM19_ESM.zip › MSB-2025-13191_SourceDataForFigure 4/4A/LD_results.xlsx]

## Sheet: Sheet1
Category.x	Prop._SNPs	Prop._h2	Prop._h2_std_error	Enrichment	Enrichment_std_error	Enrichment_p	Coefficient	Coefficient_std_error	Coefficient_z.score	diseases_or_traits	tissue
L2_0	0.0905973	0.108016	0.00822356	1.19226	0.0907705	0.0320974	-1.53403e-10	2.51477e-09	-0.061001	Diastolic_Blood_Pressure	Transverse
L2_0	0.0905973	0.196911	0.0690705	2.17347	0.76239	0.0379085	8.66308e-10	5.81875e-10	1.48882	I26 Pulmonary embolism	Transverse
L2_0	0.0905973	0.151171	0.0295641	1.66861	0.326324	0.0211454	5.08547e-10	8.50243e-10	0.598119	Parkinson_Disease	Transverse
L2_0	0.0905973	0.107593	0.008614	1.18759	0.0950801	0.0486467	-6.99467e-10	2.77095e-09	-0.252428	Systolic_Blood_Pressure	Transverse
L2_0	0.0905973	0.110842	0.00819607	1.22346	0.090467	0.0152196	-2.42126e-09	2.75417e-09	-0.879127	FEV1	Transverse
L2_0	0.0905973	0.110006	0.00803571	1.21423	0.088697	0.0161885	-4.54819e-09	3.48871e-09	-1.30369	FVC	Transverse
L2_0	0.0905973	0.272004	0.119637	3.00234	1.32053	0.00613537	1.50662e-08	5.97229e-09	2.52269	Tense, sore, or aching muscles during worst period of anxiety	Transverse
L2_0	0.0415545	1.20634	35.6364	29.0303	857.583	0.0486118	-5.7315e-10	4.21909e-10	-1.35847	F00 Dementia in Alzheimer's disease	Ileum
L2_0	0.0415545	0.152521	0.0729129	3.67038	1.75463	0.013912	2.25393e-08	8.49876e-09	2.65206	Tense, sore, or aching muscles during worst period of anxiety	Ileum
L2_0	0.0848419	0.105972	0.0110263	1.24906	0.129963	0.0456284	-5.0376e-10	1.93761e-09	-0.25999	Coronary_artery_disease	Sigmoid
L2_0	0.0848419	0.113457	0.00811901	1.33728	0.0956958	0.000369926	2.87785e-09	2.48311e-09	1.15897	Diastolic_Blood_Pressure	Sigmoid
L2_0	0.0848419	0.112656	0.0114547	1.32783	0.135012	0.0168163	8.70208e-09	6.12422e-09	1.42093	FEV1/FVC	Sigmoid
L2_0	0.0848419	0.107069	0.0117191	1.26198	0.138128	0.0488227	8.58871e-10	1.23175e-09	0.697276	Headache	Sigmoid
L2_0	0.0848419	0.101289	0.00754641	1.19386	0.0889468	0.0283327	-3.90421e-11	2.97141e-09	-0.0131393	Hypertension	Sigmoid
L2_0	0.0848419	0.204169	0.0761775	2.40646	0.897876	0.0482389	1.16762e-09	7.63081e-10	1.53014	I26 Pulmonary embolism	Sigmoid
L2_0	0.0848419	0.112459	0.0129821	1.32552	0.153016	0.0273916	7.48142e-10	1.1337e-09	0.659909	K57 Diverticular disease of intestine	Sigmoid
L2_0	0.0848419	0.153055	0.0298992	1.804	0.352411	0.00850908	8.90068e-10	8.78139e-10	1.01358	Parkinson_Disease	Sigmoid
L2_0	0.0848419	0.118443	0.0161233	1.39604	0.190039	0.0205378	5.51181e-11	6.16634e-10	0.0893855	Cataract	Sigmoid
L2_0	0.0848419	0.109204	0.0120206	1.28715	0.141683	0.0375124	9.07623e-10	1.27449e-09	0.712144	Diverticulosis and diverticulitis	Sigmoid
L2_0	0.0848419	0.105417	0.0098931	1.24251	0.116606	0.0367099	-1.53778e-10	3.16934e-09	-0.0485204	Systolic_Blood_Pressure	Sigmoid
L2_0	0.0848419	0.103486	0.00882829	1.21975	0.104056	0.0344581	7.18529e-10	1.96975e-09	0.364783	PEF	Sigmoid
L2_0	0.0848419	0.127792	0.0236216	1.50624	0.27842	0.0276611	9.58017e-10	7.19131e-10	1.33219	Illnesses of father: Lung cancer	Sigmoid
L2_0	0.0848419	0.117212	0.00970296	1.38154	0.114365	0.00118681	1.15092e-09	3.48235e-09	0.330501	FEV1	Sigmoid
L2_0	0.0848419	0.11563	0.00893833	1.36289	0.105353	0.000723238	-7.08854e-10	3.93519e-09	-0.180132	FVC	Sigmoid
