# Supplementary material for: Genetics-mediated regulation of intestinal gene expression on microbiome contributes to human disease heritability
Source: Mol Syst Biol. 2025 Dec 5;22(3):369–94. doi: 10.1038/s44320-025-00173-7 (PMC12953866; doi:10.1038/s44320-025-00173-7)
Supplement: Supplementary file 19 — Source data Fig. 4 [file 44320_2025_173_MOESM19_ESM.zip › MSB-2025-13191_SourceDataForFigure 4/4A/source_data.xlsx]

## Sheet: Table_S12
Summary of the information for the GWASs collected in this study.
ID	Description	Category	Population	Ncase	Ncontrol	N	Database
icd10-C25-both_sexes	C25 Malignant neoplasm of pancreas	Chapter II Neoplasms | C15-C26 Malignant neoplasms of digestive organs | C25 Malignant neoplasm of pancreas	EUR	933	419598	420531	ukbiobank
icd10-C43-both_sexes	C43 Malignant melanoma of skin	Chapter II Neoplasms | C43-C44 Melanoma and other malignant neoplasms of skin | C43 Malignant melanoma of skin	EUR	2598	417933	420531	ukbiobank
icd10-C67-both_sexes	C67 Malignant neoplasm of bladder	Chapter II Neoplasms | C64-C68 Malignant neoplasms of urinary tract | C67 Malignant neoplasm of bladder	EUR	2576	417955	420531	ukbiobank
icd10-D25-both_sexes	D25 Leiomyoma of uterus	Chapter II Neoplasms | D10-D36 Benign neoplasms | D25 Leiomyoma of uterus	AFR,CSA,EAS,EUR	10785	409746	438752	ukbiobank
icd10-F00-both_sexes	F00 Dementia in Alzheimer's disease	Chapter V Mental and behavioural disorders | F00-F09 Organic, including symptomatic, mental disorders | F00 Dementia in Alzheimer's disease	EUR	507	420024	420531	ukbiobank
icd10-F33-both_sexes	F33 Recurrent depressive disorder	Chapter V Mental and behavioural disorders | F30-F39 Mood [affective] disorders | F33 Recurrent depressive disorder	EUR	830	419701	420531	ukbiobank
icd10-G30-both_sexes	G30 Alzheimer's disease	Chapter VI Diseases of the nervous system | G30-G32 Other degenerative diseases of the nervous system | G30 Alzheimer's disease	EUR	831	419700	420531	ukbiobank
icd10-H40-both_sexes	H40 Glaucoma	Chapter VII Diseases of the eye and adnexa | H40-H42 Glaucoma | H40 Glaucoma	AFR,CSA,EUR	6171	414360	436043	ukbiobank
icd10-I26-both_sexes	I26 Pulmonary embolism	Chapter IX Diseases of the circulatory system | I26-I28 Pulmonary heart disease and diseases of pulmonary circulation | I26 Pulmonary embolism	AFR,EUR	4685	415846	427167	ukbiobank
icd10-I82-both_sexes	I82 Other venous embolism and thrombosis	Chapter IX Diseases of the circulatory system | I80-I89 Diseases of veins, lymphatic vessels and lymph nodes, not elsewhere classified | I82 Other venous embolism and thrombosis	EUR	514	420017	420531	ukbiobank
icd10-K35-both_sexes	K35 Acute appendicitis	Chapter XI Diseases of the digestive system | K35-K38 Diseases of appendix | K35 Acute appendicitis	EUR	3261	417270	420531	ukbiobank
icd10-K50-both_sexes	K50 Crohn's disease [regional enteritis]	Chapter XI Diseases of the digestive system | K50-K52 Noninfective enteritis and colitis | K50 Crohn's disease [regional enteritis]	EUR	1978	418553	420531	ukbiobank
icd10-K51-both_sexes	K51 Ulcerative colitis	Chapter XI Diseases of the digestive system | K50-K52 Noninfective enteritis and colitis | K51 Ulcerative colitis	CSA,EUR	3627	416904	429407	ukbiobank
icd10-K57-both_sexes	K57 Diverticular disease of intestine	Chapter XI Diseases of the digestive system | K55-K64 Other diseases of intestines | K57 Diverticular disease of intestine	AFR,AMR,CSA,EUR,MID	35617	384914	438622	ukbiobank
icd10-K80-both_sexes	K80 Cholelithiasis	Chapter XI Diseases of the digestive system | K80-K87 Disorders of gallbladder, biliary tract and pancreas | K80 Cholelithiasis	AFR,CSA,EAS,EUR	16983	403548	438752	ukbiobank
icd10-K81-both_sexes	K81 Cholecystitis	Chapter XI Diseases of the digestive system | K80-K87 Disorders of gallbladder, biliary tract and pancreas | K81 Cholecystitis	CSA,EUR	3146	417385	429407	ukbiobank
icd10-M16-both_sexes	M16 Coxarthrosis [arthrosis of hip]	Chapter XIII Diseases of the musculoskeletal system and connective tissue | M15-M19 Arthrosis | M16 Coxarthrosis [arthrosis of hip]	AFR,CSA,EUR	14999	405532	436043	ukbiobank
icd10-M17-both_sexes	M17 Gonarthrosis [arthrosis of knee]	Chapter XIII Diseases of the musculoskeletal system and connective tissue | M15-M19 Arthrosis | M17 Gonarthrosis [arthrosis of knee]	AFR,CSA,EAS,EUR,MID	24753	395778	440351	ukbiobank
icd10-M32-both_sexes	M32 Systemic lupus erythematosus	Chapter XIII Diseases of the musculoskeletal system and connective tissue | M20-M25 Other joint disorders | M32 Systemic lupus erythematosus	EUR	411	420120	420531	ukbiobank
icd10-N20-both_sexes	N20 Calculus of kidney and ureter	Chapter XIV Diseases of the genitourinary system | N20-N23 Urolithiasis | N20 Calculus of kidney and ureter	AFR,CSA,EUR	5530	415001	436043	ukbiobank
icd10-N92-both_sexes	N92 Excessive, frequent and irregular menstruation	Chapter XIV Diseases of the genitourinary system | N80-N98 Noninflammatory disorders of female genital tract | N92 Excessive, frequent and irregular menstruation	AFR,AMR,CSA,EAS,EUR,MID	13629	406902	441331	ukbiobank
icd10-R04-both_sexes	R04 Haemorrhage from respiratory passages	Chapter XVIII Symptoms, signs and abnormal clinical and laboratory findings, not elsewhere classified | R00-R09 Symptoms and signs involving the circulatory and respiratory systems | R04 Haemorrhage from respiratory passages	AFR,CSA,EUR	5279	415252	436043	ukbiobank
icd10-T51-both_sexes	T51 Toxic effect of alcohol	Chapter XIX Injury, poisoning and certain other consequences of external causes | T51-T65 Toxic effects of substances chiefly nonmedicinal as to source | T51 Toxic effect of alcohol	EUR	1077	419454	420531	ukbiobank
phecode-153-both_sexes	Colorectal cancer	neoplasms	AFR,CSA,EUR	5693	386740	407157	ukbiobank
phecode-165.1-both_sexes	Cancer of bronchus; lung	neoplasms	EUR	3337	416654	419991	ukbiobank
phecode-174-both_sexes	Breast cancer	neoplasms	AFR,CSA,EAS,EUR	13491	398795	430129	ukbiobank
phecode-189.2-both_sexes	Cancer of bladder	neoplasms	EUR	2912	415431	418343	ukbiobank
phecode-250.2-both_sexes	Type 2 diabetes	endocrine/metabolic	AFR,CSA,EAS,EUR,MID	22768	396181	438684	ukbiobank
phecode-260.6-both_sexes	Anorexia	endocrine/metabolic	EUR	1126	416692	417818	ukbiobank
phecode-332-both_sexes	Parkinson's disease	neurological	EUR	1660	403249	404909	ukbiobank
phecode-335-both_sexes	Multiple sclerosis	neurological	EUR	1538	403249	404787	ukbiobank
phecode-366-both_sexes	Cataract	sense organs	AFR,CSA,EAS,EUR,MID	27820	392711	440351	ukbiobank
phecode-555-both_sexes	Inflammatory bowel disease and other gastroenteritis and colitis	digestive	CSA,EUR	5183	330270	342835	ukbiobank
phecode-557.1-both_sexes	Celiac disease	digestive	EUR	2202	330260	332462	ukbiobank
phecode-562-both_sexes	Diverticulosis and diverticulitis	digestive	AFR,AMR,CSA,EUR,MID	35659	330270	381583	ukbiobank
phecode-585.3-both_sexes	Chronic renal failure [CKD]	genitourinary	AFR,CSA,EUR	7482	401927	424434	ukbiobank
phecode-600-males	Hyperplasia of prostate	genitourinary	AFR,EUR,MID	14126	169762	187326	ukbiobank
phecode-714-both_sexes	Rheumatoid arthritis and other inflammatory polyarthropathies	musculoskeletal	AFR,CSA,EUR	6216	371238	391497	ukbiobank
phecode-714.1-both_sexes	Rheumatoid arthritis	musculoskeletal	AFR,CSA,EUR	5554	371238	390798	ukbiobank
phecode-715.2-both_sexes	Ankylosing spondylitis	musculoskeletal	EUR	495	371238	371733	ukbiobank
phecode-731.1-both_sexes	Osteitis deformans [Paget's disease of bone]	musculoskeletal	EUR	299	397835	398134	ukbiobank
phecode-747.13-both_sexes	Congenital anomalies of great vessels	congenital anomalies	EUR	2474	416857	419331	ukbiobank
3785	Intelligence	Cognitive	UKB2 (EUR meta)	NA	NA	269867	GWAS_atlas
4094	Proxy and clinically diagnosed Alzheimer's disease	Neurological	UKB2 (EUR meta)	71880	383378	455258	GWAS_atlas
4156	Epilepsy	Neurological	EUR+EAS+AFR	15212	29677	44889	GWAS_atlas
3570	Pain type(s) experienced in last month: Headache	Neurological	UKB2 (EUR)	77568	308130	385698	GWAS_atlas
3786	Insomnia	Neurological	UKB2 (EUR)	109402	277131	386533	GWAS_atlas
3603	Non-cancer illness code, self-reported: migraine	Neurological	UKB2 (EUR)	11381	277926	289307	GWAS_atlas
4167	Parkinson disease of sibling pairs (tier 1)	Neurological	UKB2 (EUR meta)	33674	449056	482730	GWAS_atlas
4317	Drinks per week	Psychiatric	UKB2 (EUR meta)	NA	NA	537349	GWAS_atlas
3290	Worrier / anxious feelings	Psychiatric	UKB2 (EUR)	213808	162603	376411	GWAS_atlas
4037	Autism spectrum disorder	Psychiatric	EUR	18381	27969	46350	GWAS_atlas
4039	Cross-Disorder (Multiple disorders)	Psychiatric	EUR	20129	21524	41653	GWAS_atlas
4293	Depression	Psychiatric	UKB2 (EUR meta)	170756	329443	500199	GWAS_atlas
3993	Irritability (IRR)	Psychiatric	UKB2 (EUR)	NA	NA	260369	GWAS_atlas
4171	Loneliness	Psychiatric	UKB2 (EUR)	80134	364890	445024	GWAS_atlas
3234	Daytime dozing / sleeping (narcolepsy)	Psychiatric	UKB2 (EUR)	NA	NA	384879	GWAS_atlas
4325	Neuroticism (MA GWAMA)	Psychiatric	UKB2 (EUR meta)	NA	NA	523783	GWAS_atlas
3982	Schizophrenia	Psychiatric	EUR	40675	64643	105318	GWAS_atlas
3291	Tense / 'highly strung'	Psychiatric	UKB2 (EUR)	65738	308391	374129	GWAS_atlas
3550	Vascular/heart problems diagnosed by doctor: Angina	Cardiovascular	UKB2 (EUR)	12114	373585	385699	GWAS_atlas
4361	Atrial fibrillation	Cardiovascular	EUR	60620	970216	1030836	GWAS_atlas
108	Coronary artery disease	Cardiovascular	EUR+EAS+SAS+AFR	60801	123504	184305	GWAS_atlas
3379	Diastolic Blood Pressure (automated reading)	Cardiovascular	UKB2 (EUR)	NA	NA	361411	GWAS_atlas
4349	Heart failure	Cardiovascular	UKB2 (EUR)	6504	387652	394156	GWAS_atlas
4378	High blood pressure	Cardiovascular	UKB2 (EUR)	144793	313761	458554	GWAS_atlas
3597	Non-cancer illness code, self-reported: hypertension	Cardiovascular	UKB2 (EUR)	99665	189642	289307	GWAS_atlas
3188	Pulse rate (automated reading)	Cardiovascular	UKB2 (EUR)	NA	NA	361411	GWAS_atlas
4192	QRS interval	Cardiovascular	AMR+AFR+EAS+Others	NA	NA	17046	GWAS_atlas
4191	QT interval	Cardiovascular	AMR+AFR+EAS+Others	NA	NA	17348	GWAS_atlas
3380	Systolic Blood Pressure (automated reading)	Cardiovascular	UKB2 (EUR)	NA	NA	361402	GWAS_atlas
ebi-a-GCST005038	Allergic disease	Respiratory	European	180.129	180.709	360.838	OpenGWAS
ukb-b-17241	Hayfever, allergic rhinitis or eczema	Respiratory	European	106.201	355.812	462.013	OpenGWAS
ukb-b-11411	Blood clot in the leg (DVT)	Respiratory	European	9.44	452.573	462.013	OpenGWAS
ukb-b-16207	Emphysema/chronic bronchitis	Respiratory	European	7.844	454.169	462.013	OpenGWAS
ukb-b-20141	Eczema/dermatitis	Respiratory	European	11.819	451.114	462.933	OpenGWAS
ukb-b-20296	Asthma	Respiratory	European	53.257	408.756	462.013	OpenGWAS
ukb-b-10591	Chest pain or discomfort	Respiratory	European	73.061	384.951	458.012	OpenGWAS
ukb-b-7953	FVC	Respiratory	European	NA	NA	421.986	OpenGWAS
ukb-b-12019	PEF	Respiratory	European	NA	NA	421.986	OpenGWAS
ebi-a-GCST007432	FEV1	Respiratory	European	NA	NA	321.047	OpenGWAS
ebi-a-GCST007431	FEV1/FVC	Respiratory	European	NA	NA	321.047	OpenGWAS
ebi-a-GCST007430	PEF	Respiratory	European	NA	NA	321.047	OpenGWAS
ukb-b-16048	Pulmonary embolism	Respiratory	European	3.823	459.11	462.933	OpenGWAS
ukb-d-I9_DVTANDPULM	DVT of lower extremities and pulmonary embolism	Respiratory	European	4.319	356.875	361.194	OpenGWAS
ukb-b-15622	Tuberculosis (TB)	Respiratory	European	2.277	460.656	462.933	OpenGWAS
ieu-b-4976	Pneumonia	Respiratory	European	22.567	463.917	486.484	OpenGWAS
ukb-a-581	Pain in throat and chest	Respiratory	European	16.552	320.647	337.199	OpenGWAS
ukb-b-18335	Wheeze or whistling in the chest in last year	Respiratory	European	95.131	358.828	453.959	OpenGWAS
ukb-b-9543	Shortness of breath walking on level ground	Respiratory	European	16.083	134.225	150.308	OpenGWAS
ieu-b-4954	Lung cancer	Cancer	European	2.671	372.016	374.687	OpenGWAS
ukb-b-20176	Illnesses of mother: Lung cancer	Cancer	European	17.566	405.692	423.258	OpenGWAS
ukb-b-14521	Illnesses of father: Lung cancer	Cancer	European	37.443	364.181	401.624	OpenGWAS
ukb-b-15826	Illnesses of siblings: Lung cancer	Cancer	European	8.199	353.387	361.586	OpenGWAS
ukb-d-C3_BRONCHUS_LUNG	Malignant neoplasm of bronchus and lung	Cancer	European	1.681	359.513	361.194	OpenGWAS
ukb-b-10215	Hand grip strength (right)	Muscular	European	NA	NA	461.089	OpenGWAS
ukb-b-7478	Hand grip strength (left)	Muscular	European	NA	NA	461.026	OpenGWAS
ukb-b-10387	Leg pain on walking	Muscular	European	33.509	118.044	151.553	OpenGWAS
ukb-a-96	Muscle or soft tissue injuries	Muscular	European	2.469	334.69	337.159	OpenGWAS
ukb-b-18235	Muscle/soft tissue problem	Muscular	European	3.633	459.3	462.933	OpenGWAS
ukb-a-591	Injury of muscle and tendon at wrist and hand level	Muscular	European	553	336.646	337.199	OpenGWAS
ukb-a-592	Injury of muscle and tendon at hip and thigh level	Muscular	European	553	337.045	337.199	OpenGWAS
ukb-d-20417	Tense, sore, or aching muscles during worst period of anxiety	Muscular	European	12.996	20.305	33.301	OpenGWAS
prot-a-1971	Muscle, skeletal receptor tyrosine-protein kinase	Immune	European	NA	NA	3.301	OpenGWAS
