# Supplementary material for: Genetics-mediated regulation of intestinal gene expression on microbiome contributes to human disease heritability
Source: Mol Syst Biol. 2025 Dec 5;22(3):369–94. doi: 10.1038/s44320-025-00173-7 (PMC12953866; doi:10.1038/s44320-025-00173-7)
Supplement: Supplementary file 19 — Source data Fig. 4 [file 44320_2025_173_MOESM19_ESM.zip › MSB-2025-13191_SourceDataForFigure 4/4B-D/moloc_results.xlsx]

## Sheet: Sheet1
GWAS loci of tissue-relevant human traits/diseases interpreted by gene expression-to-microbiome regulation across three intestinal tissues.
exposure	outcome	nsnps	pp_a	best_SNP_a	pp_b	best_SNP_b	pp_ab	best_SNP_ab	pp_c	best_SNP_c	pp_ac	best_SNP_ac	pp_bc	best_SNP_bc	pp_abc	best_SNP_abc	diseases	diseases_ID	gene	Tissue	Two-step MR significance
ENSG00000259015.1	genus.Actinomyces.id.423	4215	0.877804	rs7144738	0.824084	rs7144738	0.821891	rs7144738	0.394382	rs7144738	0.392188	rs7144738	0.338468	rs7144738	0.336274	rs7144738	Alcohol_intake	Alcohol_intake	RP11-109N23.6	Transverse	NO
ENSG00000227373.5	genus..Eubacteriumfissicatenagroup.id.14373	2728	0.740641	rs10912728	0.652737	rs10912728	0.607206	rs10912728	0.411939	rs6691053	0.366409	rs10912728	0.278504	rs6691053	0.232974	rs10912728	Alcohol_intake	Alcohol_intake	RP11-160H22.5	Transverse	NO
ENSG00000248290.1	genus.Anaerostipes.id.1991	12384	0.633784	rs8283	0.513622	rs8283	0.51298	rs8283	0.250254	rs8283	0.249612	rs8283	0.129451	rs8283	0.128808	rs8283	Alcohol_intake	Alcohol_intake	TNXA	Transverse	NO
ENSG00000268707.1	genus.RuminococcaceaeUCG004.id.11362	3070	0.985372	rs3118634	0.646037	rs3118634	0.645334	rs3118634	0.961432	rs3118634	0.960729	rs3118634	0.621393	rs3118634	0.62069	rs3118634	Alcohol_intake	Alcohol_intake	RP11-247A12.7	Transverse	YES
ENSG00000113318.9	genus.LachnospiraceaeUCG008.id.11328	4212	0.653473	rs34235624	0.586329	rs34235624	0.580244	rs34235624	0.179758	rs34235624	0.173673	rs34235624	0.106528	rs34235624	0.100443	rs34235624	Alzheimer_disease	Alzheimer_disease	MSH3	Transverse	NO
ENSG00000213277.3	genus.Catenibacterium.id.2153	2421	0.715859	rs11191587	0.558361	rs11191587	0.536493	rs11191587	0.437925	rs11191587	0.416058	rs12219304	0.258559	rs11191587	0.236692	rs11191587	Angina	Angina	MARCKSL1P1	Transverse	NO
ENSG00000238105.7	genus..Eubacteriumhalliigroup.id.11338	3521	0.81874	rs11110266	0.601848	rs11110266	0.579392	rs11110266	0.611672	rs11110266	0.589216	rs11110266	0.372324	rs11110266	0.349867	rs11110266	Angina	Angina	GOLGA2P5	Transverse	YES
ENSG00000225302.2	genus.RikenellaceaeRC9gutgroup.id.11191	3049	0.706477	rs10510025	0.547676	rs10510025	0.539584	rs10510025	0.379312	rs10510025	0.371221	rs10510025	0.212419	rs10510025	0.204328	rs10510025	Anxious	Anxious	RP11-539I5.1	Transverse	NO
ENSG00000110395.6	genus.Howardella.id.2000	3404	0.913223	rs2155380	0.806814	rs45535039	0.790309	rs45535039	0.623679	rs2155380	0.607173	rs2155380	0.500764	rs2155380	0.484259	rs2155380	Anxious	Anxious	CBL	Transverse	YES
ENSG00000275409.1	genus.Marvinbryantia.id.2005	4262	0.870261	rs7968371	0.559751	rs7968371	0.53491	rs7968371	0.765618	rs7968371	0.740777	rs7968371	0.430267	rs7968371	0.405427	rs7968371	Anxious	Anxious	RP11-131L12.4	Transverse	NO
ENSG00000092108.20	genus.Howardella.id.2000	2429	0.592262	rs7153747	0.726297	rs7153747	0.477842	rs7153747	0.645512	rs7153747	0.397057	rs7153747	0.531092	rs7153747	0.282637	rs7153747	Anxious	Anxious	SCFD1	Transverse	YES
ENSG00000188779.10	genus.Allisonella.id.2174	2910	0.772676	rs2286664	0.496178	rs4776972	0.475162	rs4776972	0.522289	rs2286664	0.501273	rs2286664	0.224775	rs4776972	0.203759	rs4776972	Anxious	Anxious	SKOR1	Transverse	YES
ENSG00000106399.11	genus..Eubacteriumventriosumgroup.id.11341	5287	0.878609	rs3735460	0.719765	rs3735460	0.717409	rs3735460	0.576752	rs3735460	0.574396	rs3735460	0.415552	rs3735460	0.413196	rs3735460	Anxious	Anxious	RPA3	Transverse	NO
ENSG00000227603.1	genus.Victivallis.id.2256	2988	0.963623	rs7862998	0.643428	rs7862998	0.620512	rs7862998	0.963507	rs7862998	0.94059	rs7862998	0.620395	rs7862998	0.597478	rs7862998	Anxious	Anxious	RP11-165J3.6	Transverse	NO
ENSG00000111785.19	genus.Bifidobacterium.id.436	3694	0.894447	rs4346064	0.848882	rs4346064	0.77271	rs12369214	0.84289	rs4346064	0.766718	rs4346064	0.721153	rs4346064	0.644981	rs4346064	Atrial_fibrillation	Atrial_fibrillation	RIC8B	Transverse	NO
ENSG00000121989.14	genus.LachnospiraceaeFCS020group.id.11314	2737	0.888703	rs12992231	0.700735	rs12992231	0.67392	rs12992231	0.75781	rs12992231	0.730995	rs12992231	0.543027	rs12992231	0.516212	rs12992231	Atrial_fibrillation	Atrial_fibrillation	ACVR2A	Transverse	NO
ENSG00000173960.13	genus.LachnospiraceaeND3007group.id.11317	3890	0.67731	rs4665238	0.551884	rs4665238	0.525984	rs4665238	0.320046	rs4665238	0.294146	rs4665238	0.16872	rs4665238	0.14282	rs4665238	Atrial_fibrillation	Atrial_fibrillation	UBXN2A	Transverse	NO
ENSG00000132842.13	genus.Prevotella7.id.11182	3456	0.738334	rs2046894	0.519864	rs4298241	0.516816	rs4298241	0.46573	rs2046894	0.462682	rs2046894	0.244212	rs2046894	0.241164	rs2046894	Atrial_fibrillation	Atrial_fibrillation	AP3B1	Transverse	NO
ENSG00000263001.5	genus..Eubacteriumruminantiumgroup.id.11340	1668	0.999926	rs35005436	0.546431	rs35005436	0.546426	rs35005436	0.999904	rs35005436	0.999899	rs35005436	0.546404	rs35005436	0.546399	rs35005436	Atrial_fibrillation	Atrial_fibrillation	GTF2I	Transverse	NO
ENSG00000184616.8	genus.Roseburia.id.2012	2118	0.88603	rs2529275	0.625212	rs2529275	0.617493	rs2529275	0.706	rs2529275	0.69828	rs2529275	0.437462	rs2529275	0.429743	rs2529275	Atrial_fibrillation	Atrial_fibrillation	SPDYE12P	Transverse	YES
ENSG00000277072.4	genus.Roseburia.id.2012	2118	0.882647	rs2529275	0.641815	rs2529275	0.633865	rs2529275	0.697241	rs2529275	0.689292	rs2529275	0.44846	rs2529275	0.440511	rs2529275	Atrial_fibrillation	Atrial_fibrillation	STAG3L2	Transverse	YES
ENSG00000263001.5	genus..Ruminococcusgauvreauiigroup.id.11342	1695	0.999953	rs35005436	0.518211	rs35005436	0.518208	rs35005436	0.999929	rs35005436	0.999927	rs35005436	0.518185	rs35005436	0.518183	rs35005436	Atrial_fibrillation	Atrial_fibrillation	GTF2I	Transverse	YES
ENSG00000277053.4	genus..Ruminococcusgauvreauiigroup.id.11342	2157	0.999948	rs35005436	0.514722	rs35005436	0.514719	rs35005436	0.999925	rs35005436	0.999923	rs35005436	0.514696	rs35005436	0.514694	rs35005436	Atrial_fibrillation	Atrial_fibrillation	GTF2IP1	Transverse	YES
ENSG00000278416.1	genus.Terrisporobacter.id.11348	2040	0.873433	rs113160991	0.523853	rs113160991	0.520228	rs113160991	0.750475	rs113160991	0.746851	rs113160991	0.397271	rs113160991	0.393646	rs113160991	Atrial_fibrillation	Atrial_fibrillation	PMS2P2	Transverse	NO
ENSG00000100577.18	genus.Blautia.id.1992	5090	0.741354	rs2270423	0.659897	rs2270423	0.654599	rs2270423	0.262593	rs2270423	0.257295	rs2270423	0.175838	rs2270423	0.17054	rs2270423	Autism_spectrum_disorder	Autism_spectrum_disorder	GSTZ1	Transverse	NO
ENSG00000275120.2	genus.Enterorhabdus.id.820	3325	0.704622	rs4842978	0.656076	rs4842978	0.649911	rs4842978	0.167355	rs4842978	0.161191	rs4842978	0.112645	rs4842978	0.10648	rs4842978	Autism_spectrum_disorder	Autism_spectrum_disorder	RP11-182J1.18	Transverse	NO
ENSG00000154222.14	genus.Escherichia.Shigella.id.3504	2462	0.778893	rs11555349	0.570426	rs11555349	0.531354	rs11555349	0.591639	rs11555349	0.552567	rs11555349	0.3441	rs11555349	0.305027	rs11555349	Autism_spectrum_disorder	Autism_spectrum_disorder	CC2D1B	Transverse	NO
ENSG00000255568.3	genus.Alistipes.id.968	5337	0.872642	rs35994303	0.86355	rs11088466	0.851898	rs11088466	0.137312	rs35994303	0.12566	rs35994303	0.116568	rs11088466	0.104915	rs11088466	Autism_spectrum_disorder	Autism_spectrum_disorder	BRWD1-AS2	Transverse	YES
ENSG00000255568.3	genus.Odoribacter.id.952	5304	0.855896	rs35994303	0.841056	rs35994303	0.831725	rs35994303	0.142972	rs35994303	0.133642	rs35994303	0.118802	rs35994303	0.109471	rs35994303	Autism_spectrum_disorder	Autism_spectrum_disorder	BRWD1-AS2	Transverse	YES
ENSG00000255568.3	genus.Ruminiclostridium9.id.11357	5336	0.680647	rs35994303	0.639134	rs35994303	0.625778	rs35994303	0.168477	rs35994303	0.155121	rs35994303	0.113608	rs1474490	0.100252	rs35994303	Autism_spectrum_disorder	Autism_spectrum_disorder	BRWD1-AS2	Transverse	YES
ENSG00000174891.12	genus.Ruminiclostridium9.id.11357	4208	0.482777	rs9845388	0.799142	rs9845388	0.409172	rs9845388	0.720149	rs9845388	0.33018	rs9845388	0.646545	rs9845388	0.256575	rs9845388	Autism_spectrum_disorder	Autism_spectrum_disorder	RSRC1	Transverse	NO
ENSG00000174891.12	genus.RuminococcaceaeUCG010.id.11367	4161	0.768699	rs9845388	0.653977	rs4680444	0.641619	rs4680444	0.268251	rs9845388	0.255893	rs9845388	0.141171	rs4680444	0.128813	rs4680444	Autism_spectrum_disorder	Autism_spectrum_disorder	RSRC1	Transverse	NO
ENSG00000137563.11	genus..Eubacteriumhalliigroup.id.11338	3881	0.708438	rs59169978	0.65602	rs59169978	0.646434	rs59169978	0.187135	rs59169978	0.17755	rs59169978	0.125132	rs59169978	0.115546	rs59169978	Autism_spectrum_disorder	Autism_spectrum_disorder	GGH	Transverse	NO
ENSG00000213277.3	genus.Catenibacterium.id.2153	2442	0.698906	rs12219304	0.540443	rs11191587	0.520799	rs12219304	0.396908	rs12219304	0.377263	rs12219304	0.218801	rs12219304	0.199157	rs12219304	Bipolar_disorder	Bipolar_disorder	MARCKSL1P1	Transverse	NO
ENSG00000247556.6	genus.Butyricimonas.id.945	3378	0.639813	rs11852609	0.539849	rs11852609	0.512725	rs11852609	0.306625	rs11852609	0.2795	rs11852609	0.179536	rs11852609	0.152412	rs11852609	Bipolar_disorder	Bipolar_disorder	OIP5-AS1	Transverse	NO
ENSG00000223496.2	genus.Catenibacterium.id.2153	1336	0.715843	rs4985407	0.569001	rs4985407	0.566152	rs4985407	0.34927	rs4985407	0.346421	rs4985407	0.199579	rs4985407	0.19673	rs4985407	Bipolar_disorder	Bipolar_disorder	EXOSC6	Transverse	NO
ENSG00000261556.9	genus.Catenibacterium.id.2153	1333	0.715317	rs4985407	0.56901	rs4985407	0.566152	rs4985407	0.348065	rs4985407	0.345207	rs4985407	0.1989	rs4985407	0.196042	rs4985407	Bipolar_disorder	Bipolar_disorder	SMG1P7	Transverse	NO
ENSG00000171574.17	genus.Allisonella.id.2174	1992	0.926029	rs35652377	0.733573	rs35652377	0.709769	rs35652377	0.819133	rs11668789	0.795328	rs11668789	0.602873	rs35652377	0.579068	rs35652377	Bipolar_disorder	Bipolar_disorder	ZNF584	Transverse	YES
ENSG00000224086.5	genus.Olsenella.id.822	2821	0.912481	rs240066	0.565765	rs240066	0.538576	rs240066	0.86452	rs240066	0.837331	rs240066	0.490615	rs240066	0.463426	rs240066	Bipolar_disorder	Bipolar_disorder	LL22NC03-86G7.1	Transverse	NO
ENSG00000196236.12	genus.Sutterella.id.2896	2408	0.66532	rs103197	0.60795	rs103197	0.479806	rs103197	0.552747	rs103197	0.424603	rs103197	0.367233	rs103197	0.239089	rs103197	Bipolar_disorder	Bipolar_disorder	XPNPEP3	Transverse	YES
ENSG00000144214.9	genus.RuminococcaceaeUCG009.id.11366	2833	0.877251	rs59661148	0.706039	rs59661148	0.640494	rs59661148	0.821643	rs59661148	0.756097	rs59661148	0.584885	rs59661148	0.519339	rs59661148	Bipolar_disorder	Bipolar_disorder	LYG1	Transverse	YES
ENSG00000204257.14	genus.Streptococcus.id.1853	2780	0.771021	rs57651384	0.721443	rs57651384	0.718839	rs57651384	0.187759	rs57651384	0.185155	rs57651384	0.135577	rs57651384	0.132973	rs57651384	Bipolar_disorder	Bipolar_disorder	HLA-DMA	Transverse	YES
ENSG00000213277.3	genus.Catenibacterium.id.2153	2442	0.868639	rs11191587	0.536953	rs11191587	0.500339	rs11191587	0.79706	rs11191587	0.760447	rs11191587	0.42876	rs11191587	0.392147	rs11191587	Coronary_artery_disease	Coronary_artery_disease	MARCKSL1P1	Transverse	NO
ENSG00000242338.6	genus..Eubacteriumxylanophilumgroup.id.14375	2009	0.88703	rs10762557	0.863817	rs10762557	0.852791	rs10762557	0.256362	rs12253429	0.245336	rs12253429	0.222123	rs10762557	0.211096	rs10762557	Coronary_artery_disease	Coronary_artery_disease	BMS1P4	Transverse	NO
ENSG00000242338.6	genus.Oxalobacter.id.2978	1966	0.629085	rs12253429	0.589805	rs11000757	0.52571	rs11000757	0.29882	rs12253429	0.234724	rs12253429	0.195445	rs12253429	0.13135	rs12253429	Coronary_artery_disease	Coronary_artery_disease	BMS1P4	Transverse	NO
ENSG00000263335.1	genus.Lachnoclostridium.id.11308	1927	0.833146	rs16967494	0.788137	rs16967494	0.782694	rs16967494	0.242899	rs16967494	0.237456	rs16967494	0.192447	rs16967494	0.187003	rs16967494	Coronary_artery_disease	Coronary_artery_disease	AF001548.5	Transverse	NO
ENSG00000100296.13	genus.LachnospiraceaeNC2004group.id.11316	3101	0.780498	rs5763300	0.725839	rs5763300	0.700966	rs5763300	0.308016	rs5763300	0.283143	rs5763300	0.228484	rs5763300	0.203611	rs5763300	Coronary_artery_disease	Coronary_artery_disease	THOC5	Transverse	NO
ENSG00000121989.14	genus.LachnospiraceaeFCS020group.id.11314	2706	0.831062	rs12992231	0.646655	rs12992231	0.587624	rs12992231	0.683636	rs7425436	0.624605	rs7425436	0.440199	rs7425436	0.381168	rs12992231	Coronary_artery_disease	Coronary_artery_disease	ACVR2A	Transverse	NO
ENSG00000213277.3	genus.Catenibacterium.id.2153	2434	0.928361	rs12219304	0.544467	rs11191587	0.517408	rs11191587	0.904528	rs12219304	0.877469	rs12219304	0.493575	rs12219304	0.466516	rs12219304	Depression	Depression	MARCKSL1P1	Transverse	NO
ENSG00000172247.3	genus.Blautia.id.1992	2750	0.713738	rs10838724	0.567002	rs10838724	0.4682	rs10838724	0.602641	rs10838724	0.503839	rs10838724	0.357103	rs10838724	0.258302	rs10838724	Depression	Depression	C1QTNF4	Transverse	NO
ENSG00000278376.1	genus..Eubacteriumrectalegroup.id.14374	3659	0.896547	rs1784295	0.589512	rs1784295	0.550794	rs1784295	0.851002	rs1784295	0.812284	rs1784295	0.50525	rs1784295	0.466531	rs1784295	Depression	Depression	RP11-158I9.8	Transverse	NO
ENSG00000275409.1	genus.Marvinbryantia.id.2005	4514	0.877666	rs7968371	0.561128	rs7968371	0.539277	rs7968371	0.776333	rs7968371	0.754482	rs7968371	0.437944	rs7968371	0.416092	rs7968371	Depression	Depression	RP11-131L12.4	Transverse	NO
ENSG00000188895.11	genus.Terrisporobacter.id.11348	2917	0.626066	rs117827273	0.603421	rs117827273	0.474973	rs117827273	0.460622	rs117827273	0.332174	rs117827273	0.309529	rs117827273	0.181082	rs117827273	Depression	Depression	MSL1	Transverse	NO
ENSG00000171574.17	genus.Allisonella.id.2174	1978	0.757758	rs11672258	0.734605	rs11672258	0.693428	rs11672258	0.274709	rs11672258	0.233532	rs11672258	0.210379	rs11672258	0.169202	rs11672258	Depression	Depression	ZNF584	Transverse	YES
ENSG00000173540.12	genus.Oxalobacter.id.2978	1738	0.909261	rs62262675	0.58336	rs62262675	0.535168	rs62262675	0.902253	rs62262675	0.854061	rs62262675	0.52816	rs62262675	0.479968	rs62262675	Depression	Depression	GMPPB	Transverse	NO
ENSG00000204257.14	genus.Streptococcus.id.1853	2619	0.726031	rs57651384	0.746061	rs57651384	0.664786	rs57651384	0.306754	rs57651384	0.225479	rs57651384	0.245509	rs57651384	0.164234	rs57651384	Depression	Depression	HLA-DMA	Transverse	YES
ENSG00000227603.1	genus.Victivallis.id.2256	2990	0.599139	rs6479483	0.750912	rs7862998	0.432891	rs7862998	0.773708	rs6479483	0.455686	rs6479483	0.60746	rs111655660	0.289438	rs6479483	Depression	Depression	RP11-165J3.6	Transverse	NO
ENSG00000213277.3	genus.Catenibacterium.id.2153	2421	0.945609	rs11191587	0.622779	rs11191587	0.591863	rs11191587	0.949925	rs11191587	0.919009	rs11191587	0.596179	rs11191587	0.565263	rs11191587	Diastolic_Blood_Pressure	Diastolic_Blood_Pressure	MARCKSL1P1	Transverse	NO
ENSG00000111328.6	genus.Allisonella.id.2174	1888	0.948002	rs71444568	0.836905	rs71444568	0.820218	rs71444568	0.787917	rs71444568	0.77123	rs71444568	0.660133	rs71444568	0.643446	rs71444568	Diastolic_Blood_Pressure	Diastolic_Blood_Pressure	CDK2AP1	Transverse	YES
ENSG00000188779.10	genus.Allisonella.id.2174	2910	0.697747	rs2899724	0.575017	rs4776970	0.48334	rs4776970	0.512683	rs4776970	0.421005	rs2899724	0.298276	rs4776970	0.206598	rs4776970	Diastolic_Blood_Pressure	Diastolic_Blood_Pressure	SKOR1	Transverse	YES
ENSG00000249839.1	genus.Lactococcus.id.1851	1150	0.929258	rs2957636	0.519559	rs2957636	0.49713	rs2957636	0.902466	rs2957636	0.880038	rs2957636	0.470339	rs2957636	0.44791	rs2957636	Diastolic_Blood_Pressure	Diastolic_Blood_Pressure	AC011330.5	Transverse	NO
ENSG00000263335.1	genus.Lachnoclostridium.id.11308	1812	0.844301	rs16967494	0.787734	rs16967494	0.785688	rs16967494	0.277873	rs16967494	0.275827	rs16967494	0.21926	rs16967494	0.217214	rs16967494	Diastolic_Blood_Pressure	Diastolic_Blood_Pressure	AF001548.5	Transverse	NO
ENSG00000060642.10	genus.Holdemanella.id.11393	2300	0.806885	rs12737912	0.593824	rs4579782	0.534171	rs4579782	0.697858	rs4579782	0.638205	rs12737912	0.425144	rs4579782	0.365491	rs4579782	Diastolic_Blood_Pressure	Diastolic_Blood_Pressure	PIGV	Transverse	NO
ENSG00000121989.14	genus.LachnospiraceaeFCS020group.id.11314	2656	0.852674	rs12992231	0.655835	rs12992231	0.557855	rs12992231	0.858393	rs13007770	0.760414	rs13033589	0.563575	rs13007770	0.465595	rs13007770	Diastolic_Blood_Pressure	Diastolic_Blood_Pressure	ACVR2A	Transverse	NO
ENSG00000174891.12	genus.Ruminiclostridium9.id.11357	4187	0.935957	rs73154331	0.419112	rs9845388	0.388063	rs9845388	0.928185	rs73154331	0.897137	rs73154331	0.380292	rs10936144	0.349244	rs73154331	Diastolic_Blood_Pressure	Diastolic_Blood_Pressure	RSRC1	Transverse	NO
ENSG00000174891.12	genus.RuminococcaceaeUCG010.id.11367	4139	0.962856	rs4680444	0.759749	rs4680444	0.736108	rs4680444	0.955164	rs4680444	0.931523	rs4680444	0.728417	rs4680444	0.704776	rs4680444	Diastolic_Blood_Pressure	Diastolic_Blood_Pressure	RSRC1	Transverse	NO
ENSG00000175224.16	genus.Bifidobacterium.id.436	2294	0.925509	rs7936413	0.79885	rs7936413	0.752239	rs7936413	0.859903	rs7936413	0.813292	rs7936413	0.686633	rs7936413	0.640022	rs7936413	Headache	Headache	ATG13	Transverse	NO
ENSG00000175224.16	genus.RuminococcaceaeUCG002.id.11360	2294	0.772559	rs7936413	0.628153	rs7936413	0.452183	rs7936413	0.896242	rs7936413	0.720272	rs7936413	0.575866	rs7936413	0.399896	rs7936413	Headache	Headache	ATG13	Transverse	NO
ENSG00000175224.16	genus.RuminococcaceaeUCG009.id.11366	2201	0.827123	rs12575519	0.645559	rs12575519	0.521722	rs12575519	0.890334	rs12575519	0.766497	rs12575519	0.584933	rs12575519	0.461096	rs12575519	Headache	Headache	ATG13	Transverse	NO
ENSG00000188779.10	genus.Allisonella.id.2174	2910	0.867832	rs2286664	0.416284	rs28742003	0.376803	rs28742003	0.785452	rs2286664	0.745972	rs2286664	0.294423	rs28742003	0.254942	rs28742003	Headache	Headache	SKOR1	Transverse	YES
ENSG00000263335.1	genus.Lachnoclostridium.id.11308	1812	0.976882	rs12596141	0.787954	rs12596141	0.784525	rs12596141	0.907568	rs12596141	0.904139	rs12596141	0.715212	rs12596141	0.711783	rs12596141	Headache	Headache	AF001548.5	Transverse	NO
ENSG00000227373.5	genus..Eubacteriumfissicatenagroup.id.14373	2706	0.713731	rs10912728	0.640729	rs10912728	0.624383	rs10912728	0.257185	rs10912728	0.240839	rs10912728	0.167837	rs10912728	0.151491	rs10912728	Headache	Headache	RP11-160H22.5	Transverse	NO
ENSG00000224086.5	genus.Olsenella.id.822	2308	0.885554	rs240066	0.572772	rs240066	0.547014	rs240066	0.79804	rs240066	0.772282	rs240066	0.4595	rs240066	0.433743	rs240066	Headache	Headache	LL22NC03-86G7.1	Transverse	NO
ENSG00000144214.9	genus.RuminococcaceaeUCG009.id.11366	2841	0.719197	rs12475639	0.686799	rs12475639	0.662017	rs12475639	0.200605	rs12475639	0.175823	rs12475639	0.143425	rs12475639	0.118642	rs12475639	Headache	Headache	LYG1	Transverse	YES
ENSG00000186448.14	genus.Enterorhabdus.id.820	3059	0.837174	rs4682749	0.548412	rs6778410	0.539207	rs4682749	0.688348	rs4682749	0.679143	rs4682749	0.390381	rs4682749	0.381176	rs4682749	Headache	Headache	ZNF197	Transverse	NO
ENSG00000204257.14	genus.Streptococcus.id.1853	9109	0.641026	rs59576053	0.574173	rs59576053	0.553045	rs59576053	0.224864	rs59576053	0.203737	rs59576053	0.136883	rs59576053	0.115756	rs59576053	Headache	Headache	HLA-DMA	Transverse	YES
ENSG00000263001.5	genus..Eubacteriumruminantiumgroup.id.11340	1545	0.744449	rs35005436	0.547932	rs35005436	0.546825	rs35005436	0.437796	rs35005436	0.436689	rs35005436	0.240172	rs35005436	0.239065	rs35005436	Headache	Headache	GTF2I	Transverse	NO
ENSG00000106399.11	genus..Eubacteriumventriosumgroup.id.11341	5287	0.817817	rs3735460	0.727219	rs3735460	0.698677	rs3735460	0.453049	rs3735460	0.424507	rs3735460	0.333909	rs3735460	0.305366	rs3735460	Headache	Headache	RPA3	Transverse	NO
ENSG00000263001.5	genus..Ruminococcusgauvreauiigroup.id.11342	1571	0.728899	rs35005436	0.519464	rs35005436	0.518868	rs35005436	0.437422	rs35005436	0.436826	rs35005436	0.227391	rs35005436	0.226796	rs35005436	Headache	Headache	GTF2I	Transverse	YES
ENSG00000277053.4	genus..Ruminococcusgauvreauiigroup.id.11342	2032	0.725845	rs35005436	0.515761	rs35005436	0.515089	rs35005436	0.435622	rs35005436	0.43495	rs35005436	0.224867	rs35005436	0.224195	rs35005436	Headache	Headache	GTF2IP1	Transverse	YES
ENSG00000213277.3	genus.Catenibacterium.id.2153	2421	0.941383	rs12219304	0.574229	rs11191587	0.543712	rs11191587	0.93992	rs12220375	0.909403	rs12219304	0.542248	rs12220375	0.511731	rs12219304	Hypertension	Hypertension	MARCKSL1P1	Transverse	NO
ENSG00000188779.10	genus.Allisonella.id.2174	2910	0.652954	rs12443086	0.724445	rs28568344	0.549961	rs12443086	0.60075	rs12443086	0.426266	rs12443086	0.497757	rs28568344	0.323273	rs12443086	Hypertension	Hypertension	SKOR1	Transverse	YES
ENSG00000176700.19	genus.Enterorhabdus.id.820	3288	0.923203	rs72630461	0.747301	rs72630461	0.739637	rs72630461	0.735894	rs72630461	0.72823	rs72630461	0.552327	rs72630461	0.544663	rs72630461	Hypertension	Hypertension	SCAND2P	Transverse	NO
ENSG00000225151.10	genus.Enterorhabdus.id.820	2879	0.897551	rs28363946	0.771747	rs28363946	0.755354	rs28363946	0.675214	rs28363946	0.658821	rs28363946	0.533017	rs28363946	0.516624	rs28363946	Hypertension	Hypertension	GOLGA2P7	Transverse	NO
ENSG00000276846.1	genus.Peptococcus.id.2037	3125	0.843129	rs7258692	0.581856	rs7258692	0.501172	rs7258692	0.832042	rs7258692	0.751358	rs7258692	0.490085	rs7258692	0.409401	rs7258692	Hypertension	Hypertension	CTD-3220F14.3	Transverse	NO
ENSG00000060642.10	genus.Holdemanella.id.11393	2300	0.861069	rs12737912	0.543643	rs4579782	0.480375	rs4579782	0.828742	rs4579782	0.765474	rs12737912	0.448048	rs4579782	0.38478	rs4579782	Hypertension	Hypertension	PIGV	Transverse	NO
ENSG00000198837.9	genus.Oscillospira.id.2064	3211	0.855489	rs113191295	0.699424	rs113191295	0.693184	rs113191295	0.543111	rs113191295	0.536871	rs113191295	0.380806	rs113191295	0.374567	rs113191295	Hypertension	Hypertension	DENND4B	Transverse	YES
ENSG00000198837.9	genus.Slackia.id.825	3102	0.769203	rs113191295	0.518441	rs113191295	0.508934	rs113191295	0.544941	rs113191295	0.535434	rs113191295	0.284673	rs113191295	0.275166	rs113191295	Hypertension	Hypertension	DENND4B	Transverse	NO
ENSG00000240344.8	genus.Veillonella.id.2198	2903	0.625204	rs7559150	0.515486	rs7559150	0.510867	rs7559150	0.239526	rs7559150	0.234907	rs7559150	0.12519	rs7559150	0.12057	rs7559150	Hypertension	Hypertension	PPIL3	Transverse	NO
ENSG00000174891.12	genus.Ruminiclostridium9.id.11357	4187	0.852863	rs12631704	0.537873	rs12631704	0.486311	rs12631704	0.791346	rs12631704	0.739785	rs12631704	0.424795	rs12631704	0.373233	rs12631704	Hypertension	Hypertension	RSRC1	Transverse	NO
ENSG00000174891.12	genus.RuminococcaceaeUCG010.id.11367	4139	0.921815	rs4680444	0.742173	rs4680444	0.717258	rs4680444	0.822267	rs73154331	0.797352	rs73154331	0.61771	rs73154331	0.592794	rs73154331	Hypertension	Hypertension	RSRC1	Transverse	NO
ENSG00000153113.23	genus.Anaerotruncus.id.2054	3708	0.882169	rs4267886	0.678052	rs4267886	0.669181	rs4267886	0.664323	rs4267886	0.655453	rs4267886	0.451335	rs4267886	0.442465	rs4267886	Hypertension	Hypertension	CAST	Transverse	NO
ENSG00000131558.14	genus.LachnospiraceaeUCG001.id.11321	2853	0.86662	rs73155122	0.557304	rs73155122	0.513155	rs73155122	0.808489	rs73155122	0.76434	rs73155122	0.455025	rs73155122	0.410876	rs73155122	Hypertension	Hypertension	EXOC4	Transverse	NO
ENSG00000278416.1	genus.Terrisporobacter.id.11348	1933	0.992228	rs113160991	0.519933	rs113160991	0.515959	rs113160991	0.99234	rs113160991	0.988366	rs113160991	0.51607	rs113160991	0.512096	rs113160991	Hypertension	Hypertension	PMS2P2	Transverse	NO
ENSG00000213277.3	genus.Catenibacterium.id.2153	2421	0.64388	rs11191587	0.538157	rs11191587	0.522302	rs11191587	0.270786	rs11191587	0.254932	rs11191587	0.149208	rs11191587	0.133354	rs11191587	Insomnia	Insomnia	MARCKSL1P1	Transverse	NO
ENSG00000239272.1	genus.CandidatusSoleaferrea.id.11350	4611	0.891021	rs7143265	0.881061	rs7143265	0.874706	rs7143265	0.142235	rs7143265	0.13588	rs7143265	0.12592	rs7143265	0.119564	rs7143265	Insomnia	Insomnia	RPL21P10	Transverse	NO
ENSG00000188779.10	genus.Allisonella.id.2174	2910	0.68737	rs2286664	0.566168	rs12443086	0.455785	rs2286664	0.531854	rs2286664	0.421471	rs2286664	0.300268	rs12443086	0.189885	rs12443086	Insomnia	Insomnia	SKOR1	Transverse	YES
ENSG00000176155.18	genus.Paraprevotella.id.962	3891	0.893886	rs4280305	0.812779	rs4280305	0.793147	rs4280305	0.512628	rs4280305	0.492996	rs4280305	0.411889	rs4280305	0.392257	rs4280305	Insomnia	Insomnia	CCDC57	Transverse	NO
ENSG00000159228.12	genus..Clostridiuminnocuumgroup.id.14397	4102	0.68854	rs8130498	0.571097	rs8130498	0.559443	rs8130498	0.339463	rs8130498	0.327808	rs8130498	0.210365	rs8130498	0.198711	rs8130498	Insomnia	Insomnia	CBR1	Transverse	NO
ENSG00000100296.13	genus.LachnospiraceaeNC2004group.id.11316	3069	0.746925	rs5763300	0.729633	rs5763300	0.693025	rs5763300	0.228782	rs5763300	0.192174	rs5763300	0.174882	rs5763300	0.138274	rs5763300	Insomnia	Insomnia	THOC5	Transverse	NO
ENSG00000004534.14	genus.Dorea.id.1997	1993	0.846563	rs11925192	0.728898	rs11925192	0.702966	rs11925192	0.542201	rs11925192	0.516269	rs11925192	0.398604	rs11925192	0.372673	rs11925192	Insomnia	Insomnia	RBM6	Transverse	NO
ENSG00000172247.3	genus.Blautia.id.1992	2797	0.857356	rs7124681	0.560776	rs7124681	0.495244	rs7124681	0.837027	rs7124681	0.771495	rs7124681	0.474915	rs7124681	0.409383	rs7124681	Intelligence	Intelligence	C1QTNF4	Transverse	NO
ENSG00000111328.6	genus.Allisonella.id.2174	1851	0.849381	rs71444568	0.838445	rs71444568	0.811241	rs71444568	0.257591	rs71444568	0.230386	rs71444568	0.21945	rs71444568	0.192246	rs71444568	Intelligence	Intelligence	CDK2AP1	Transverse	YES
ENSG00000182196.13	genus.Lactococcus.id.1851	2602	0.97172	rs4275659	0.638536	rs4275659	0.62347	rs4275659	0.966247	rs4275659	0.951182	rs4275659	0.617997	rs4275659	0.602932	rs4275659	Intelligence	Intelligence	ARL6IP4	Transverse	NO
ENSG00000249839.1	genus.Lactococcus.id.1851	1146	0.786779	rs2957636	0.512316	rs2957636	0.499615	rs2957636	0.59474	rs2957636	0.582039	rs2957636	0.307576	rs2957636	0.294875	rs2957636	Intelligence	Intelligence	AC011330.5	Transverse	NO
ENSG00000260075.1	genus.Fusicatenibacter.id.11305	3577	0.985192	rs17698176	0.653468	rs17698176	0.652536	rs17698176	0.960534	rs17698176	0.959602	rs17698176	0.627877	rs17698176	0.626945	rs17698176	Intelligence	Intelligence	NSFP1	Transverse	NO
ENSG00000154222.14	genus.Escherichia.Shigella.id.3504	2398	0.730065	rs11555349	0.627032	rs11555349	0.523457	rs11555349	0.626732	rs11555349	0.523157	rs11555349	0.420124	rs11555349	0.316549	rs11555349	Intelligence	Intelligence	CC2D1B	Transverse	NO
ENSG00000060642.10	genus.Holdemanella.id.11393	2319	0.701157	rs71640337	0.559101	rs4579782	0.530496	rs4579782	0.388092	rs71640337	0.359487	rs71640337	0.217431	rs4579782	0.188826	rs4579782	Intelligence	Intelligence	PIGV	Transverse	NO
ENSG00000115718.17	genus.Blautia.id.1992	4614	0.794923	rs1518759	0.587245	rs1518759	0.574137	rs1518759	0.541185	rs1518759	0.528078	rs1518759	0.320399	rs1518759	0.307292	rs1518759	Intelligence	Intelligence	PROC	Transverse	NO
ENSG00000138030.12	genus.Parabacteroides.id.954	2261	0.893771	rs6754371	0.711524	rs2384571	0.660673	rs2384571	0.821519	rs6754371	0.770668	rs6754371	0.588421	rs2384571	0.53757	rs2384571	Intelligence	Intelligence	KHK	Transverse	NO
ENSG00000186448.14	genus.Enterorhabdus.id.820	3011	0.788593	rs6778410	0.502535	rs6778410	0.489241	rs6778410	0.600534	rs6778410	0.58724	rs6778410	0.301182	rs6778410	0.287888	rs6778410	Intelligence	Intelligence	ZNF197	Transverse	NO
ENSG00000251600.5	genus.RuminococcaceaeNK4A214group.id.11358	3058	0.684822	rs2323200	0.654269	rs2323200	0.561413	rs2323200	0.430375	rs2323200	0.337518	rs2323200	0.306965	rs2323200	0.214109	rs2323200	Intelligence	Intelligence	RP11-673E1.1	Transverse	NO
ENSG00000113318.9	genus.LachnospiraceaeUCG008.id.11328	4126	0.783444	rs34235624	0.588102	rs34235624	0.585723	rs34235624	0.483405	rs34235624	0.481026	rs34235624	0.285684	rs34235624	0.283305	rs34235624	Intelligence	Intelligence	MSH3	Transverse	NO
ENSG00000263001.5	genus..Eubacteriumruminantiumgroup.id.11340	1555	0.758409	rs35005436	0.550142	rs35005436	0.544637	rs35005436	0.478119	rs35005436	0.472613	rs35005436	0.264347	rs35005436	0.258842	rs35005436	Intelligence	Intelligence	GTF2I	Transverse	NO
ENSG00000184616.8	genus.Roseburia.id.2012	1991	0.789968	rs2529275	0.64015	rs2529275	0.638729	rs2529275	0.421142	rs2529275	0.419721	rs2529275	0.269903	rs2529275	0.268482	rs2529275	Intelligence	Intelligence	SPDYE12P	Transverse	YES
ENSG00000277072.4	genus.Roseburia.id.2012	1988	0.79003	rs2529275	0.640251	rs2529275	0.63883	rs2529275	0.421154	rs2529275	0.419733	rs2529275	0.269954	rs2529275	0.268534	rs2529275	Intelligence	Intelligence	STAG3L2	Transverse	YES
ENSG00000263001.5	genus..Ruminococcusgauvreauiigroup.id.11342	1582	0.74623	rs35005436	0.519953	rs35005436	0.518133	rs35005436	0.476131	rs35005436	0.474311	rs35005436	0.248034	rs35005436	0.246214	rs35005436	Intelligence	Intelligence	GTF2I	Transverse	YES
ENSG00000277053.4	genus..Ruminococcusgauvreauiigroup.id.11342	2059	0.743607	rs35005436	0.516208	rs35005436	0.514375	rs35005436	0.474811	rs35005436	0.472978	rs35005436	0.24558	rs35005436	0.243746	rs35005436	Intelligence	Intelligence	GTF2IP1	Transverse	YES
ENSG00000240694.8	genus.Anaerotruncus.id.2054	5371	0.939333	rs1867169	0.872047	rs1867169	0.865553	rs1867169	0.571855	rs4872449	0.565361	rs4872449	0.498075	rs4872449	0.491581	rs4872449	Intelligence	Intelligence	PNMA2	Transverse	NO
ENSG00000166275.15	genus.Subdoligranulum.id.2070	2780	0.746543	rs4919690	0.550395	rs4919690	0.545833	rs4919690	0.448966	rs4919690	0.444405	rs4919690	0.248256	rs4919690	0.243695	rs4919690	Irritability	Irritability	BORCS7	Transverse	NO
ENSG00000272195.1	genus.Senegalimassilia.id.11160	4298	0.845038	rs2291426	0.599537	rs2291426	0.587483	rs2291426	0.640856	rs2291426	0.628802	rs2291426	0.3833	rs2291426	0.371246	rs2291426	Irritability	Irritability	RP11-156E8.1	Transverse	NO
ENSG00000255568.3	genus.Alistipes.id.968	5140	0.877163	rs35994303	0.876314	rs11088466	0.850978	rs11088466	0.273364	rs35994303	0.248028	rs35994303	0.247179	rs11088466	0.221844	rs11088466	Irritability	Irritability	BRWD1-AS2	Transverse	YES
ENSG00000255568.3	genus.Odoribacter.id.952	5104	0.863028	rs35994303	0.851104	rs35994303	0.831462	rs35994303	0.252924	rs35994303	0.233282	rs35994303	0.221358	rs35994303	0.201715	rs35994303	Irritability	Irritability	BRWD1-AS2	Transverse	YES
ENSG00000255568.3	genus.Oscillospira.id.2064	5060	0.618521	rs35994303	0.54965	rs35994303	0.522803	rs35994303	0.227108	rs35994303	0.200261	rs35994303	0.13139	rs35994303	0.104543	rs35994303	Irritability	Irritability	BRWD1-AS2	Transverse	YES
ENSG00000255568.3	genus.Ruminiclostridium9.id.11357	5137	0.697928	rs35994303	0.636068	rs35994303	0.620629	rs35994303	0.219952	rs35994303	0.204514	rs35994303	0.142654	rs35994303	0.127216	rs35994303	Irritability	Irritability	BRWD1-AS2	Transverse	YES
ENSG00000172247.3	genus.Blautia.id.1992	2843	0.836508	rs10838724	0.557435	rs10838724	0.486741	rs10838724	0.804028	rs10838724	0.733334	rs10838724	0.454261	rs10838724	0.383567	rs10838724	Loneliness	Loneliness	C1QTNF4	Transverse	NO
ENSG00000278376.1	genus..Eubacteriumrectalegroup.id.14374	3718	0.782886	rs1784295	0.577467	rs1784295	0.558177	rs1784295	0.544609	rs1784295	0.525318	rs1784295	0.3199	rs1784295	0.30061	rs1784295	Loneliness	Loneliness	RP11-158I9.8	Transverse	NO
ENSG00000275409.1	genus.Marvinbryantia.id.2005	4602	0.969299	rs7968371	0.557375	rs7968371	0.54727	rs7968371	0.954292	rs7968371	0.944188	rs7968371	0.532264	rs7968371	0.522159	rs7968371	Loneliness	Loneliness	RP11-131L12.4	Transverse	NO
ENSG00000213277.3	genus.Catenibacterium.id.2153	2421	0.850311	rs11191587	0.565821	rs11191587	0.528198	rs11191587	0.759931	rs11191587	0.722308	rs11191587	0.437818	rs11191587	0.400195	rs11191587	Migraine	Migraine	MARCKSL1P1	Transverse	NO
ENSG00000175224.16	genus.Bifidobacterium.id.436	2294	0.837669	rs7936413	0.805448	rs7936413	0.789142	rs7936413	0.264626	rs7936413	0.24832	rs7936413	0.216099	rs7936413	0.199793	rs7936413	Migraine	Migraine	ATG13	Transverse	NO
ENSG00000172247.3	genus.Blautia.id.1992	2828	0.933342	rs7124681	0.521836	rs7124681	0.516608	rs7124681	0.870949	rs7124681	0.865722	rs7124681	0.454215	rs7124681	0.448987	rs7124681	Migraine	Migraine	C1QTNF4	Transverse	NO
ENSG00000175224.16	genus.RuminococcaceaeUCG002.id.11360	2294	0.583028	rs7936413	0.557129	rs7936413	0.472414	rs7936413	0.328735	rs7936413	0.24402	rs7936413	0.218121	rs7936413	0.133406	rs7936413	Migraine	Migraine	ATG13	Transverse	NO
ENSG00000175224.16	genus.RuminococcaceaeUCG009.id.11366	2201	0.638824	rs7936413	0.584217	rs7936413	0.534619	rs7936413	0.301789	rs7936413	0.252191	rs7936413	0.197584	rs7936413	0.147986	rs7936413	Migraine	Migraine	ATG13	Transverse	NO
ENSG00000161395.13	genus.Catenibacterium.id.2153	1791	0.901722	rs2517957	0.603735	rs12940986	0.561457	rs12940986	0.864168	rs2517957	0.821889	rs2517957	0.523902	rs2517957	0.481623	rs2517957	Narcolepsy	Narcolepsy	PGAP3	Transverse	NO
ENSG00000255568.3	genus.Alistipes.id.968	5140	0.909431	rs11088466	0.859392	rs11088466	0.806349	rs11088466	0.721329	rs11088466	0.668286	rs35994303	0.618247	rs11088466	0.565204	rs11088466	Narcolepsy	Narcolepsy	BRWD1-AS2	Transverse	YES
ENSG00000255568.3	genus.Odoribacter.id.952	5104	0.914691	rs35994303	0.837861	rs35994303	0.79578	rs35994303	0.725468	rs35994303	0.683387	rs35994303	0.606557	rs35994303	0.564476	rs35994303	Narcolepsy	Narcolepsy	BRWD1-AS2	Transverse	YES
ENSG00000255568.3	genus.Oscillospira.id.2064	5060	0.848061	rs35994303	0.553226	rs35994303	0.520096	rs35994303	0.741232	rs35994303	0.708101	rs35994303	0.413266	rs35994303	0.380136	rs35994303	Narcolepsy	Narcolepsy	BRWD1-AS2	Transverse	YES
ENSG00000255568.3	genus.Ruminiclostridium9.id.11357	5137	0.864271	rs35994303	0.656986	rs1474490	0.612517	rs35994303	0.751887	rs1474490	0.707418	rs35994303	0.500132	rs1474490	0.455663	rs8129595	Narcolepsy	Narcolepsy	BRWD1-AS2	Transverse	YES
ENSG00000198089.15	genus..Eubacteriumrectalegroup.id.14374	3927	0.757948	rs71324184	0.689986	rs71324184	0.626242	rs71324184	0.359531	rs5997977	0.295787	rs5997977	0.227826	rs5997977	0.164082	rs5997977	Narcolepsy	Narcolepsy	SFI1	Transverse	YES
ENSG00000121989.14	genus.LachnospiraceaeFCS020group.id.11314	2656	0.784396	rs12992231	0.685687	rs12992231	0.578588	rs12992231	0.688195	rs12992231	0.581096	rs12992231	0.482387	rs12992231	0.375288	rs12992231	Narcolepsy	Narcolepsy	ACVR2A	Transverse	NO
ENSG00000213277.3	genus.Catenibacterium.id.2153	1353	0.908951	rs79780963	0.21276	rs79780963	0.197103	rs79780963	0.888309	rs11191514	0.872652	rs11191514	0.17646	rs11191514	0.160804	rs11191514	Neuroticism	Neuroticism	MARCKSL1P1	Transverse	NO
ENSG00000172247.3	genus.Blautia.id.1992	2619	0.630536	rs10838724	0.573005	rs10838724	0.469651	rs10838724	0.434959	rs10838724	0.331604	rs10838724	0.274073	rs10838724	0.170719	rs10838724	Neuroticism	Neuroticism	C1QTNF4	Transverse	NO
ENSG00000275409.1	genus.Marvinbryantia.id.2005	4187	0.915512	rs7968371	0.570988	rs7968371	0.549185	rs7968371	0.859769	rs7968371	0.837967	rs7968371	0.493443	rs7968371	0.47164	rs7968371	Neuroticism	Neuroticism	RP11-131L12.4	Transverse	NO
ENSG00000139668.8	genus.Desulfovibrio.id.3173	1869	0.850557	rs2296028	0.6751	rs4555048	0.646145	rs2296028	0.596011	rs4555048	0.567056	rs4555048	0.391599	rs4555048	0.362644	rs4555048	Neuroticism	Neuroticism	WDFY2	Transverse	NO
ENSG00000213965.3	genus..Eubacteriumhalliigroup.id.11338	3964	0.841617	rs2287882	0.786892	rs2287882	0.778197	rs2287882	0.220442	rs2287882	0.211747	rs2287882	0.157022	rs2287882	0.148327	rs2287882	Neuroticism	Neuroticism	NUDT19	Transverse	NO
ENSG00000272195.1	genus.Senegalimassilia.id.11160	2486	0.625441	rs11804610	0.313786	rs11804610	0.310218	rs11804610	0.461837	rs11804610	0.458269	rs11804610	0.146615	rs11804610	0.143047	rs11804610	Neuroticism	Neuroticism	RP11-156E8.1	Transverse	NO
ENSG00000189350.12	genus.Anaerofilum.id.2053	3944	0.913684	rs74175081	0.86524	rs74175081	0.859328	rs74175081	0.406656	rs74175081	0.400743	rs74175081	0.352299	rs74175081	0.346387	rs74175081	Neuroticism	Neuroticism	TOGARAM2	Transverse	NO
ENSG00000173960.13	genus.LachnospiraceaeND3007group.id.11317	3636	0.942549	rs4665244	0.607769	rs7422667	0.576154	rs4665244	0.940806	rs7422667	0.90919	rs4665244	0.574411	rs7422667	0.542795	rs4665244	Neuroticism	Neuroticism	UBXN2A	Transverse	NO
ENSG00000186448.14	genus.Enterorhabdus.id.820	2932	0.95444	rs13319803	0.580046	rs13319803	0.569876	rs13319803	0.927894	rs13319803	0.917724	rs13319803	0.54333	rs13319803	0.53316	rs13319803	Neuroticism	Neuroticism	ZNF197	Transverse	NO
ENSG00000204257.14	genus.Streptococcus.id.1853	1734	0.943708	rs433061	0.322517	rs433061	0.312768	rs433061	0.77314	rs433061	0.763391	rs433061	0.142199	rs433061	0.13245	rs433061	Neuroticism	Neuroticism	HLA-DMA	Transverse	YES
ENSG00000106399.11	genus..Eubacteriumventriosumgroup.id.11341	4704	0.800541	rs3735460	0.735557	rs3735460	0.682501	rs3735460	0.47598	rs3735460	0.422924	rs3735460	0.35794	rs3735460	0.304883	rs3735460	Neuroticism	Neuroticism	RPA3	Transverse	NO
ENSG00000173960.13	genus.LachnospiraceaeND3007group.id.11317	3890	0.676013	rs4665238	0.567734	rs4665238	0.56142	rs4665238	0.272091	rs4665238	0.265778	rs4665238	0.157499	rs4665238	0.151186	rs4665238	Parkinson_Disease	Parkinson_Disease	UBXN2A	Transverse	NO
ENSG00000244693.1	genus.RuminococcaceaeUCG011.id.11368	2748	0.698852	rs12703568	0.67061	rs12703568	0.655547	rs12703568	0.159411	rs12703568	0.144347	rs12703568	0.116106	rs12703568	0.101043	rs12703568	Parkinson_Disease	Parkinson_Disease	CTAGE8	Transverse	NO
ENSG00000242338.6	genus..Eubacteriumxylanophilumgroup.id.14375	1994	0.930765	rs10762557	0.869261	rs10762557	0.826395	rs10762557	0.807464	rs10762557	0.764598	rs10762557	0.703094	rs10762557	0.660229	rs10762557	Pulse_rate	Pulse_rate	BMS1P4	Transverse	NO
ENSG00000242338.6	genus.Oxalobacter.id.2978	1951	0.896359	rs11000757	0.571315	rs11000757	0.553806	rs11000757	0.803104	rs11000757	0.785595	rs11000757	0.460551	rs11000757	0.443042	rs11000757	Pulse_rate	Pulse_rate	BMS1P4	Transverse	NO
ENSG00000111785.19	genus.Bifidobacterium.id.436	3602	0.912948	rs10778502	0.826959	rs10778502	0.757032	rs10778502	0.908555	rs10778502	0.838629	rs10778502	0.752639	rs9971765	0.682713	rs10778502	Pulse_rate	Pulse_rate	RIC8B	Transverse	NO
ENSG00000176155.18	genus.Paraprevotella.id.962	3890	0.836876	rs4280305	0.824183	rs4280305	0.815389	rs4280305	0.13171	rs4280305	0.122916	rs4280305	0.110224	rs4280305	0.10143	rs4280305	Pulse_rate	Pulse_rate	CCDC57	Transverse	NO
ENSG00000213246.6	genus.Phascolarctobacterium.id.2168	2812	0.736201	rs13414	0.556065	rs13414	0.550283	rs13414	0.423419	rs13414	0.417636	rs13414	0.2375	rs13414	0.231718	rs13414	Pulse_rate	Pulse_rate	SUPT4H1	Transverse	NO
ENSG00000277587.1	genus..Eubacteriumoxidoreducensgroup.id.11339	4040	0.880585	rs10411532	0.731436	rs10411532	0.695438	rs10411532	0.700694	rs10411532	0.664697	rs10411532	0.515548	rs10411532	0.47955	rs10411532	Pulse_rate	Pulse_rate	CTD-3116E22.8	Transverse	NO
ENSG00000100296.13	genus.LachnospiraceaeNC2004group.id.11316	3069	0.770063	rs5763300	0.720613	rs5763300	0.716467	rs5763300	0.195238	rs5763300	0.191092	rs5763300	0.141642	rs5763300	0.137495	rs5763300	Pulse_rate	Pulse_rate	THOC5	Transverse	NO
ENSG00000116984.12	genus.Coprococcus3.id.11303	4986	0.715608	rs9779	0.532986	rs9779	0.510938	rs9779	0.427846	rs9779	0.405798	rs9779	0.223176	rs9779	0.201128	rs9779	QRS_interval	QRS_interval	MTR	Transverse	NO
ENSG00000175224.16	genus.Bifidobacterium.id.436	2307	0.869272	rs7936413	0.798454	rs7936413	0.787172	rs7936413	0.398106	rs7936413	0.386824	rs7936413	0.316007	rs7936413	0.304725	rs7936413	QT_interval	QT_interval	ATG13	Transverse	NO
ENSG00000175224.16	genus.RuminococcaceaeUCG002.id.11360	2307	0.652662	rs7936413	0.492212	rs7936413	0.445702	rs7936413	0.392153	rs12575519	0.345643	rs12575519	0.185192	rs7936413	0.138682	rs7936413	QT_interval	QT_interval	ATG13	Transverse	NO
ENSG00000175224.16	genus.RuminococcaceaeUCG009.id.11366	2213	0.697397	rs12575519	0.546531	rs12575519	0.512092	rs12575519	0.399043	rs12575519	0.364603	rs12575519	0.213737	rs12575519	0.179298	rs12575519	QT_interval	QT_interval	ATG13	Transverse	NO
ENSG00000255568.3	genus.Alistipes.id.968	5448	0.871893	rs35994303	0.868361	rs11088466	0.853946	rs11088466	0.155295	rs35994303	0.140879	rs35994303	0.137347	rs11088466	0.122932	rs11088466	QT_interval	QT_interval	BRWD1-AS2	Transverse	YES
ENSG00000255568.3	genus.Odoribacter.id.952	5412	0.854497	rs35994303	0.845769	rs35994303	0.833452	rs35994303	0.154752	rs35994303	0.142436	rs35994303	0.133708	rs35994303	0.121391	rs35994303	QT_interval	QT_interval	BRWD1-AS2	Transverse	YES
ENSG00000213277.3	genus.Catenibacterium.id.2153	2447	0.947537	rs12416331	0.602028	rs12416331	0.572774	rs12416331	0.950809	rs12416331	0.921555	rs12416331	0.576047	rs12416331	0.546793	rs12416331	Schizophrenia	Schizophrenia	MARCKSL1P1	Transverse	NO
ENSG00000175224.16	genus.Bifidobacterium.id.436	2305	0.96829	rs7936413	0.800443	rs7936413	0.775183	rs7936413	0.967785	rs7936413	0.942525	rs7936413	0.774679	rs7936413	0.749418	rs7936413	Schizophrenia	Schizophrenia	ATG13	Transverse	NO
ENSG00000175224.16	genus.RuminococcaceaeUCG002.id.11360	2305	0.960659	rs7936413	0.413615	rs7936413	0.393243	rs7936413	0.961744	rs7936413	0.941371	rs7936413	0.394328	rs7936413	0.373955	rs7936413	Schizophrenia	Schizophrenia	ATG13	Transverse	NO
ENSG00000175224.16	genus.RuminococcaceaeUCG009.id.11366	2211	0.956097	rs12575519	0.531002	rs12575519	0.502224	rs12575519	0.966228	rs12575519	0.93745	rs12575519	0.512355	rs12575519	0.483577	rs12575519	Schizophrenia	Schizophrenia	ATG13	Transverse	NO
ENSG00000100731.15	genus.CandidatusSoleaferrea.id.11350	3777	0.689576	rs2810078	0.656423	rs2810078	0.581808	rs2810078	0.346129	rs2810078	0.271514	rs2810078	0.238362	rs2810078	0.163747	rs2810078	Schizophrenia	Schizophrenia	PCNX1	Transverse	YES
ENSG00000249839.1	genus.Lactococcus.id.1851	1155	0.766675	rs2957636	0.529866	rs2957636	0.481382	rs2957636	0.62678	rs2957636	0.578296	rs2957636	0.341487	rs2447210	0.293003	rs2447210	Schizophrenia	Schizophrenia	AC011330.5	Transverse	NO
ENSG00000172687.13	genus.Blautia.id.1992	5610	0.859004	rs8103417	0.690473	rs8103417	0.600451	rs8103417	0.863035	rs8103417	0.773013	rs8103417	0.604481	rs8103417	0.514459	rs8103417	Schizophrenia	Schizophrenia	ZNF738	Transverse	YES
ENSG00000172687.13	genus.Desulfovibrio.id.3173	5489	0.893399	rs8103417	0.535025	rs8103417	0.504886	rs8103417	0.840577	rs8103417	0.810438	rs8103417	0.452064	rs8103417	0.421925	rs8103417	Schizophrenia	Schizophrenia	ZNF738	Transverse	NO
ENSG00000117601.13	genus..Clostridiuminnocuumgroup.id.14397	2530	0.903048	rs1987871	0.897603	rs6678487	0.826052	rs12060331	0.771266	rs6678487	0.699714	rs1987871	0.69427	rs6678487	0.622719	rs1987871	Schizophrenia	Schizophrenia	SERPINC1	Transverse	NO
ENSG00000060642.10	genus.Holdemanella.id.11393	2364	0.72098	rs12737912	0.582651	rs12737912	0.546018	rs12737912	0.451445	rs12737912	0.414812	rs12737912	0.276483	rs12737912	0.23985	rs12737912	Schizophrenia	Schizophrenia	PIGV	Transverse	NO
ENSG00000224086.5	genus.Olsenella.id.822	1761	0.731535	rs240066	0.569019	rs240066	0.564049	rs240066	0.391759	rs240066	0.386789	rs240066	0.224273	rs240066	0.219303	rs240066	Schizophrenia	Schizophrenia	LL22NC03-86G7.1	Transverse	NO
ENSG00000128655.16	genus.Parasutterella.id.2892	3406	0.614514	rs11899905	0.607353	rs11899905	0.479012	rs11899905	0.425841	rs11899905	0.2975	rs11899905	0.290339	rs11899905	0.161998	rs11899905	Schizophrenia	Schizophrenia	PDE11A	Transverse	NO
ENSG00000004534.14	genus.Dorea.id.1997	1992	0.848999	rs11925192	0.72685	rs11925192	0.706133	rs11925192	0.533084	rs11925192	0.512368	rs11925192	0.390218	rs11925192	0.369502	rs11925192	Schizophrenia	Schizophrenia	RBM6	Transverse	NO
ENSG00000015676.17	genus.Anaerostipes.id.1991	3899	0.617648	rs10260219	0.633023	rs10260219	0.527245	rs10260219	0.359082	rs10260219	0.253304	rs10260219	0.268678	rs10260219	0.162901	rs10260219	Schizophrenia	Schizophrenia	NUDCD3	Transverse	NO
ENSG00000268707.1	genus.RuminococcaceaeUCG004.id.11362	3006	0.997601	rs3118634	0.646486	rs3118634	0.645713	rs3118634	0.995558	rs3118634	0.994786	rs3118634	0.643671	rs3118634	0.642898	rs3118634	Schizophrenia	Schizophrenia	RP11-247A12.7	Transverse	YES
ENSG00000227603.1	genus.Victivallis.id.2256	3011	0.762561	rs6479483	0.664398	rs6479483	0.577091	rs6479483	0.58981	rs6479483	0.502504	rs6479483	0.404341	rs6479483	0.317034	rs6479483	Schizophrenia	Schizophrenia	RP11-165J3.6	Transverse	NO
ENSG00000213277.3	genus.Catenibacterium.id.2153	2421	0.940054	rs11191587	0.638971	rs11191580	0.602031	rs11191587	0.950957	rs11191580	0.914016	rs11191587	0.612934	rs11191580	0.575993	rs11191587	Systolic_Blood_Pressure	Systolic_Blood_Pressure	MARCKSL1P1	Transverse	NO
ENSG00000100731.15	genus.CandidatusSoleaferrea.id.11350	3676	0.685107	rs2810078	0.649002	rs2810078	0.621552	rs2810078	0.20112	rs2810078	0.17367	rs2810078	0.137564	rs2810078	0.110114	rs2810078	Systolic_Blood_Pressure	Systolic_Blood_Pressure	PCNX1	Transverse	YES
ENSG00000060642.10	genus.Holdemanella.id.11393	2300	0.666882	rs4579782	0.567249	rs4579782	0.538886	rs4579782	0.310181	rs4579782	0.281818	rs4579782	0.182185	rs4579782	0.153822	rs4579782	Systolic_Blood_Pressure	Systolic_Blood_Pressure	PIGV	Transverse	NO
ENSG00000138381.9	genus.LachnospiraceaeFCS020group.id.11314	2826	0.710759	rs1233297	0.627578	rs1233297	0.603	rs1233297	0.30121	rs1233297	0.276633	rs1233297	0.193451	rs1233297	0.168874	rs1233297	Systolic_Blood_Pressure	Systolic_Blood_Pressure	ASNSD1	Transverse	NO
ENSG00000174891.12	genus.Ruminiclostridium9.id.11357	4187	0.790924	rs9845388	0.824827	rs9845388	0.646915	rs9845388	0.932452	rs9845388	0.754541	rs9845388	0.788443	rs9845388	0.610532	rs9845388	Systolic_Blood_Pressure	Systolic_Blood_Pressure	RSRC1	Transverse	NO
ENSG00000174891.12	genus.RuminococcaceaeUCG010.id.11367	4139	0.900641	rs9845388	0.526769	rs9845388	0.511104	rs4680444	0.720011	rs9845388	0.704346	rs9845388	0.330474	rs9845388	0.314809	rs9845388	Systolic_Blood_Pressure	Systolic_Blood_Pressure	RSRC1	Transverse	NO
ENSG00000138468.15	genus.Victivallis.id.2256	3375	0.67931	rs56171035	0.60076	rs11707689	0.58626	rs11707689	0.244636	rs56171035	0.230136	rs56171035	0.151587	rs56171035	0.137087	rs56171035	Systolic_Blood_Pressure	Systolic_Blood_Pressure	SENP7	Transverse	NO
ENSG00000213277.3	genus.Catenibacterium.id.2153	2421	0.886416	rs12219304	0.588983	rs11191587	0.558055	rs12219304	0.823024	rs12219304	0.792095	rs12219304	0.494663	rs12219304	0.463734	rs12219304	Tense	Tense	MARCKSL1P1	Transverse	NO
ENSG00000154222.14	genus.Escherichia.Shigella.id.3504	2384	0.652966	rs11555349	0.591318	rs11555349	0.535292	rs11555349	0.346293	rs2820337	0.290266	rs2820337	0.228619	rs11555349	0.172592	rs11555349	Tense	Tense	CC2D1B	Transverse	NO
ENSG00000227373.5	genus..Eubacteriumfissicatenagroup.id.14373	2706	0.731812	rs72711443	0.646508	rs72711443	0.615651	rs72711443	0.346997	rs72711443	0.31614	rs72711443	0.230836	rs72711443	0.199979	rs72711443	Tense	Tense	RP11-160H22.5	Transverse	NO
ENSG00000138030.12	genus.Parabacteroides.id.954	2290	0.719288	rs6754371	0.718468	rs6754371	0.627086	rs6754371	0.390324	rs6754371	0.298942	rs6754371	0.298123	rs6754371	0.20674	rs6754371	Tense	Tense	KHK	Transverse	NO
ENSG00000227603.1	genus.Victivallis.id.2256	2988	0.897722	rs6479483	0.663489	rs7862998	0.581393	rs7862998	0.945106	rs6479483	0.86301	rs6479483	0.628778	rs6479483	0.546682	rs6479483	Tense	Tense	RP11-165J3.6	Transverse	NO
ENSG00000111328.6	genus.Allisonella.id.2174	1908	0.982546	rs71444568	0.835272	rs71444568	0.82967	rs71444568	0.928854	rs71444568	0.923252	rs71444568	0.775978	rs71444568	0.770375	rs71444568	Allergic disease	ebi-a-GCST005038	CDK2AP1	Transverse	YES
ENSG00000182196.13	genus.Lactococcus.id.1851	2667	0.718648	rs4275659	0.625678	rs4275659	0.552568	rs4275659	0.465588	rs949143	0.392478	rs949143	0.299507	rs949143	0.226398	rs949143	Allergic disease	ebi-a-GCST005038	ARL6IP4	Transverse	NO
ENSG00000141295.13	genus.Ruminiclostridium9.id.11357	3629	0.641173	rs6503875	0.522927	rs6503875	0.515984	rs6503875	0.267551	rs6503875	0.260608	rs6503875	0.142362	rs6503875	0.135419	rs6503875	Allergic disease	ebi-a-GCST005038	SCRN2	Transverse	NO
ENSG00000255568.3	genus.Alistipes.id.968	5384	0.876555	rs8129595	0.860845	rs11088466	0.848798	rs11088466	0.17175	rs8129595	0.159703	rs8129595	0.143993	rs11088466	0.131946	rs8129595	Allergic disease	ebi-a-GCST005038	BRWD1-AS2	Transverse	YES
ENSG00000255568.3	genus.Odoribacter.id.952	5348	0.860163	rs35994303	0.840967	rs35994303	0.828394	rs35994303	0.191601	rs35994303	0.179029	rs35994303	0.159833	rs35994303	0.147261	rs35994303	Allergic disease	ebi-a-GCST005038	BRWD1-AS2	Transverse	YES
ENSG00000255568.3	genus.Oscillospira.id.2064	5302	0.601096	rs35994303	0.564038	rs35994303	0.513887	rs35994303	0.24263	rs35994303	0.192479	rs35994303	0.155421	rs35994303	0.105271	rs35994303	Allergic disease	ebi-a-GCST005038	BRWD1-AS2	Transverse	YES
ENSG00000255568.3	genus.Ruminiclostridium9.id.11357	5381	0.697511	rs8129595	0.633827	rs8129595	0.624314	rs8129595	0.204266	rs8129595	0.194753	rs8129595	0.131069	rs8129595	0.121557	rs8129595	Allergic disease	ebi-a-GCST005038	BRWD1-AS2	Transverse	YES
ENSG00000112343.10	genus.Prevotella9.id.11183	4549	0.92746	rs199752	0.876542	rs199752	0.861321	rs199752	0.507578	rs7756117	0.492357	rs7756117	0.441439	rs7756117	0.426218	rs7756117	Allergic disease	ebi-a-GCST005038	TRIM38	Transverse	NO
ENSG00000272462.2	genus.RuminococcaceaeNK4A214group.id.11358	4557	0.95213	rs12204800	0.950039	rs12204800	0.934851	rs12204800	0.476568	rs12204800	0.461381	rs12204800	0.45929	rs12204800	0.444103	rs12204800	Allergic disease	ebi-a-GCST005038	U91328.19	Transverse	NO
ENSG00000225302.2	genus.RikenellaceaeRC9gutgroup.id.11191	3161	0.964468	rs10510025	0.55407	rs10510025	0.541288	rs10510025	0.951074	rs10510025	0.938292	rs10510025	0.527894	rs10510025	0.515112	rs10510025	FVC	ebi-a-GCST007429	RP11-539I5.1	Transverse	NO
ENSG00000172247.3	genus.Blautia.id.1992	2811	0.717525	rs7124681	0.532929	rs7124681	0.525683	rs7124681	0.418078	rs7124681	0.410832	rs7124681	0.226236	rs7124681	0.218989	rs7124681	FVC	ebi-a-GCST007429	C1QTNF4	Transverse	NO
ENSG00000183562.3	genus.Butyricimonas.id.945	4566	0.819502	rs12281407	0.757104	rs12281407	0.750689	rs12281407	0.289417	rs12281407	0.283003	rs12281407	0.220605	rs12281407	0.214191	rs12281407	FVC	ebi-a-GCST007429	CTC-343N3.1	Transverse	NO
ENSG00000140400.16	genus.Tyzzerella3.id.11335	2198	0.817097	rs4368141	0.804856	rs4368141	0.791045	rs4368141	0.145788	rs4368141	0.131977	rs4368141	0.119736	rs4368141	0.105925	rs4368141	FVC	ebi-a-GCST007429	MAN2C1	Transverse	NO
ENSG00000260274.1	genus.Tyzzerella3.id.11335	2198	0.819964	rs7171507	0.801741	rs7171507	0.78817	rs7171507	0.175744	rs7171507	0.162173	rs7171507	0.14395	rs28610581	0.130378	rs28610581	FVC	ebi-a-GCST007429	RP11-817O13.8	Transverse	NO
ENSG00000100997.18	genus.Parasutterella.id.2892	3266	0.689562	rs3746337	0.764302	rs7453	0.612005	rs2482943	0.405047	rs3746337	0.25275	rs3746337	0.32749	rs7453	0.175193	rs2482943	FVC	ebi-a-GCST007429	ABHD12	Transverse	YES
ENSG00000276952.1	genus.Parasutterella.id.2892	3325	0.749999	rs6037062	0.696259	rs7453	0.573527	rs7453	0.566671	rs6037062	0.44394	rs6037062	0.390199	rs7453	0.267468	rs7453	FVC	ebi-a-GCST007429	RP5-965G21.6	Transverse	YES
ENSG00000100997.18	genus.RikenellaceaeRC9gutgroup.id.11191	2905	0.585368	rs2482943	0.658344	rs2482943	0.472828	rs2482943	0.433606	rs3746337	0.248089	rs3746337	0.321066	rs6037062	0.13555	rs2482943	FVC	ebi-a-GCST007429	ABHD12	Transverse	NO
ENSG00000276952.1	genus.RikenellaceaeRC9gutgroup.id.11191	2957	0.764662	rs6037062	0.689132	rs6037062	0.584009	rs6037062	0.581556	rs6037062	0.476433	rs6037062	0.400903	rs6037062	0.29578	rs6037062	FVC	ebi-a-GCST007429	RP5-965G21.6	Transverse	NO
ENSG00000198089.15	genus..Eubacteriumrectalegroup.id.14374	3910	0.831432	rs5997977	0.836974	rs5997977	0.767425	rs71324184	0.644578	rs5997977	0.575029	rs5997977	0.580572	rs5997977	0.511023	rs5997977	FVC	ebi-a-GCST007429	SFI1	Transverse	YES
ENSG00000173960.13	genus.LachnospiraceaeND3007group.id.11317	3858	0.823904	rs12475813	0.523949	rs12475813	0.485185	rs4665238	0.685381	rs12475813	0.646617	rs12475813	0.346662	rs12475813	0.307897	rs12475813	FVC	ebi-a-GCST007429	UBXN2A	Transverse	NO
ENSG00000174891.12	genus.Ruminiclostridium9.id.11357	4197	0.964107	rs12491598	0.349683	rs9845388	0.337977	rs9845388	0.947396	rs12491598	0.935691	rs12491598	0.321267	rs12491598	0.309562	rs12491598	FVC	ebi-a-GCST007429	RSRC1	Transverse	NO
ENSG00000174891.12	genus.RuminococcaceaeUCG010.id.11367	4150	0.968695	rs4680444	0.755814	rs4680444	0.733428	rs4680444	0.970485	rs4680444	0.948099	rs4680444	0.735218	rs4680444	0.712832	rs4680444	FVC	ebi-a-GCST007429	RSRC1	Transverse	NO
ENSG00000184616.8	genus.Roseburia.id.2012	2102	0.805569	rs2529275	0.639181	rs2529275	0.638857	rs2529275	0.462288	rs2529275	0.461964	rs2529275	0.295576	rs2529275	0.295252	rs2529275	FVC	ebi-a-GCST007429	SPDYE12P	Transverse	YES
ENSG00000277072.4	genus.Roseburia.id.2012	2101	0.805625	rs2529275	0.639254	rs2529275	0.63893	rs2529275	0.46229	rs2529275	0.461965	rs2529275	0.295594	rs2529275	0.29527	rs2529275	FVC	ebi-a-GCST007429	STAG3L2	Transverse	YES
ENSG00000117601.13	genus..Clostridiuminnocuumgroup.id.14397	2525	0.925817	rs10912721	0.899651	rs10912721	0.841653	rs10912721	0.854407	rs10912721	0.796408	rs10912721	0.770243	rs10912721	0.712244	rs10912721	PEF	ebi-a-GCST007430	SERPINC1	Transverse	NO
ENSG00000100997.18	genus.Parasutterella.id.2892	3264	0.72225	rs2482943	0.764355	rs2482943	0.675453	rs2482943	0.289551	rs2482943	0.200649	rs2482943	0.242754	rs2482943	0.153852	rs2482943	PEF	ebi-a-GCST007430	ABHD12	Transverse	YES
ENSG00000276952.1	genus.Parasutterella.id.2892	3323	0.75457	rs6037062	0.715141	rs7453	0.636504	rs6050547	0.432061	rs6037062	0.353425	rs6037062	0.313995	rs7453	0.235359	rs7453	PEF	ebi-a-GCST007430	RP5-965G21.6	Transverse	YES
ENSG00000100997.18	genus.RikenellaceaeRC9gutgroup.id.11191	2902	0.574622	rs2482943	0.664257	rs2482943	0.507857	rs2482943	0.335054	rs2482943	0.178654	rs2482943	0.268289	rs2482943	0.111889	rs2482943	PEF	ebi-a-GCST007430	ABHD12	Transverse	NO
ENSG00000276952.1	genus.RikenellaceaeRC9gutgroup.id.11191	2954	0.747976	rs6037069	0.727567	rs2261796	0.635076	rs2261796	0.487342	rs6037062	0.394851	rs6037062	0.374442	rs6050482	0.281951	rs6037069	PEF	ebi-a-GCST007430	RP5-965G21.6	Transverse	NO
ENSG00000255568.3	genus.Alistipes.id.968	5380	0.878144	rs11088466	0.859089	rs11088466	0.849822	rs11088466	0.160797	rs2836984	0.15153	rs2836984	0.132475	rs11088466	0.123208	rs11088466	PEF	ebi-a-GCST007430	BRWD1-AS2	Transverse	YES
ENSG00000255568.3	genus.Odoribacter.id.952	5344	0.862868	rs35994303	0.838406	rs35994303	0.830403	rs35994303	0.177659	rs2836984	0.169655	rs2836984	0.145193	rs2836984	0.13719	rs35994303	PEF	ebi-a-GCST007430	BRWD1-AS2	Transverse	YES
ENSG00000255568.3	genus.Oscillospira.id.2064	5298	0.629054	rs35994303	0.544054	rs35994303	0.537485	rs35994303	0.208468	rs2836984	0.201898	rs2836984	0.116898	rs2836984	0.110329	rs35994303	PEF	ebi-a-GCST007430	BRWD1-AS2	Transverse	YES
ENSG00000255568.3	genus.Ruminiclostridium9.id.11357	5377	0.700314	rs35994303	0.635144	rs2836984	0.627073	rs35994303	0.207544	rs2836984	0.199472	rs2836984	0.134303	rs2836984	0.126231	rs2836984	PEF	ebi-a-GCST007430	BRWD1-AS2	Transverse	YES
ENSG00000198089.15	genus..Eubacteriumrectalegroup.id.14374	3928	0.741343	rs5997977	0.745805	rs71324184	0.724162	rs71324184	0.147957	rs5997977	0.126314	rs5997977	0.130775	rs5997977	0.109132	rs5997977	PEF	ebi-a-GCST007430	SFI1	Transverse	YES
ENSG00000168026.18	genus.Anaerotruncus.id.2054	3981	0.732371	rs28362645	0.584509	rs28362645	0.541847	rs28362645	0.483096	rs28362645	0.440433	rs28362645	0.292572	rs28362645	0.249909	rs28362645	PEF	ebi-a-GCST007430	TTC21A	Transverse	NO
ENSG00000015676.17	genus.Anaerostipes.id.1991	3854	0.871738	rs13328332	0.584774	rs6463236	0.520775	rs6463236	0.85116	rs13328332	0.787161	rs13328332	0.500197	rs6463236	0.436198	rs6463236	PEF	ebi-a-GCST007430	NUDCD3	Transverse	NO
ENSG00000259015.1	genus.Actinomyces.id.423	4184	0.838464	rs7144738	0.812114	rs7144738	0.808204	rs7144738	0.20589	rs7144738	0.20198	rs7144738	0.175629	rs7144738	0.171719	rs7144738	FEV1/FVC	ebi-a-GCST007431	RP11-109N23.6	Transverse	NO
ENSG00000188388.10	genus.Enterorhabdus.id.820	3798	0.807825	rs59495507	0.737565	rs62021165	0.610665	rs62021165	0.782107	rs59495507	0.655208	rs59495507	0.584947	rs366717	0.458048	rs59495507	FEV1/FVC	ebi-a-GCST007431	GOLGA6L3	Transverse	NO
ENSG00000188388.10	genus.Ruminococcus2.id.11374	3919	0.543181	rs59495507	0.753253	rs59495507	0.357752	rs59495507	0.863552	rs59495507	0.468052	rs59495507	0.678124	rs366717	0.282623	rs59495507	FEV1/FVC	ebi-a-GCST007431	GOLGA6L3	Transverse	NO
ENSG00000276234.4	genus.CandidatusSoleaferrea.id.11350	2175	0.667118	rs72828246	0.541403	rs878520	0.52298	rs878520	0.330327	rs72828246	0.311904	rs72828246	0.186189	rs878520	0.167766	rs878520	FEV1/FVC	ebi-a-GCST007431	TADA2A	Transverse	YES
ENSG00000188895.11	genus.Terrisporobacter.id.11348	2944	0.995816	rs117827273	0.552833	rs117827273	0.548952	rs117827273	0.999548	rs117827273	0.995666	rs117827273	0.552683	rs117827273	0.548802	rs117827273	FEV1/FVC	ebi-a-GCST007431	MSL1	Transverse	NO
ENSG00000172687.13	genus.Blautia.id.1992	5539	0.771491	rs8103417	0.634115	rs8103417	0.615948	rs8103417	0.43306	rs8103417	0.414893	rs8103417	0.277517	rs8103417	0.25935	rs8103417	FEV1/FVC	ebi-a-GCST007431	ZNF738	Transverse	YES
ENSG00000172687.13	genus.Desulfovibrio.id.3173	5418	0.714439	rs8103417	0.537693	rs8103417	0.517785	rs8103417	0.444657	rs8103417	0.424748	rs8103417	0.248003	rs8103417	0.228095	rs8103417	FEV1/FVC	ebi-a-GCST007431	ZNF738	Transverse	NO
ENSG00000235513.1	genus.Peptococcus.id.2037	2559	0.853615	rs139463	0.566984	rs139463	0.494875	rs139463	0.842659	rs5758259	0.770549	rs5758259	0.483918	rs5758257	0.411809	rs5758259	FEV1/FVC	ebi-a-GCST007431	RP4-756G23.5	Transverse	YES
ENSG00000173540.12	genus.Oxalobacter.id.2978	1745	0.908684	rs62262675	0.587419	rs62262675	0.539361	rs62262675	0.900672	rs62262675	0.852615	rs62262675	0.53135	rs62262675	0.483292	rs62262675	FEV1/FVC	ebi-a-GCST007431	GMPPB	Transverse	NO
ENSG00000047188.15	genus.Tyzzerella3.id.11335	4710	0.826532	rs27700	0.536972	rs27700	0.506661	rs27700	0.702882	rs27700	0.67257	rs27700	0.383011	rs27700	0.352699	rs27700	FEV1/FVC	ebi-a-GCST007431	YTHDC2	Transverse	YES
ENSG00000123545.5	genus.Coprobacter.id.949	3618	0.953173	rs2039210	0.884571	rs2039210	0.859343	rs2039210	0.828156	rs2039210	0.802928	rs2039210	0.734326	rs2039210	0.709098	rs2039210	FEV1/FVC	ebi-a-GCST007431	NDUFAF4	Transverse	NO
ENSG00000225302.2	genus.RikenellaceaeRC9gutgroup.id.11191	3159	0.790876	rs10510025	0.5466	rs10510025	0.534536	rs10510025	0.57463	rs10510025	0.562566	rs10510025	0.31829	rs10510025	0.306226	rs10510025	FEV1	ebi-a-GCST007432	RP11-539I5.1	Transverse	NO
ENSG00000111328.6	genus.Allisonella.id.2174	1914	0.867434	rs71444568	0.838391	rs71444568	0.811184	rs71444568	0.366737	rs71444568	0.33953	rs71444568	0.310486	rs71444568	0.283279	rs71444568	FEV1	ebi-a-GCST007432	CDK2AP1	Transverse	YES
ENSG00000182196.13	genus.Lactococcus.id.1851	2683	0.85375	rs4275659	0.593927	rs4275659	0.564375	rs4275659	0.70096	rs4275659	0.671407	rs4275659	0.411585	rs4275659	0.382032	rs4275659	FEV1	ebi-a-GCST007432	ARL6IP4	Transverse	NO
ENSG00000117601.13	genus..Clostridiuminnocuumgroup.id.14397	2502	0.889037	rs10912721	0.89242	rs1987872	0.861855	rs10912721	0.273097	rs1987872	0.242531	rs10912721	0.245914	rs1987872	0.215349	rs10912721	FEV1	ebi-a-GCST007432	SERPINC1	Transverse	NO
ENSG00000173960.13	genus.LachnospiraceaeND3007group.id.11317	3874	0.932689	rs4665238	0.476329	rs4665238	0.464974	rs4665238	0.871815	rs4665238	0.860461	rs4665238	0.4041	rs4665238	0.392746	rs4665238	FEV1	ebi-a-GCST007432	UBXN2A	Transverse	NO
ENSG00000168026.18	genus.Anaerotruncus.id.2054	4000	0.706782	rs28362645	0.57934	rs28362645	0.547814	rs28362645	0.398987	rs28362645	0.367462	rs28362645	0.24002	rs28362645	0.208494	rs28362645	FEV1	ebi-a-GCST007432	TTC21A	Transverse	NO
ENSG00000173540.12	genus.Oxalobacter.id.2978	1750	0.797057	rs62262675	0.577901	rs62262675	0.555183	rs62262675	0.585982	rs62262675	0.563263	rs62262675	0.344108	rs62262675	0.321389	rs62262675	FEV1	ebi-a-GCST007432	GMPPB	Transverse	NO
ENSG00000174891.12	genus.Ruminiclostridium9.id.11357	4186	0.962809	rs12491598	0.338913	rs9845388	0.327255	rs9845388	0.944444	rs12491598	0.932787	rs12491598	0.30889	rs12491598	0.297233	rs12491598	FEV1	ebi-a-GCST007432	RSRC1	Transverse	NO
ENSG00000174891.12	genus.RuminococcaceaeUCG010.id.11367	4139	0.968386	rs4680444	0.749734	rs4680444	0.727619	rs4680444	0.968523	rs4680444	0.946408	rs4680444	0.727757	rs4680444	0.705642	rs4680444	FEV1	ebi-a-GCST007432	RSRC1	Transverse	NO
ENSG00000015676.17	genus.Anaerostipes.id.1991	3873	0.849806	rs12154541	0.582609	rs12154541	0.512439	rs12154541	0.81463	rs12154541	0.74446	rs13328332	0.477264	rs12154541	0.407094	rs12154541	FEV1	ebi-a-GCST007432	NUDCD3	Transverse	NO
ENSG00000263001.5	genus..Eubacteriumruminantiumgroup.id.11340	1654	0.658222	rs35005436	0.549341	rs35005436	0.543234	rs35005436	0.259753	rs35005436	0.253646	rs35005436	0.144765	rs35005436	0.138658	rs35005436	FEV1	ebi-a-GCST007432	GTF2I	Transverse	NO
ENSG00000184616.8	genus.Roseburia.id.2012	2098	0.810722	rs2529275	0.640449	rs2529275	0.63667	rs2529275	0.486173	rs2529275	0.482395	rs2529275	0.312122	rs2529275	0.308344	rs2529275	FEV1	ebi-a-GCST007432	SPDYE12P	Transverse	YES
ENSG00000277072.4	genus.Roseburia.id.2012	2097	0.810358	rs2529275	0.640529	rs2529275	0.63675	rs2529275	0.48502	rs2529275	0.481241	rs2529275	0.311412	rs2529275	0.307633	rs2529275	FEV1	ebi-a-GCST007432	STAG3L2	Transverse	YES
ENSG00000263001.5	genus..Ruminococcusgauvreauiigroup.id.11342	1680	0.635681	rs35005436	0.522477	rs35005436	0.513851	rs35005436	0.261596	rs35005436	0.252969	rs35005436	0.139765	rs35005436	0.131139	rs35005436	FEV1	ebi-a-GCST007432	GTF2I	Transverse	YES
ENSG00000277053.4	genus..Ruminococcusgauvreauiigroup.id.11342	2133	0.649007	rs35005436	0.519104	rs35005436	0.510381	rs35005436	0.294506	rs35005436	0.285783	rs35005436	0.15588	rs35005436	0.147157	rs35005436	FEV1	ebi-a-GCST007432	GTF2IP1	Transverse	YES
ENSG00000143452.15	genus.Gordonibacter.id.821	2116	0.686922	rs7521592	0.633456	rs7521592	0.611918	rs7521592	0.217806	rs7521592	0.196268	rs7521592	0.142801	rs7521592	0.121264	rs7521592	Pneumonia	ieu-b-4976	HORMAD1	Transverse	NO
ENSG00000163131.10	genus.Gordonibacter.id.821	2184	0.644433	rs1027699	0.604434	rs1027699	0.579982	rs1027699	0.196421	rs1027699	0.17197	rs1027699	0.131971	rs1027699	0.107519	rs1027699	Pneumonia	ieu-b-4976	CTSS	Transverse	NO
ENSG00000276846.1	genus.Peptococcus.id.2037	3147	0.756716	rs7258692	0.575866	rs7258692	0.514571	rs7258692	0.598618	rs7258692	0.537322	rs7258692	0.356472	rs7258692	0.295177	rs7258692	Muscle, skeletal receptor tyrosine-protein kinase	prot-a-1971	CTD-3220F14.3	Transverse	NO
ENSG00000004534.14	genus.Dorea.id.1997	1994	0.788137	rs11925192	0.725811	rs11925192	0.708111	rs11925192	0.304453	rs11925192	0.286754	rs11925192	0.224428	rs11925192	0.206728	rs11925192	Pain in throat and chest	ukb-a-581	RBM6	Transverse	NO
ENSG00000172247.3	genus.Blautia.id.1992	2843	0.849458	rs10838724	0.55691	rs10838724	0.495483	rs10838724	0.811818	rs10838724	0.750391	rs10838724	0.457842	rs10838724	0.396416	rs10838724	Hand grip strength (right)	ukb-b-10215	C1QTNF4	Transverse	NO
ENSG00000176700.19	genus.Enterorhabdus.id.820	3329	0.739571	rs72630461	0.75021	rs72630461	0.702761	rs72630461	0.186782	rs9989259	0.139333	rs72630461	0.149972	rs9989259	0.102523	rs72630461	Hand grip strength (right)	ukb-b-10215	SCAND2P	Transverse	NO
ENSG00000225151.10	genus.Enterorhabdus.id.820	2935	0.748441	rs28363946	0.752832	rs28363946	0.706915	rs28363946	0.225104	rs28363946	0.179186	rs28363946	0.183578	rs9989259	0.13766	rs28363946	Hand grip strength (right)	ukb-b-10215	GOLGA2P7	Transverse	NO
ENSG00000260760.1	genus.Enterorhabdus.id.820	5286	0.800447	rs7496465	0.642931	rs7496465	0.615072	rs7496465	0.532456	rs7496465	0.504597	rs7496465	0.347081	rs7164051	0.319222	rs7496465	Hand grip strength (right)	ukb-b-10215	PWRN3	Transverse	NO
ENSG00000140400.16	genus.Tyzzerella3.id.11335	2232	0.808034	rs4368141	0.83284	rs4368141	0.675697	rs4368141	0.824527	rs4368141	0.667384	rs4368141	0.69219	rs4368141	0.535047	rs4368141	Hand grip strength (right)	ukb-b-10215	MAN2C1	Transverse	NO
ENSG00000260274.1	genus.Tyzzerella3.id.11335	2232	0.92843	rs28610581	0.825569	rs28610581	0.767024	rs28610581	0.935939	rs28610581	0.877393	rs28610581	0.774533	rs28610581	0.715987	rs28610581	Hand grip strength (right)	ukb-b-10215	RP11-817O13.8	Transverse	NO
ENSG00000188895.11	genus.Terrisporobacter.id.11348	2998	0.689024	rs117827273	0.55191	rs117827273	0.532406	rs117827273	0.362249	rs117827273	0.342745	rs117827273	0.205631	rs117827273	0.186128	rs117827273	Hand grip strength (right)	ukb-b-10215	MSL1	Transverse	NO
ENSG00000141759.14	genus.Methanobrevibacter.id.123	2853	0.679276	rs8091879	0.627809	rs8091879	0.614796	rs8091879	0.183801	rs8091879	0.170788	rs8091879	0.119321	rs8091879	0.106308	rs8091879	Hand grip strength (right)	ukb-b-10215	TXNL4A	Transverse	YES
ENSG00000171574.17	genus.Allisonella.id.2174	1999	0.756912	rs11672258	0.730689	rs11671005	0.7055	rs11672258	0.213799	rs11671005	0.188611	rs11672258	0.162388	rs11671005	0.137199	rs11672258	Hand grip strength (right)	ukb-b-10215	ZNF584	Transverse	YES
ENSG00000149600.11	genus..Ruminococcustorquesgroup.id.14377	2690	0.852058	rs6119946	0.678637	rs6119946	0.623855	rs6119946	0.663386	rs6119946	0.608604	rs6119946	0.435183	rs6119946	0.380401	rs6119946	Hand grip strength (right)	ukb-b-10215	COMMD7	Transverse	NO
ENSG00000100296.13	genus.LachnospiraceaeNC2004group.id.11316	3123	0.755697	rs5763300	0.723083	rs5763300	0.707972	rs5763300	0.184982	rs5763300	0.169871	rs5763300	0.137257	rs5763300	0.122146	rs5763300	Hand grip strength (right)	ukb-b-10215	THOC5	Transverse	NO
ENSG00000026950.16	genus..Clostridiuminnocuumgroup.id.14397	3914	0.805299	rs45499696	0.659854	rs45499696	0.626342	rs45499696	0.548873	rs45499696	0.515361	rs45499696	0.369916	rs45499696	0.336404	rs45499696	Hand grip strength (right)	ukb-b-10215	BTN3A1	Transverse	NO
ENSG00000272462.2	genus.RuminococcaceaeNK4A214group.id.11358	4625	0.943991	rs12201678	0.937878	rs59306177	0.93241	rs59306177	0.18728	rs12201678	0.181812	rs12201678	0.175699	rs59306177	0.170231	rs59306177	Hand grip strength (right)	ukb-b-10215	U91328.19	Transverse	NO
ENSG00000121716.20	genus.Eggerthella.id.819	2347	0.700159	rs113979344	0.541277	rs113979344	0.51226	rs113979344	0.426895	rs113979344	0.397878	rs113979344	0.238996	rs113979344	0.209979	rs113979344	Hand grip strength (right)	ukb-b-10215	PILRB	Transverse	NO
ENSG00000242294.6	genus.Eggerthella.id.819	2289	0.700225	rs113979344	0.541388	rs113979344	0.512354	rs113979344	0.426925	rs113979344	0.397892	rs113979344	0.239054	rs113979344	0.210021	rs113979344	Hand grip strength (right)	ukb-b-10215	STAG3L5P	Transverse	NO
ENSG00000240694.8	genus.Anaerotruncus.id.2054	5469	0.881849	rs1867169	0.857165	rs1867169	0.839466	rs1867169	0.296021	rs1899494	0.278322	rs1867169	0.253638	rs1899494	0.235939	rs1867169	Hand grip strength (right)	ukb-b-10215	PNMA2	Transverse	NO
ENSG00000242338.6	genus..Eubacteriumxylanophilumgroup.id.14375	2029	0.88153	rs10762557	0.864014	rs10762557	0.85875	rs10762557	0.173317	rs10762557	0.168053	rs10762557	0.150537	rs10762557	0.145274	rs10762557	Leg pain on walking	ukb-b-10387	BMS1P4	Transverse	NO
ENSG00000004534.14	genus.Dorea.id.1997	1998	0.772704	rs11925192	0.738607	rs11925192	0.674072	rs11925192	0.417939	rs11925192	0.353405	rs11925192	0.319307	rs11925192	0.254773	rs11925192	Leg pain on walking	ukb-b-10387	RBM6	Transverse	NO
ENSG00000073605.18	genus.Allisonella.id.2174	1898	0.809754	rs8069176	0.778832	rs8069176	0.769934	rs8069176	0.1846	rs8069176	0.175702	rs8069176	0.144779	rs8069176	0.135881	rs8069176	Chest pain or discomfort	ukb-b-10591	GSDMB	Transverse	YES
ENSG00000161395.13	genus.Catenibacterium.id.2153	1870	0.637918	rs2517957	0.60323	rs2952155	0.561217	rs12940986	0.223968	rs2952155	0.181956	rs2517957	0.147267	rs2952155	0.105255	rs2517957	Chest pain or discomfort	ukb-b-10591	PGAP3	Transverse	NO
ENSG00000073605.18	genus.Eggerthella.id.819	2549	0.799644	rs8069176	0.794224	rs8069176	0.762665	rs8069176	0.209059	rs8069176	0.1775	rs8069176	0.17208	rs8069176	0.140521	rs8069176	Chest pain or discomfort	ukb-b-10591	GSDMB	Transverse	NO
ENSG00000004534.14	genus.Dorea.id.1997	1998	0.768983	rs4688756	0.72973	rs4688756	0.696904	rs4688756	0.291091	rs4688756	0.258264	rs4688756	0.219011	rs4688756	0.186185	rs4688756	Chest pain or discomfort	ukb-b-10591	RBM6	Transverse	NO
ENSG00000173540.12	genus.Oxalobacter.id.2978	1753	0.914739	rs62262675	0.573796	rs62262675	0.541915	rs62262675	0.87741	rs62262675	0.84553	rs62262675	0.504586	rs62262675	0.472705	rs62262675	Chest pain or discomfort	ukb-b-10591	GMPPB	Transverse	NO
ENSG00000111328.6	genus.Allisonella.id.2174	1925	0.862671	rs71444568	0.83452	rs71444568	0.832833	rs71444568	0.181737	rs71444568	0.180049	rs71444568	0.151899	rs71444568	0.150211	rs71444568	Blood clot in the leg (DVT)	ukb-b-11411	CDK2AP1	Transverse	YES
ENSG00000182196.13	genus.Lactococcus.id.1851	2699	0.708284	rs4275659	0.615775	rs4275659	0.60863	rs4275659	0.270297	rs4275659	0.263153	rs4275659	0.170644	rs4275659	0.163499	rs4275659	Blood clot in the leg (DVT)	ukb-b-11411	ARL6IP4	Transverse	NO
ENSG00000163161.12	genus.Bilophila.id.3170	4553	0.914594	rs4150404	0.70752	rs4150404	0.684941	rs4150404	0.788142	rs4150404	0.765564	rs4150404	0.558489	rs4150404	0.535911	rs4150404	Blood clot in the leg (DVT)	ukb-b-11411	ERCC3	Transverse	NO
ENSG00000172247.3	genus.Blautia.id.1992	2842	0.978048	rs7124681	0.529131	rs7124681	0.518762	rs7124681	0.975621	rs7124681	0.965252	rs7124681	0.516334	rs7124681	0.505965	rs7124681	PEF	ukb-b-12019	C1QTNF4	Transverse	NO
ENSG00000110906.12	genus..Eubacteriumventriosumgroup.id.11341	3167	0.91001	rs3825393	0.89811	rs3825393	0.896704	rs3825393	0.127286	rs3825393	0.12588	rs3825393	0.11398	rs3825393	0.112574	rs3825393	PEF	ukb-b-12019	KCTD10	Transverse	NO
ENSG00000100577.18	genus.Blautia.id.1992	5119	0.736484	rs2270423	0.65632	rs2270423	0.651535	rs2270423	0.247084	rs2270423	0.242299	rs2270423	0.162135	rs2270423	0.15735	rs2270423	PEF	ukb-b-12019	GSTZ1	Transverse	NO
ENSG00000140400.16	genus.Tyzzerella3.id.11335	2230	0.885951	rs4368141	0.807505	rs4368141	0.780241	rs4368141	0.562255	rs4368141	0.534991	rs4368141	0.456546	rs4368141	0.429282	rs4368141	PEF	ukb-b-12019	MAN2C1	Transverse	NO
ENSG00000260274.1	genus.Tyzzerella3.id.11335	2230	0.871773	rs7171507	0.800807	rs7171507	0.770083	rs7171507	0.517892	rs7171507	0.487167	rs7171507	0.416201	rs7171507	0.385477	rs7171507	PEF	ukb-b-12019	RP11-817O13.8	Transverse	NO
ENSG00000100997.18	genus.Parasutterella.id.2892	3292	0.733339	rs2482943	0.75653	rs2482943	0.700202	rs2482943	0.208331	rs2482943	0.152003	rs2482943	0.175193	rs6076366	0.118865	rs2482943	PEF	ukb-b-12019	ABHD12	Transverse	YES
ENSG00000276952.1	genus.Parasutterella.id.2892	3351	0.706236	rs6050547	0.72606	rs6076366	0.663833	rs6050547	0.211161	rs6076366	0.148934	rs6050547	0.168758	rs6076366	0.106531	rs6050547	PEF	ukb-b-12019	RP5-965G21.6	Transverse	YES
ENSG00000276952.1	genus.RikenellaceaeRC9gutgroup.id.11191	2982	0.69975	rs6050547	0.704578	rs35364051	0.653969	rs2261796	0.19771	rs35364051	0.147102	rs6050547	0.151929	rs35364051	0.101321	rs3002702	PEF	ukb-b-12019	RP5-965G21.6	Transverse	NO
ENSG00000255568.3	genus.Alistipes.id.968	5446	0.900177	rs35994303	0.851804	rs11088466	0.819723	rs11088466	0.496993	rs35994303	0.464912	rs35994303	0.416539	rs11088466	0.384457	rs11088466	PEF	ukb-b-12019	BRWD1-AS2	Transverse	YES
ENSG00000255568.3	genus.Odoribacter.id.952	5410	0.899046	rs35994303	0.836658	rs35994303	0.810365	rs35994303	0.526377	rs35994303	0.500083	rs35994303	0.437695	rs35994303	0.411401	rs35994303	PEF	ukb-b-12019	BRWD1-AS2	Transverse	YES
ENSG00000255568.3	genus.Oscillospira.id.2064	5364	0.769978	rs35994303	0.550108	rs35994303	0.525478	rs35994303	0.554362	rs35994303	0.529731	rs35994303	0.309862	rs35994303	0.285231	rs35994303	PEF	ukb-b-12019	BRWD1-AS2	Transverse	YES
ENSG00000255568.3	genus.Ruminiclostridium9.id.11357	5443	0.810909	rs35994303	0.644335	rs1474490	0.617672	rs35994303	0.559238	rs35994303	0.532574	rs35994303	0.366	rs1474490	0.339337	rs35994303	PEF	ukb-b-12019	BRWD1-AS2	Transverse	YES
ENSG00000015676.17	genus.Anaerostipes.id.1991	3903	0.696918	rs10260219	0.603711	rs10260219	0.533879	rs10260219	0.459218	rs10260219	0.389387	rs10260219	0.296179	rs217433	0.226348	rs10260219	PEF	ukb-b-12019	NUDCD3	Transverse	NO
ENSG00000235505.7	genus.Erysipelatoclostridium.id.11381	3530	0.83653	rs641046	0.727616	rs641046	0.720237	rs641046	0.433615	rs641046	0.426235	rs641046	0.317322	rs641046	0.309942	rs641046	Illnesses of father: Lung cancer	ukb-b-14521	RP11-693N9.2	Transverse	NO
ENSG00000073605.18	genus.Allisonella.id.2174	1897	0.817992	rs8069176	0.778315	rs8069176	0.77264	rs8069176	0.205564	rs8069176	0.19989	rs8069176	0.160213	rs8069176	0.154538	rs8069176	Emphysema/chronic bronchitis	ukb-b-16207	GSDMB	Transverse	YES
ENSG00000073605.18	genus.Eggerthella.id.819	2548	0.826964	rs8069176	0.787908	rs8069176	0.783593	rs8069176	0.207733	rs8069176	0.203418	rs8069176	0.164362	rs8069176	0.160047	rs8069176	Emphysema/chronic bronchitis	ukb-b-16207	GSDMB	Transverse	NO
ENSG00000111328.6	genus.Allisonella.id.2174	1926	0.997572	rs71444568	0.834544	rs71444568	0.832825	rs71444568	0.995916	rs71444568	0.994197	rs71444568	0.831169	rs71444568	0.82945	rs71444568	Hayfever, allergic rhinitis or eczema	ukb-b-17241	CDK2AP1	Transverse	YES
ENSG00000238105.7	genus..Eubacteriumhalliigroup.id.11338	3596	0.653405	rs11110266	0.597741	rs11110266	0.580904	rs11110266	0.193738	rs11110266	0.176901	rs11110266	0.121237	rs11110266	0.1044	rs11110266	Hayfever, allergic rhinitis or eczema	ukb-b-17241	GOLGA2P5	Transverse	YES
ENSG00000100997.18	genus.Parasutterella.id.2892	3293	0.740635	rs2482943	0.753944	rs2482943	0.708228	rs2482943	0.194829	rs2482943	0.149112	rs2482943	0.162422	rs6076366	0.116705	rs2482943	Hayfever, allergic rhinitis or eczema	ukb-b-17241	ABHD12	Transverse	YES
ENSG00000164081.12	genus.RuminococcaceaeUCG011.id.11368	1582	0.731313	rs6775666	0.43477	rs6775666	0.41146	rs6775666	0.494316	rs6775666	0.471006	rs6775666	0.174463	rs6775666	0.151153	rs6775666	Hayfever, allergic rhinitis or eczema	ukb-b-17241	TEX264	Transverse	NO
ENSG00000272462.2	genus.RuminococcaceaeNK4A214group.id.11358	4625	0.949196	rs12204800	0.966012	rs12204800	0.917382	rs12204800	0.96607	rs12204800	0.917441	rs12204800	0.934257	rs12204800	0.885628	rs12204800	Hayfever, allergic rhinitis or eczema	ukb-b-17241	U91328.19	Transverse	NO
ENSG00000225302.2	genus.RikenellaceaeRC9gutgroup.id.11191	3190	0.647497	rs10510025	0.544803	rs10510025	0.518398	rs10510025	0.296191	rs10510025	0.269786	rs10510025	0.167093	rs10510025	0.140688	rs10510025	Wheeze or whistling in the chest in last year	ukb-b-18335	RP11-539I5.1	Transverse	NO
ENSG00000073605.18	genus.Eggerthella.id.819	2550	0.501343	rs8069176	0.887729	rs8069176	0.470394	rs8069176	0.619285	rs4795401	0.201949	rs4795401	0.588336	rs4795401	0.171001	rs4795401	Wheeze or whistling in the chest in last year	ukb-b-18335	GSDMB	Transverse	NO
ENSG00000004534.14	genus.Dorea.id.1997	1998	0.822722	rs11925192	0.747726	rs11925192	0.650995	rs11925192	0.712038	rs11925192	0.615307	rs11925192	0.540311	rs11925192	0.44358	rs11925192	Wheeze or whistling in the chest in last year	ukb-b-18335	RBM6	Transverse	NO
ENSG00000204632.11	genus.RuminococcaceaeUCG005.id.11363	7734	0.720271	rs9262081	0.707758	rs9262081	0.699438	rs9262081	0.142426	rs9262081	0.134106	rs9262081	0.121593	rs9262081	0.113273	rs9262081	Wheeze or whistling in the chest in last year	ukb-b-18335	HLA-G	Transverse	YES
ENSG00000172247.3	genus.Blautia.id.1992	2843	0.957714	rs7124681	0.558186	rs7124681	0.538591	rs7124681	0.952197	rs7124681	0.932602	rs7124681	0.533075	rs7124681	0.513479	rs7124681	FEV1	ukb-b-19657	C1QTNF4	Transverse	NO
ENSG00000100577.18	genus.Blautia.id.1992	5117	0.734241	rs2270423	0.643419	rs2270423	0.633191	rs2270423	0.25649	rs2270423	0.246262	rs2270423	0.15544	rs2270423	0.145212	rs2270423	FEV1	ukb-b-19657	GSTZ1	Transverse	NO
ENSG00000092108.20	genus.Howardella.id.2000	2626	0.774803	rs7153747	0.590284	rs7153747	0.485819	rs7153747	0.732261	rs7153747	0.627796	rs7153747	0.443277	rs7153747	0.338811	rs7153747	FEV1	ukb-b-19657	SCFD1	Transverse	YES
ENSG00000260760.1	genus.Enterorhabdus.id.820	5286	0.838542	rs7496465	0.651899	rs7496465	0.601697	rs7496465	0.697109	rs7496465	0.646906	rs7496465	0.460263	rs7496465	0.410061	rs7496465	FEV1	ukb-b-19657	PWRN3	Transverse	NO
ENSG00000140400.16	genus.Tyzzerella3.id.11335	2231	0.892867	rs4368141	0.819327	rs4368141	0.732123	rs4368141	0.899727	rs4368141	0.812523	rs4368141	0.738984	rs4368141	0.651779	rs4368141	FEV1	ukb-b-19657	MAN2C1	Transverse	NO
ENSG00000260274.1	genus.Tyzzerella3.id.11335	2231	0.940299	rs28610581	0.817961	rs28610581	0.769396	rs28610581	0.94527	rs28610581	0.896705	rs28610581	0.774367	rs28610581	0.725802	rs28610581	FEV1	ukb-b-19657	RP11-817O13.8	Transverse	NO
ENSG00000100997.18	genus.Parasutterella.id.2892	3292	0.754116	rs2482943	0.757388	rs2482943	0.709505	rs2482943	0.255144	rs2482943	0.207261	rs2482943	0.210533	rs2482943	0.16265	rs2482943	FEV1	ukb-b-19657	ABHD12	Transverse	YES
ENSG00000276952.1	genus.Parasutterella.id.2892	3351	0.72772	rs6050547	0.724534	rs6050547	0.670146	rs6050547	0.257984	rs6050547	0.203596	rs6050547	0.20041	rs6050611	0.146022	rs6050547	FEV1	ukb-b-19657	RP5-965G21.6	Transverse	YES
ENSG00000100997.18	genus.RikenellaceaeRC9gutgroup.id.11191	2930	0.621282	rs2482943	0.636651	rs2482943	0.554372	rs2482943	0.267516	rs2482943	0.185237	rs2482943	0.200606	rs2482943	0.118327	rs2482943	FEV1	ukb-b-19657	ABHD12	Transverse	NO
ENSG00000276952.1	genus.RikenellaceaeRC9gutgroup.id.11191	2982	0.705997	rs2261784	0.710719	rs2261784	0.645519	rs2261784	0.264972	rs35364051	0.199772	rs2257705	0.204494	rs35364051	0.139295	rs2261784	FEV1	ukb-b-19657	RP5-965G21.6	Transverse	NO
ENSG00000255568.3	genus.Alistipes.id.968	5447	0.908527	rs35994303	0.841961	rs11088466	0.804921	rs11088466	0.595631	rs35994303	0.558591	rs35994303	0.492025	rs1474490	0.454985	rs13047518	FEV1	ukb-b-19657	BRWD1-AS2	Transverse	YES
ENSG00000255568.3	genus.Odoribacter.id.952	5411	0.910895	rs35994303	0.827719	rs35994303	0.797942	rs35994303	0.623476	rs35994303	0.593699	rs35994303	0.510523	rs35994303	0.480747	rs35994303	FEV1	ukb-b-19657	BRWD1-AS2	Transverse	YES
ENSG00000255568.3	genus.Oscillospira.id.2064	5365	0.819419	rs35994303	0.554747	rs35994303	0.527266	rs35994303	0.66785	rs35994303	0.640368	rs35994303	0.375697	rs35994303	0.348216	rs35994303	FEV1	ukb-b-19657	BRWD1-AS2	Transverse	YES
ENSG00000255568.3	genus.Ruminiclostridium9.id.11357	5444	0.845424	rs35994303	0.649815	rs1474490	0.615768	rs35994303	0.672944	rs1474490	0.638897	rs35994303	0.443288	rs1474490	0.40924	rs1474490	FEV1	ukb-b-19657	BRWD1-AS2	Transverse	YES
ENSG00000138381.9	genus.LachnospiraceaeFCS020group.id.11314	2896	0.912215	rs1233297	0.628129	rs1233297	0.615994	rs1233297	0.800625	rs1233297	0.788489	rs1233297	0.504404	rs1233297	0.492269	rs1233297	FEV1	ukb-b-19657	ASNSD1	Transverse	NO
ENSG00000237510.7	genus.RuminococcaceaeNK4A214group.id.11358	911	0.969541	rs12477963	0.967055	rs12477963	0.965977	rs12477963	0.170113	rs12477963	0.169035	rs12477963	0.166548	rs12477963	0.16547	rs12477963	FEV1	ukb-b-19657	GPAT2P1	Transverse	NO
ENSG00000173540.12	genus.Oxalobacter.id.2978	1755	0.694462	rs62262675	0.569968	rs62262675	0.556941	rs62262675	0.328148	rs62262675	0.315121	rs62262675	0.190627	rs55786114	0.1776	rs62262675	FEV1	ukb-b-19657	GMPPB	Transverse	NO
ENSG00000174891.12	genus.Ruminiclostridium9.id.11357	4232	0.902439	rs12631704	0.506373	rs12631704	0.437366	rs9845388	0.937953	rs12631704	0.868946	rs12631704	0.47288	rs12631704	0.403873	rs12631704	FEV1	ukb-b-19657	RSRC1	Transverse	NO
ENSG00000174891.12	genus.RuminococcaceaeUCG010.id.11367	4184	0.959439	rs4680444	0.719219	rs4680444	0.694721	rs4680444	0.946551	rs4680444	0.922053	rs73154331	0.681833	rs4680444	0.657335	rs4680444	FEV1	ukb-b-19657	RSRC1	Transverse	NO
ENSG00000015676.17	genus.Anaerostipes.id.1991	3905	0.778604	rs10260219	0.617629	rs10260219	0.516265	rs10260219	0.721938	rs10260219	0.620574	rs10260219	0.459599	rs217433	0.358235	rs10260219	FEV1	ukb-b-19657	NUDCD3	Transverse	NO
ENSG00000249839.1	genus.Lactococcus.id.1851	1155	0.93518	rs2957636	0.514818	rs2957636	0.49424	rs2957636	0.910727	rs2957636	0.890149	rs2957636	0.469787	rs2957636	0.449209	rs2957636	Illnesses of mother: Lung cancer	ukb-b-20176	AC011330.5	Transverse	NO
ENSG00000132842.13	genus.Prevotella7.id.11182	3456	0.647079	rs35611929	0.502623	rs35611929	0.502189	rs35611929	0.271619	rs11746090	0.271184	rs35611929	0.126728	rs35611929	0.126294	rs35611929	Illnesses of mother: Lung cancer	ukb-b-20176	AP3B1	Transverse	NO
ENSG00000111328.6	genus.Allisonella.id.2174	1926	0.912067	rs71444568	0.834432	rs71444568	0.832669	rs71444568	0.480564	rs71444568	0.478801	rs71444568	0.401166	rs71444568	0.399404	rs71444568	Asthma	ukb-b-20296	CDK2AP1	Transverse	YES
ENSG00000073605.18	genus.Allisonella.id.2174	1898	0.989027	rs8069176	0.770178	rs8069176	0.76367	rs8069176	0.980067	rs8069176	0.973559	rs8069176	0.75471	rs8069176	0.748202	rs8069176	Asthma	ukb-b-20296	GSDMB	Transverse	YES
ENSG00000073605.18	genus.Eggerthella.id.819	2549	0.976943	rs8069176	0.791404	rs8069176	0.772423	rs8069176	0.981162	rs8069176	0.962181	rs8069176	0.776642	rs8069176	0.75766	rs8069176	Asthma	ukb-b-20296	GSDMB	Transverse	NO
ENSG00000004534.14	genus.Dorea.id.1997	1998	0.882515	rs11925192	0.731627	rs11925192	0.692606	rs11925192	0.719476	rs11925192	0.680455	rs11925192	0.529567	rs11925192	0.490546	rs11925192	Asthma	ukb-b-20296	RBM6	Transverse	NO
ENSG00000172247.3	genus.Blautia.id.1992	2843	0.976205	rs7124681	0.548883	rs7124681	0.540601	rs7124681	0.967357	rs7124681	0.959075	rs7124681	0.531753	rs7124681	0.523471	rs7124681	Hand grip strength (left)	ukb-b-7478	C1QTNF4	Transverse	NO
ENSG00000275120.2	genus.Enterorhabdus.id.820	3330	0.786053	rs1107179	0.662359	rs1107179	0.640293	rs1107179	0.449012	rs1107179	0.426946	rs1107179	0.303253	rs9989259	0.281187	rs1107179	Hand grip strength (left)	ukb-b-7478	RP11-182J1.18	Transverse	NO
ENSG00000275120.2	genus.RuminococcaceaeUCG009.id.11366	3328	0.694472	rs1107179	0.546635	rs1107179	0.498677	rs1107179	0.461569	rs1107179	0.413611	rs1107179	0.265774	rs1107179	0.217816	rs1107179	Hand grip strength (left)	ukb-b-7478	RP11-182J1.18	Transverse	NO
ENSG00000149600.11	genus..Ruminococcustorquesgroup.id.14377	2690	0.852819	rs6119946	0.770464	rs2424905	0.671369	rs2424905	0.826377	rs6119946	0.727282	rs6119946	0.644927	rs2889703	0.545833	rs6087989	Hand grip strength (left)	ukb-b-7478	COMMD7	Transverse	NO
ENSG00000121716.20	genus.Eggerthella.id.819	2347	0.921967	rs113979344	0.539774	rs113979344	0.513272	rs113979344	0.891164	rs113979344	0.864662	rs113979344	0.482469	rs113979344	0.455966	rs113979344	Hand grip strength (left)	ukb-b-7478	PILRB	Transverse	NO
ENSG00000242294.6	genus.Eggerthella.id.819	2289	0.921969	rs113979344	0.539871	rs113979344	0.513355	rs113979344	0.891171	rs113979344	0.864654	rs113979344	0.482556	rs113979344	0.45604	rs113979344	Hand grip strength (left)	ukb-b-7478	STAG3L5P	Transverse	NO
ENSG00000172247.3	genus.Blautia.id.1992	2843	0.743802	rs10838724	0.584131	rs10838724	0.469592	rs10838724	0.700804	rs10838724	0.586265	rs10838724	0.426594	rs10838724	0.312055	rs10838724	FVC	ukb-b-7953	C1QTNF4	Transverse	NO
ENSG00000092108.20	genus.Howardella.id.2000	2624	0.704225	rs7153747	0.706206	rs7153747	0.455694	rs7153747	0.899855	rs7153747	0.649343	rs7153747	0.651323	rs7153747	0.400811	rs7153747	FVC	ukb-b-7953	SCFD1	Transverse	YES
ENSG00000260760.1	genus.Enterorhabdus.id.820	5286	0.922189	rs7496465	0.651524	rs7496465	0.601236	rs7496465	0.925288	rs7496465	0.874999	rs7496465	0.604334	rs7496465	0.554046	rs7496465	FVC	ukb-b-7953	PWRN3	Transverse	NO
ENSG00000140400.16	genus.Tyzzerella3.id.11335	2232	0.857801	rs4368141	0.820503	rs4368141	0.727377	rs4368141	0.752621	rs4368141	0.659496	rs4368141	0.622198	rs4368141	0.529072	rs4368141	FVC	ukb-b-7953	MAN2C1	Transverse	NO
ENSG00000260274.1	genus.Tyzzerella3.id.11335	2232	0.918347	rs28610581	0.823168	rs28610581	0.769788	rs28610581	0.860493	rs28610581	0.807113	rs28610581	0.711934	rs28610581	0.658555	rs28610581	FVC	ukb-b-7953	RP11-817O13.8	Transverse	NO
ENSG00000188895.11	genus.Terrisporobacter.id.11348	2998	0.988341	rs117827273	0.543392	rs117827273	0.542402	rs117827273	0.97689	rs117827273	0.9759	rs117827273	0.530951	rs117827273	0.529961	rs117827273	FVC	ukb-b-7953	MSL1	Transverse	NO
ENSG00000120370.12	genus.Paraprevotella.id.962	4962	0.904769	rs12735952	0.889118	rs12735952	0.878039	rs12735952	0.328346	rs12735952	0.317267	rs12735952	0.301616	rs12735952	0.290538	rs12735952	FVC	ukb-b-7953	GORAB	Transverse	YES
ENSG00000100997.18	genus.Parasutterella.id.2892	3293	0.784062	rs2482943	0.795314	rs2482943	0.662385	rs2482943	0.687988	rs2482943	0.555058	rs2482943	0.56631	rs2482943	0.433381	rs2482943	FVC	ukb-b-7953	ABHD12	Transverse	YES
ENSG00000276952.1	genus.Parasutterella.id.2892	3352	0.76487	rs7453	0.754954	rs7453	0.609988	rs6050547	0.693189	rs7453	0.548223	rs7453	0.538307	rs7453	0.39334	rs7453	FVC	ukb-b-7953	RP5-965G21.6	Transverse	YES
ENSG00000100997.18	genus.RikenellaceaeRC9gutgroup.id.11191	2931	0.71005	rs2482943	0.680391	rs2482943	0.519855	rs2482943	0.680401	rs2482943	0.519865	rs2482943	0.490207	rs2482943	0.329671	rs2482943	FVC	ukb-b-7953	ABHD12	Transverse	NO
ENSG00000276952.1	genus.RikenellaceaeRC9gutgroup.id.11191	2983	0.777012	rs2261784	0.729131	rs2261784	0.605719	rs2261784	0.680287	rs7453	0.556875	rs7453	0.508993	rs2261784	0.385582	rs2261784	FVC	ukb-b-7953	RP5-965G21.6	Transverse	NO
ENSG00000138381.9	genus.LachnospiraceaeFCS020group.id.11314	2896	0.873743	rs1233297	0.625368	rs1233297	0.619859	rs1233297	0.681725	rs1233297	0.676215	rs1233297	0.427841	rs1233297	0.422331	rs1233297	FVC	ukb-b-7953	ASNSD1	Transverse	NO
ENSG00000174891.12	genus.Ruminiclostridium9.id.11357	4232	0.753059	rs62287884	0.549009	rs62287884	0.527763	rs62287884	0.506663	rs62287884	0.485417	rs62287884	0.281368	rs62287884	0.260122	rs62287884	FVC	ukb-b-7953	RSRC1	Transverse	NO
ENSG00000174891.12	genus.RuminococcaceaeUCG010.id.11367	4184	0.803558	rs4680444	0.624011	rs4680444	0.615634	rs4680444	0.372296	rs73154331	0.363918	rs2117764	0.184371	rs4680444	0.175993	rs4680444	FVC	ukb-b-7953	RSRC1	Transverse	NO
ENSG00000204632.11	genus.RuminococcaceaeUCG005.id.11363	7737	0.863877	rs9262081	0.67561	rs9262081	0.651841	rs9262081	0.645471	rs9262081	0.621702	rs9262081	0.433435	rs9262081	0.409667	rs9262081	FVC	ukb-b-7953	HLA-G	Transverse	YES
ENSG00000004534.14	genus.Dorea.id.1997	1987	0.815019	rs4688756	0.728826	rs4688756	0.700356	rs4688756	0.439378	rs4688756	0.410908	rs4688756	0.324715	rs4688756	0.296246	rs4688756	Shortness of breath walking on level ground	ukb-b-9543	RBM6	Transverse	NO
ENSG00000242338.6	genus..Eubacteriumxylanophilumgroup.id.14375	2024	0.942856	rs10762557	0.866048	rs10762557	0.84517	rs10762557	0.735497	rs10762557	0.714619	rs10762557	0.637811	rs10762557	0.616933	rs10762557	Tense, sore, or aching muscles during worst period of anxiety	ukb-d-20417	BMS1P4	Transverse	NO
ENSG00000242338.6	genus.Oxalobacter.id.2978	1977	0.858899	rs11000757	0.57381	rs11000757	0.547989	rs11000757	0.736655	rs11000757	0.710834	rs11000757	0.425745	rs11000757	0.399924	rs11000757	Tense, sore, or aching muscles during worst period of anxiety	ukb-d-20417	BMS1P4	Transverse	NO
ENSG00000231305.3	genus.RuminococcaceaeUCG013.id.11370	2532	0.728953	rs1680784	0.620928	rs1680784	0.590543	rs1680784	0.385244	rs1680784	0.354859	rs1680784	0.246834	rs1680784	0.21645	rs1680784	C67 Malignant neoplasm of bladder	icd10-C67-both_sexes	RP11-723O4.2	Transverse	NO
ENSG00000111328.6	genus.Allisonella.id.2174	1444	0.975427	rs71444568	0.844959	rs71444568	0.83836	rs71444568	0.885109	rs71444568	0.87851	rs71444568	0.748042	rs71444568	0.741444	rs71444568	D25 Leiomyoma of uterus	icd10-D25-both_sexes	CDK2AP1	Transverse	YES
ENSG00000116218.12	genus.RuminococcaceaeUCG011.id.11368	3439	0.855835	rs58836785	0.858117	rs58836785	0.838127	rs58836785	0.152106	rs58836785	0.132115	rs58836785	0.134397	rs58836785	0.114407	rs58836785	F33 Recurrent depressive disorder	icd10-F33-both_sexes	NPHS2	Transverse	NO
ENSG00000230439.2	genus.Slackia.id.825	2695	0.62981	rs1980083	0.519284	rs1980083	0.503527	rs1980083	0.274365	rs1980083	0.258608	rs1980083	0.148082	rs1980083	0.132325	rs1980083	F33 Recurrent depressive disorder	icd10-F33-both_sexes	RP11-488P3.1	Transverse	NO
ENSG00000203791.14	genus.LachnospiraceaeUCG008.id.11328	3507	0.738088	rs12764880	0.724026	rs12764880	0.693716	rs12764880	0.187539	rs12764880	0.157229	rs12764880	0.143168	rs12764880	0.112858	rs12764880	H40 Glaucoma	icd10-H40-both_sexes	METTL10	Transverse	NO
ENSG00000177697.17	genus.Flavonifractor.id.2059	3228	0.743897	rs61876748	0.627011	rs61876748	0.621664	rs61876748	0.33017	rs61876748	0.324823	rs61876748	0.207937	rs61876748	0.202591	rs61876748	H40 Glaucoma	icd10-H40-both_sexes	CD151	Transverse	NO
ENSG00000188779.10	genus.Allisonella.id.2174	2322	0.806083	rs2286664	0.524761	rs2286664	0.402807	rs2286664	0.831704	rs2286664	0.70975	rs2286664	0.428428	rs2286664	0.306474	rs2286664	H40 Glaucoma	icd10-H40-both_sexes	SKOR1	Transverse	YES
ENSG00000279159.1	genus.Bilophila.id.3170	2697	0.806443	rs7285885	0.708757	rs7285885	0.698114	rs7285885	0.383947	rs7285885	0.373304	rs7285885	0.275618	rs7285885	0.264975	rs7285885	H40 Glaucoma	icd10-H40-both_sexes	RP3-394A18.1	Transverse	NO
ENSG00000006715.15	genus.RuminococcaceaeUCG013.id.11370	3846	0.857896	rs2189855	0.850409	rs2189855	0.835261	rs2189855	0.1675	rs2189855	0.152352	rs2189855	0.144865	rs2189855	0.129717	rs2189855	H40 Glaucoma	icd10-H40-both_sexes	VPS41	Transverse	NO
ENSG00000132842.13	genus.Prevotella7.id.11182	2795	0.842684	rs4298241	0.589202	rs4298241	0.587669	rs4298241	0.656924	rs4298241	0.655391	rs4298241	0.401909	rs4298241	0.400376	rs4298241	I26 Pulmonary embolism	icd10-I26-both_sexes	AP3B1	Transverse	NO
ENSG00000073605.18	genus.Allisonella.id.2174	1448	0.956942	rs12949100	0.662728	rs12949100	0.644348	rs12949100	0.927717	rs12949100	0.909336	rs12949100	0.615123	rs12949100	0.596742	rs12949100	K50 Crohn's disease [regional enteritis]	icd10-K50-both_sexes	GSDMB	Transverse	YES
ENSG00000073605.18	genus.Eggerthella.id.819	2007	0.957762	rs12949100	0.794284	rs11651596	0.767329	rs11651596	0.928666	rs12949100	0.901711	rs12949100	0.738234	rs12949100	0.711279	rs12949100	K50 Crohn's disease [regional enteritis]	icd10-K50-both_sexes	GSDMB	Transverse	NO
ENSG00000121989.14	genus.LachnospiraceaeFCS020group.id.11314	2214	0.699353	rs12995413	0.636363	rs12995413	0.564911	rs12995413	0.391693	rs12995413	0.320242	rs12995413	0.257252	rs12995413	0.185801	rs12995413	K50 Crohn's disease [regional enteritis]	icd10-K50-both_sexes	ACVR2A	Transverse	NO
ENSG00000149600.11	genus..Ruminococcustorquesgroup.id.14377	2098	0.82011	rs2424905	0.782099	rs2424905	0.760548	rs2424905	0.396078	rs2424905	0.374526	rs2424905	0.336516	rs2424905	0.314965	rs2424905	K51 Ulcerative colitis	icd10-K51-both_sexes	COMMD7	Transverse	NO
ENSG00000175224.16	genus.Bifidobacterium.id.436	1826	0.858734	rs7936413	0.811776	rs7936413	0.796805	rs7936413	0.334689	rs7936413	0.319718	rs7936413	0.272761	rs7936413	0.25779	rs7936413	K57 Diverticular disease of intestine	icd10-K57-both_sexes	ATG13	Transverse	NO
ENSG00000175224.16	genus.RuminococcaceaeUCG002.id.11360	1826	0.608629	rs7936413	0.546899	rs7936413	0.45932	rs7936413	0.392722	rs7936413	0.305143	rs7936413	0.243413	rs7936413	0.155833	rs7936413	K57 Diverticular disease of intestine	icd10-K57-both_sexes	ATG13	Transverse	NO
ENSG00000175224.16	genus.RuminococcaceaeUCG009.id.11366	1747	0.67557	rs7936413	0.579477	rs12575519	0.536967	rs12575519	0.36476	rs7936413	0.322249	rs7936413	0.226156	rs12575519	0.183645	rs12575519	K57 Diverticular disease of intestine	icd10-K57-both_sexes	ATG13	Transverse	NO
ENSG00000249839.1	genus.Lactococcus.id.1851	869	0.599092	rs2920782	0.531766	rs2920782	0.501624	rs2920782	0.232122	rs2920782	0.20198	rs2920782	0.134653	rs2920782	0.104511	rs2920782	K57 Diverticular disease of intestine	icd10-K57-both_sexes	AC011330.5	Transverse	NO
ENSG00000260075.1	genus.Fusicatenibacter.id.11305	3077	0.974873	rs17698176	0.640666	rs17698176	0.639421	rs17698176	0.948334	rs17698176	0.947089	rs17698176	0.612881	rs17698176	0.611636	rs17698176	K57 Diverticular disease of intestine	icd10-K57-both_sexes	NSFP1	Transverse	NO
ENSG00000227373.5	genus..Eubacteriumfissicatenagroup.id.14373	2188	0.865937	rs72711443	0.643203	rs72711443	0.606326	rs72711443	0.74164	rs72711443	0.704763	rs72711443	0.482029	rs72711443	0.445152	rs72711443	K57 Diverticular disease of intestine	icd10-K57-both_sexes	RP11-160H22.5	Transverse	NO
ENSG00000143452.15	genus.Gordonibacter.id.821	1776	0.690995	rs7521592	0.651688	rs7521592	0.632113	rs7521592	0.196169	rs7521592	0.176594	rs7521592	0.137287	rs7521592	0.117712	rs7521592	K57 Diverticular disease of intestine	icd10-K57-both_sexes	HORMAD1	Transverse	NO
ENSG00000163131.10	genus.Gordonibacter.id.821	1835	0.652245	rs10888394	0.61579	rs10888394	0.593846	rs10888394	0.199314	rs2864873	0.177371	rs2864873	0.140916	rs10888394	0.118972	rs10888394	K57 Diverticular disease of intestine	icd10-K57-both_sexes	CTSS	Transverse	NO
ENSG00000213689.11	genus.Coprococcus1.id.11301	1152	0.95111	rs2290822	0.838104	rs2290822	0.819703	rs2290822	0.812306	rs7636044	0.793905	rs7636044	0.680899	rs7636044	0.662498	rs7636044	K57 Diverticular disease of intestine	icd10-K57-both_sexes	TREX1	Transverse	NO
ENSG00000164338.9	genus.Terrisporobacter.id.11348	3345	0.926881	rs2544643	0.849339	rs2544643	0.829342	rs2544643	0.615319	rs2544643	0.595322	rs2544643	0.51778	rs2544643	0.497783	rs2544643	K57 Diverticular disease of intestine	icd10-K57-both_sexes	UTP15	Transverse	NO
ENSG00000015676.17	genus.Anaerostipes.id.1991	3149	0.752249	rs10260219	0.610182	rs10260219	0.548035	rs10260219	0.558888	rs10260219	0.496741	rs10260219	0.354675	rs306999	0.292527	rs10260219	K57 Diverticular disease of intestine	icd10-K57-both_sexes	NUDCD3	Transverse	NO
ENSG00000139117.13	genus.Anaerofilum.id.2053	2819	0.788463	rs1356265	0.757963	rs1356265	0.720142	rs1356265	0.31092	rs1356265	0.273099	rs1356265	0.242599	rs1356265	0.204778	rs1356265	K58 Irritable bowel syndrome	icd10-K58-both_sexes	CPNE8	Transverse	NO
ENSG00000204583.9	genus.Veillonella.id.2198	3230	0.621173	rs7397403	0.612329	rs7397403	0.519918	rs7397403	0.332592	rs11146963	0.240181	rs11146963	0.231337	rs11146963	0.138926	rs11146963	K58 Irritable bowel syndrome	icd10-K58-both_sexes	LRCOL1	Transverse	NO
ENSG00000198837.9	genus.Oscillospira.id.2064	3319	0.740228	rs113191295	0.700503	rs113191295	0.688007	rs113191295	0.184901	rs113191295	0.172405	rs113191295	0.13268	rs113191295	0.120183	rs113191295	K58 Irritable bowel syndrome	icd10-K58-both_sexes	DENND4B	Transverse	YES
ENSG00000203791.14	genus.LachnospiraceaeUCG008.id.11328	3507	0.960063	rs12764880	0.720312	rs12764880	0.699539	rs12764880	0.932937	rs12764880	0.912165	rs12764880	0.672413	rs12764880	0.65164	rs12764880	M17 Gonarthrosis [arthrosis of knee]	icd10-M17-both_sexes	METTL10	Transverse	NO
ENSG00000111328.6	genus.Allisonella.id.2174	1444	0.960254	rs71444568	0.845711	rs71444568	0.833653	rs71444568	0.823399	rs71444568	0.811341	rs71444568	0.696797	rs71444568	0.68474	rs71444568	M17 Gonarthrosis [arthrosis of knee]	icd10-M17-both_sexes	CDK2AP1	Transverse	YES
ENSG00000140400.16	genus.Tyzzerella3.id.11335	1779	0.835137	rs7171507	0.816528	rs7171507	0.809157	rs7171507	0.150021	rs7171507	0.14265	rs7171507	0.124042	rs7171507	0.11667	rs7171507	M17 Gonarthrosis [arthrosis of knee]	icd10-M17-both_sexes	MAN2C1	Transverse	NO
ENSG00000188895.11	genus.Terrisporobacter.id.11348	2376	0.856804	rs117827273	0.594775	rs117827273	0.502859	rs117827273	0.885248	rs117827273	0.793333	rs117827273	0.531303	rs117827273	0.439388	rs117827273	M17 Gonarthrosis [arthrosis of knee]	icd10-M17-both_sexes	MSL1	Transverse	NO
ENSG00000004534.14	genus.Dorea.id.1997	1520	0.945319	rs11925192	0.739749	rs11925192	0.71894	rs11925192	0.872761	rs11925192	0.851952	rs11925192	0.646382	rs11925192	0.625573	rs11925192	M17 Gonarthrosis [arthrosis of knee]	icd10-M17-both_sexes	RBM6	Transverse	NO
ENSG00000132842.13	genus.Prevotella7.id.11182	2795	0.9978	rs35611929	0.538822	rs4298241	0.537851	rs4298241	0.997332	rs35611929	0.996361	rs35611929	0.537383	rs35611929	0.536412	rs35611929	M17 Gonarthrosis [arthrosis of knee]	icd10-M17-both_sexes	AP3B1	Transverse	NO
ENSG00000259430.1	genus..Eubacteriumbrachygroup.id.11296	4020	0.829258	rs2587832	0.784799	rs2587832	0.772998	rs2587832	0.276368	rs2587832	0.264567	rs2587832	0.220108	rs2587832	0.208307	rs2587832	M32 Systemic lupus erythematosus	icd10-M32-both_sexes	CERS3-AS1	Transverse	NO
ENSG00000235513.1	genus.Peptococcus.id.2037	1973	0.663048	rs139463	0.563861	rs139463	0.544922	rs139463	0.28491	rs139463	0.265972	rs139463	0.166784	rs139463	0.147846	rs139463	N20 Calculus of kidney and ureter	icd10-N20-both_sexes	RP4-756G23.5	Transverse	YES
ENSG00000112343.10	genus.Prevotella9.id.11183	3775	0.928754	rs199752	0.904997	rs199752	0.899727	rs199752	0.292223	rs199752	0.286953	rs199752	0.263196	rs199752	0.257926	rs199752	N20 Calculus of kidney and ureter	icd10-N20-both_sexes	TRIM38	Transverse	NO
ENSG00000204257.14	genus.Streptococcus.id.1853	7909	0.643707	rs59576053	0.617656	rs59576053	0.529116	rs59576053	0.358331	rs45506201	0.269791	rs59576053	0.24374	rs45506201	0.1552	rs59576053	N20 Calculus of kidney and ureter	icd10-N20-both_sexes	HLA-DMA	Transverse	YES
ENSG00000263001.5	genus..Eubacteriumruminantiumgroup.id.11340	1284	0.602805	rs35275911	0.244322	rs35275911	0.230854	rs35275911	0.496653	rs35275911	0.483186	rs35275911	0.124703	rs35275911	0.111235	rs35275911	N92 Excessive, frequent and irregular menstruation	icd10-N92-both_sexes	GTF2I	Transverse	NO
ENSG00000184616.8	genus.Roseburia.id.2012	1654	0.991314	rs2529275	0.640938	rs2529275	0.640903	rs2529275	0.975937	rs2529275	0.975903	rs2529275	0.625526	rs2529275	0.625492	rs2529275	N92 Excessive, frequent and irregular menstruation	icd10-N92-both_sexes	SPDYE12P	Transverse	YES
ENSG00000277072.4	genus.Roseburia.id.2012	1655	0.991314	rs2529275	0.640969	rs2529275	0.640934	rs2529275	0.975937	rs2529275	0.975902	rs2529275	0.625556	rs2529275	0.625522	rs2529275	N92 Excessive, frequent and irregular menstruation	icd10-N92-both_sexes	STAG3L2	Transverse	YES
ENSG00000263001.5	genus..Ruminococcusgauvreauiigroup.id.11342	1303	0.596629	rs73137144	0.21463	rs73137144	0.210191	rs73137144	0.49518	rs73137144	0.490741	rs73137144	0.108743	rs73137144	0.104304	rs73137144	N92 Excessive, frequent and irregular menstruation	icd10-N92-both_sexes	GTF2I	Transverse	YES
ENSG00000183562.3	genus.Butyricimonas.id.945	3588	0.803477	rs12281407	0.769126	rs12281407	0.76602	rs12281407	0.165125	rs12281407	0.162019	rs12281407	0.127668	rs12281407	0.124562	rs12281407	R04 Haemorrhage from respiratory passages	icd10-R04-both_sexes	CTC-343N3.1	Transverse	NO
ENSG00000272462.2	genus.RuminococcaceaeNK4A214group.id.11358	3793	0.971512	rs12201678	0.933411	rs12192649	0.912599	rs12201678	0.862689	rs12201678	0.841878	rs12201678	0.803776	rs12192649	0.782964	rs12192649	R04 Haemorrhage from respiratory passages	icd10-R04-both_sexes	U91328.19	Transverse	NO
ENSG00000241134.3	genus.Ruminiclostridium9.id.11357	3365	0.719542	rs9657898	0.643934	rs9657898	0.639404	rs9657898	0.228601	rs9657898	0.224071	rs9657898	0.148463	rs9657898	0.143933	rs9657898	R04 Haemorrhage from respiratory passages	icd10-R04-both_sexes	BET1P1	Transverse	NO
ENSG00000263001.5	genus..Eubacteriumruminantiumgroup.id.11340	1284	0.703626	rs35275911	0.26906	rs35275911	0.250422	rs35275911	0.635719	rs35275911	0.617081	rs35275911	0.182515	rs35275911	0.163877	rs35275911	T51 Toxic effect of alcohol	icd10-T51-both_sexes	GTF2I	Transverse	NO
ENSG00000184616.8	genus.Roseburia.id.2012	1654	0.839361	rs2529275	0.641275	rs2529275	0.640151	rs2529275	0.555923	rs2529275	0.554798	rs2529275	0.356713	rs2529275	0.355588	rs2529275	T51 Toxic effect of alcohol	icd10-T51-both_sexes	SPDYE12P	Transverse	YES
ENSG00000277072.4	genus.Roseburia.id.2012	1655	0.839412	rs2529275	0.641311	rs2529275	0.640187	rs2529275	0.55602	rs2529275	0.554895	rs2529275	0.356794	rs2529275	0.35567	rs2529275	T51 Toxic effect of alcohol	icd10-T51-both_sexes	STAG3L2	Transverse	YES
ENSG00000263001.5	genus..Ruminococcusgauvreauiigroup.id.11342	1303	0.691998	rs73137144	0.202588	rs73137144	0.197721	rs73137144	0.616393	rs73137144	0.611526	rs73137144	0.122116	rs73137144	0.11725	rs73137144	T51 Toxic effect of alcohol	icd10-T51-both_sexes	GTF2I	Transverse	YES
ENSG00000115718.17	genus.Blautia.id.1992	3813	0.943387	rs1518759	0.582537	rs1518759	0.578352	rs1518759	0.873703	rs2069933	0.869518	rs2069933	0.508668	rs2069933	0.504483	rs2069933	Colorectal cancer	phecode-153-both_sexes	PROC	Transverse	NO
ENSG00000143452.15	genus.Gordonibacter.id.821	1776	0.701896	rs7521592	0.650878	rs7521592	0.633228	rs7521592	0.221004	rs7521592	0.203354	rs7521592	0.152336	rs7521592	0.134686	rs7521592	Cancer of bronchus; lung	phecode-165.1-both_sexes	HORMAD1	Transverse	NO
ENSG00000163131.10	genus.Gordonibacter.id.821	1835	0.64459	rs1027699	0.610774	rs1027699	0.592896	rs1027699	0.170522	rs1027699	0.152644	rs1027699	0.118829	rs2864873	0.100951	rs1027699	Cancer of bronchus; lung	phecode-165.1-both_sexes	CTSS	Transverse	NO
ENSG00000231305.3	genus.RuminococcaceaeUCG013.id.11370	2532	0.699532	rs1680784	0.617453	rs1680784	0.59555	rs1680784	0.288459	rs1680784	0.266556	rs1680784	0.184477	rs1680784	0.162573	rs1680784	Cancer of bladder	phecode-189.2-both_sexes	RP11-723O4.2	Transverse	NO
ENSG00000242338.6	genus..Eubacteriumxylanophilumgroup.id.14375	1596	0.95679	rs10762557	0.880329	rs10762557	0.863105	rs10762557	0.78736	rs10762557	0.770135	rs10762557	0.693674	rs10762557	0.67645	rs10762557	Type 2 diabetes	phecode-250.2-both_sexes	BMS1P4	Transverse	NO
ENSG00000242338.6	genus.Oxalobacter.id.2978	1557	0.888974	rs7923045	0.591186	rs7923045	0.56863	rs7923045	0.787694	rs12264025	0.765137	rs12264025	0.46735	rs7923045	0.444793	rs7923045	Type 2 diabetes	phecode-250.2-both_sexes	BMS1P4	Transverse	NO
ENSG00000172247.3	genus.Blautia.id.1992	2191	0.677906	rs7124681	0.552368	rs7124681	0.539249	rs7124681	0.326838	rs7124681	0.313718	rs7124681	0.18818	rs7124681	0.175061	rs7124681	Type 2 diabetes	phecode-250.2-both_sexes	C1QTNF4	Transverse	NO
ENSG00000111328.6	genus.Allisonella.id.2174	1444	0.872741	rs71444568	0.845845	rs71444568	0.831018	rs71444568	0.282318	rs71444568	0.267491	rs71444568	0.240596	rs71444568	0.225769	rs71444568	Type 2 diabetes	phecode-250.2-both_sexes	CDK2AP1	Transverse	YES
ENSG00000140400.16	genus.Tyzzerella3.id.11335	1779	0.828016	rs7171507	0.818312	rs7171507	0.800378	rs7171507	0.166912	rs7171507	0.148978	rs7171507	0.139274	rs7171507	0.12134	rs7171507	Type 2 diabetes	phecode-250.2-both_sexes	MAN2C1	Transverse	NO
ENSG00000260274.1	genus.Tyzzerella3.id.11335	1779	0.846051	rs28610581	0.828764	rs28610581	0.812759	rs28610581	0.215909	rs28610581	0.199904	rs28610581	0.182617	rs28610581	0.166612	rs28610581	Type 2 diabetes	phecode-250.2-both_sexes	RP11-817O13.8	Transverse	NO
ENSG00000161395.13	genus.Catenibacterium.id.2153	1415	0.906005	rs12940986	0.61958	rs12940986	0.592768	rs12940986	0.825989	rs12940986	0.799177	rs12940986	0.512752	rs12940986	0.48594	rs12940986	Type 2 diabetes	phecode-250.2-both_sexes	PGAP3	Transverse	NO
ENSG00000171649.11	genus.Flavonifractor.id.2059	3383	0.827595	rs10422810	0.739162	rs10422810	0.72819	rs10422810	0.279989	rs1004206	0.269017	rs1004206	0.180585	rs1004206	0.169613	rs1004206	Type 2 diabetes	phecode-250.2-both_sexes	ZIK1	Transverse	NO
ENSG00000121417.13	genus.Sutterella.id.2896	3320	0.787847	rs3746216	0.583679	rs3746216	0.566574	rs3746216	0.541527	rs3746216	0.524422	rs3746216	0.320254	rs3746216	0.303149	rs3746216	Type 2 diabetes	phecode-250.2-both_sexes	ZNF211	Transverse	NO
ENSG00000235513.1	genus.Peptococcus.id.2037	1973	0.742132	rs139463	0.591983	rs28741121	0.508754	rs139463	0.607438	rs28741121	0.524209	rs139485	0.374061	rs28741121	0.290832	rs139463	Type 2 diabetes	phecode-250.2-both_sexes	RP4-756G23.5	Transverse	YES
ENSG00000144191.11	genus.Anaerotruncus.id.2054	1961	0.7044	rs4851125	0.616889	rs4851125	0.613435	rs4851125	0.328399	rs4851125	0.324946	rs4851125	0.237434	rs4851125	0.23398	rs4851125	Type 2 diabetes	phecode-250.2-both_sexes	CNGA3	Transverse	NO
ENSG00000004534.14	genus.Dorea.id.1997	1520	0.960927	rs4688756	0.740136	rs4688756	0.717848	rs4688756	0.937086	rs4688756	0.914797	rs4688756	0.694007	rs4688756	0.671718	rs4688756	Type 2 diabetes	phecode-250.2-both_sexes	RBM6	Transverse	NO
ENSG00000263001.5	genus..Eubacteriumruminantiumgroup.id.11340	1284	0.994998	rs35275911	0.302337	rs35275911	0.300708	rs35275911	0.995674	rs35275911	0.994045	rs35275911	0.301385	rs35275911	0.299756	rs35275911	Type 2 diabetes	phecode-250.2-both_sexes	GTF2I	Transverse	NO
ENSG00000263001.5	genus..Ruminococcusgauvreauiigroup.id.11342	1303	0.99557	rs73137144	0.171367	rs73137144	0.170911	rs73137144	0.994929	rs73137144	0.994473	rs73137144	0.17027	rs73137144	0.169815	rs73137144	Type 2 diabetes	phecode-250.2-both_sexes	GTF2I	Transverse	YES
ENSG00000277053.4	genus..Ruminococcusgauvreauiigroup.id.11342	1698	0.99618	rs73137144	0.138302	rs73137144	0.13789	rs73137144	0.995818	rs35275911	0.995406	rs35275911	0.137528	rs73137144	0.137116	rs73137144	Type 2 diabetes	phecode-250.2-both_sexes	GTF2IP1	Transverse	YES
ENSG00000278376.1	genus..Eubacteriumrectalegroup.id.14374	2919	0.844233	rs7933859	0.575956	rs7933859	0.562703	rs7933859	0.667425	rs7933859	0.654172	rs7933859	0.385894	rs7933859	0.372641	rs7933859	Multiple sclerosis	phecode-335-both_sexes	RP11-158I9.8	Transverse	NO
ENSG00000182196.13	genus.Lactococcus.id.1851	2002	0.701263	rs4275659	0.608012	rs4275659	0.579271	rs4275659	0.311407	rs4275659	0.282665	rs4275659	0.189415	rs4275659	0.160673	rs4275659	Multiple sclerosis	phecode-335-both_sexes	ARL6IP4	Transverse	NO
ENSG00000241549.8	genus.Intestinibacter.id.11345	2774	0.91017	rs4713058	0.898395	rs4713058	0.895291	rs4713058	0.150506	rs4713058	0.147402	rs4713058	0.135627	rs4713058	0.132523	rs4713058	Multiple sclerosis	phecode-335-both_sexes	GUSBP2	Transverse	NO
ENSG00000107643.15	genus.Odoribacter.id.952	2193	0.638718	rs1345103	0.555829	rs1345103	0.548651	rs1345103	0.217745	rs734371	0.210566	rs1345103	0.127677	rs734371	0.120499	rs1345103	Cataract	phecode-366-both_sexes	MAPK8	Transverse	NO
ENSG00000175224.16	genus.Bifidobacterium.id.436	1826	0.869887	rs7936413	0.812751	rs7936413	0.797055	rs7936413	0.396042	rs7936413	0.380346	rs7936413	0.32321	rs7936413	0.307514	rs7936413	Cataract	phecode-366-both_sexes	ATG13	Transverse	NO
ENSG00000175224.16	genus.RuminococcaceaeUCG002.id.11360	1826	0.649964	rs7936413	0.552691	rs7936413	0.475948	rs7936413	0.453563	rs7936413	0.376821	rs7936413	0.279548	rs7936413	0.202805	rs7936413	Cataract	phecode-366-both_sexes	ATG13	Transverse	NO
ENSG00000175224.16	genus.RuminococcaceaeUCG009.id.11366	1747	0.697926	rs7936413	0.584985	rs7936413	0.536156	rs7936413	0.42915	rs7936413	0.380322	rs7936413	0.267381	rs7936413	0.218552	rs7936413	Cataract	phecode-366-both_sexes	ATG13	Transverse	NO
ENSG00000276846.1	genus.Peptococcus.id.2037	2475	0.791555	rs7258692	0.595573	rs7258692	0.536839	rs7258692	0.662032	rs7259618	0.603298	rs7258692	0.407316	rs7259618	0.348581	rs7259618	Cataract	phecode-366-both_sexes	CTD-3220F14.3	Transverse	NO
ENSG00000279159.1	genus.Bilophila.id.3170	2697	0.954137	rs12485243	0.714329	rs12485243	0.686204	rs12485243	0.940448	rs12485243	0.912323	rs12485243	0.672514	rs12485243	0.644389	rs12485243	Cataract	phecode-366-both_sexes	RP3-394A18.1	Transverse	NO
ENSG00000235513.1	genus.Peptococcus.id.2037	1973	0.837291	rs11913442	0.573212	rs11913442	0.540991	rs11913442	0.706642	rs11913442	0.674421	rs11913442	0.410342	rs11913442	0.378121	rs11913442	Cataract	phecode-366-both_sexes	RP4-756G23.5	Transverse	YES
ENSG00000189350.12	genus.Anaerofilum.id.2053	3288	0.904765	rs74175081	0.885774	rs74175081	0.841431	rs74175081	0.575926	rs74175081	0.531583	rs74175081	0.512592	rs74175081	0.468249	rs74175081	Cataract	phecode-366-both_sexes	TOGARAM2	Transverse	NO
ENSG00000073605.18	genus.Allisonella.id.2174	1448	0.955386	rs12949100	0.664652	rs12949100	0.648126	rs12949100	0.917702	rs12949100	0.901177	rs12949100	0.610442	rs12949100	0.593917	rs12949100	Inflammatory bowel disease and other gastroenteritis and colitis	phecode-555-both_sexes	GSDMB	Transverse	YES
ENSG00000161395.13	genus.Catenibacterium.id.2153	1415	0.669223	rs12940986	0.623252	rs12940986	0.596272	rs12940986	0.212423	rs12940986	0.185443	rs12940986	0.139472	rs12940986	0.112492	rs12940986	Inflammatory bowel disease and other gastroenteritis and colitis	phecode-555-both_sexes	PGAP3	Transverse	NO
ENSG00000073605.18	genus.Eggerthella.id.819	2007	0.968299	rs11651596	0.789636	rs11651596	0.77648	rs11651596	0.91336	rs12949100	0.900204	rs12949100	0.721541	rs11651596	0.708385	rs11651596	Inflammatory bowel disease and other gastroenteritis and colitis	phecode-555-both_sexes	GSDMB	Transverse	NO
ENSG00000121989.14	genus.LachnospiraceaeFCS020group.id.11314	2214	0.696257	rs12995413	0.66666	rs12995413	0.502047	rs12995413	0.630859	rs12995413	0.466246	rs12995413	0.436649	rs7559925	0.272036	rs12995413	Inflammatory bowel disease and other gastroenteritis and colitis	phecode-555-both_sexes	ACVR2A	Transverse	NO
ENSG00000175224.16	genus.Bifidobacterium.id.436	1826	0.838201	rs7936413	0.811345	rs7936413	0.801783	rs7936413	0.197899	rs7936413	0.188337	rs7936413	0.161481	rs7936413	0.151919	rs7936413	Diverticulosis and diverticulitis	phecode-562-both_sexes	ATG13	Transverse	NO
ENSG00000175224.16	genus.RuminococcaceaeUCG009.id.11366	1747	0.626221	rs7936413	0.571612	rs12575519	0.543356	rs12575519	0.221388	rs7936413	0.193131	rs7936413	0.138522	rs12575519	0.110266	rs12575519	Diverticulosis and diverticulitis	phecode-562-both_sexes	ATG13	Transverse	NO
ENSG00000260075.1	genus.Fusicatenibacter.id.11305	3077	0.974525	rs17698176	0.639111	rs17698176	0.637886	rs17698176	0.947533	rs17698176	0.946308	rs17698176	0.610894	rs17698176	0.609669	rs17698176	Diverticulosis and diverticulitis	phecode-562-both_sexes	NSFP1	Transverse	NO
ENSG00000227373.5	genus..Eubacteriumfissicatenagroup.id.14373	2188	0.863886	rs72711443	0.641772	rs72711443	0.604893	rs72711443	0.736188	rs72711443	0.69931	rs72711443	0.477196	rs72711443	0.440318	rs72711443	Diverticulosis and diverticulitis	phecode-562-both_sexes	RP11-160H22.5	Transverse	NO
ENSG00000143452.15	genus.Gordonibacter.id.821	1776	0.684157	rs7521592	0.649378	rs7521592	0.632275	rs7521592	0.170119	rs7521592	0.153016	rs7521592	0.118237	rs7521592	0.101134	rs7521592	Diverticulosis and diverticulitis	phecode-562-both_sexes	HORMAD1	Transverse	NO
ENSG00000163131.10	genus.Gordonibacter.id.821	1835	0.644154	rs10888394	0.612345	rs10888394	0.593154	rs10888394	0.172516	rs10888394	0.153325	rs10888394	0.121517	rs10888394	0.102326	rs10888394	Diverticulosis and diverticulitis	phecode-562-both_sexes	CTSS	Transverse	NO
ENSG00000100296.13	genus.LachnospiraceaeNC2004group.id.11316	2442	0.764044	rs5763300	0.749955	rs5763300	0.726547	rs5763300	0.17005	rs5763300	0.146642	rs5763300	0.132553	rs5763300	0.109145	rs5763300	Diverticulosis and diverticulitis	phecode-562-both_sexes	THOC5	Transverse	NO
ENSG00000213689.11	genus.Coprococcus1.id.11301	1152	0.946034	rs2290822	0.837928	rs2290822	0.819896	rs2290822	0.7788	rs7636044	0.760768	rs7636044	0.652662	rs2290822	0.63463	rs2290822	Diverticulosis and diverticulitis	phecode-562-both_sexes	TREX1	Transverse	NO
ENSG00000164338.9	genus.Terrisporobacter.id.11348	3345	0.932047	rs2544643	0.846263	rs2544643	0.82294	rs2544643	0.67682	rs2544643	0.653498	rs2544643	0.567713	rs2544643	0.544391	rs2544643	Diverticulosis and diverticulitis	phecode-562-both_sexes	UTP15	Transverse	NO
ENSG00000015676.17	genus.Anaerostipes.id.1991	3149	0.746608	rs10260219	0.609003	rs10260219	0.549854	rs10260219	0.538342	rs10260219	0.479193	rs10260219	0.341588	rs306999	0.282439	rs10260219	Diverticulosis and diverticulitis	phecode-562-both_sexes	NUDCD3	Transverse	NO
ENSG00000247556.6	genus.Butyricimonas.id.945	2634	0.637461	rs11267024	0.517203	rs11267024	0.494887	rs11267024	0.285579	rs11267024	0.263263	rs11267024	0.143005	rs11267024	0.120689	rs11267024	Chronic renal failure [CKD]	phecode-585.3-both_sexes	OIP5-AS1	Transverse	NO
ENSG00000126602.10	genus.Subdoligranulum.id.2070	2779	0.818962	rs8050794	0.305392	rs8050794	0.298406	rs8050794	0.77517	rs8050794	0.768183	rs8050794	0.254614	rs8050794	0.247627	rs8050794	Chronic renal failure [CKD]	phecode-585.3-both_sexes	TRAP1	Transverse	NO
ENSG00000073605.18	genus.Eggerthella.id.819	2007	0.833881	rs12949100	0.788032	rs12949100	0.776925	rs12949100	0.273727	rs12949100	0.262619	rs12949100	0.216771	rs12949100	0.205663	rs12949100	Chronic renal failure [CKD]	phecode-585.3-both_sexes	GSDMB	Transverse	NO
ENSG00000189350.12	genus.Anaerofilum.id.2053	3288	0.897908	rs74175081	0.881005	rs74175081	0.877097	rs74175081	0.178828	rs74175081	0.17492	rs74175081	0.158017	rs74175081	0.154109	rs74175081	Osteitis deformans [Paget's disease of bone]	phecode-731.1-both_sexes	TOGARAM2	Transverse	NO
ENSG00000241134.3	genus.Ruminiclostridium9.id.11357	3365	0.732284	rs9657898	0.643609	rs9657898	0.639877	rs9657898	0.261913	rs9657898	0.25818	rs9657898	0.169506	rs9657898	0.165773	rs9657898	Osteitis deformans [Paget's disease of bone]	phecode-731.1-both_sexes	BET1P1	Transverse	NO
ENSG00000108797.11	genus.Streptococcus.id.1853	2447	0.799238	rs2271029	0.770668	rs2271029	0.762362	rs2271029	0.17164	rs2271029	0.163333	rs2271029	0.134763	rs2271029	0.126457	rs2271029	Alcohol_intake	Alcohol_intake	CNTNAP1	Sigmoid	YES
ENSG00000238105.7	genus..Eubacteriumhalliigroup.id.11338	3521	0.817036	rs11110266	0.600982	rs11110266	0.57831	rs11110266	0.610255	rs11110266	0.587583	rs11110266	0.371529	rs11110266	0.348858	rs11110266	Angina	Angina	GOLGA2P5	Sigmoid	YES
ENSG00000149292.16	genus.Desulfovibrio.id.3173	3714	0.773081	rs11214577	0.694762	rs7939992	0.681072	rs7939992	0.307979	rs11214577	0.29429	rs11214577	0.215971	rs11214577	0.202282	rs11214577	Anxious	Anxious	TTC12	Sigmoid	NO
ENSG00000275409.1	genus.Marvinbryantia.id.2005	4262	0.871191	rs2062519	0.543837	rs2062519	0.51917	rs2062519	0.776392	rs2062519	0.751725	rs2062519	0.424371	rs2062519	0.399704	rs2062519	Anxious	Anxious	RP11-131L12.4	Sigmoid	NO
ENSG00000137764.19	genus.LachnospiraceaeNC2004group.id.11316	3732	0.771522	rs35930676	0.581411	rs12439210	0.567908	rs35930676	0.512147	rs12439210	0.498645	rs35930676	0.308533	rs12439210	0.295031	rs12439210	Anxious	Anxious	MAP2K5	Sigmoid	NO
ENSG00000188779.10	genus.LachnospiraceaeNC2004group.id.11316	3410	0.777222	rs12441823	0.53478	rs12439210	0.52039	rs12441823	0.561159	rs12439210	0.546769	rs12441823	0.304328	rs12439210	0.289938	rs12441823	Anxious	Anxious	SKOR1	Sigmoid	NO
ENSG00000106399.11	genus..Eubacteriumventriosumgroup.id.11341	5287	0.803524	rs3735460	0.69532	rs3735460	0.69115	rs3735460	0.418418	rs3735460	0.414248	rs3735460	0.306044	rs3735460	0.301874	rs3735460	Anxious	Anxious	RPA3	Sigmoid	NO
ENSG00000227603.1	genus.Victivallis.id.2256	2988	0.961724	rs7025805	0.638628	rs7025805	0.614505	rs7025805	0.96172	rs7025805	0.937597	rs7025805	0.614501	rs7025805	0.590378	rs7025805	Anxious	Anxious	RP11-165J3.6	Sigmoid	NO
ENSG00000172613.7	genus.Ruminiclostridium5.id.11355	2333	0.880521	rs76335321	0.597778	rs76335321	0.591963	rs76335321	0.699809	rs76335321	0.693993	rs76335321	0.41125	rs76335321	0.405435	rs76335321	Atrial_fibrillation	Atrial_fibrillation	RAD9A	Sigmoid	NO
ENSG00000172613.7	genus.RuminococcaceaeUCG002.id.11360	2366	0.906661	rs7952436	0.677803	rs12790261	0.675553	rs12790261	0.69723	rs7952436	0.69498	rs7952436	0.466122	rs7952436	0.463872	rs7952436	Atrial_fibrillation	Atrial_fibrillation	RAD9A	Sigmoid	YES
ENSG00000272758.5	genus.Sutterella.id.2896	4127	0.833902	rs9867075	0.804113	rs9867075	0.780685	rs9867075	0.30998	rs9867075	0.286552	rs9867075	0.256763	rs9289192	0.233335	rs9867075	Atrial_fibrillation	Atrial_fibrillation	RP11-299J3.8	Sigmoid	NO
ENSG00000163681.14	genus.Victivallis.id.2256	3194	0.588927	rs6787430	0.633267	rs6787430	0.475592	rs6787430	0.415726	rs9818221	0.258051	rs9818221	0.302391	rs2885255	0.144716	rs6787430	Atrial_fibrillation	Atrial_fibrillation	SLMAP	Sigmoid	NO
ENSG00000263001.5	genus..Eubacteriumruminantiumgroup.id.11340	1668	0.999905	rs35005436	0.546421	rs35005436	0.546404	rs35005436	0.999893	rs35005436	0.999877	rs35005436	0.546393	rs35005436	0.546376	rs35005436	Atrial_fibrillation	Atrial_fibrillation	GTF2I	Sigmoid	NO
ENSG00000263001.5	genus..Ruminococcusgauvreauiigroup.id.11342	1695	0.999932	rs35005436	0.5182	rs35005436	0.518187	rs35005436	0.999918	rs35005436	0.999906	rs35005436	0.518173	rs35005436	0.518161	rs35005436	Atrial_fibrillation	Atrial_fibrillation	GTF2I	Sigmoid	YES
ENSG00000127957.17	genus.Terrisporobacter.id.11348	2032	0.824967	rs62477737	0.524027	rs62477737	0.518814	rs62477737	0.653334	rs62477737	0.648121	rs62477737	0.347181	rs62477737	0.341968	rs62477737	Atrial_fibrillation	Atrial_fibrillation	PMS2P3	Sigmoid	NO
ENSG00000119326.14	genus.Escherichia.Shigella.id.3504	5137	0.938624	rs1519468	0.535474	rs1519468	0.507844	rs1519468	0.931567	rs1519468	0.903937	rs1519468	0.500787	rs1519468	0.473158	rs1519468	Atrial_fibrillation	Atrial_fibrillation	CTNNAL1	Sigmoid	NO
ENSG00000100106.19	genus.LachnospiraceaeUCG004.id.11324	3595	0.822888	rs8136757	0.744655	rs8136757	0.730619	rs8136757	0.370228	rs8136757	0.356191	rs8136757	0.277959	rs8136757	0.263922	rs8136757	Autism_spectrum_disorder	Autism_spectrum_disorder	TRIOBP	Sigmoid	NO
ENSG00000164733.20	genus.Akkermansia.id.4037	4046	0.695864	rs1736086	0.660234	rs1293322	0.628092	rs1293322	0.224826	rs1736086	0.192685	rs1736086	0.157055	rs78709955	0.124913	rs1293331	Autism_spectrum_disorder	Autism_spectrum_disorder	CTSB	Sigmoid	NO
ENSG00000164733.20	genus.Streptococcus.id.1853	4155	0.71907	rs1293322	0.658786	rs1293322	0.651001	rs1293322	0.183366	rs1293322	0.175582	rs1293322	0.115297	rs1293322	0.107513	rs1293322	Autism_spectrum_disorder	Autism_spectrum_disorder	CTSB	Sigmoid	NO
ENSG00000137806.8	genus..Eubacteriumnodatumgroup.id.11297	2968	0.64151	rs11631770	0.569233	rs11631770	0.512831	rs11631770	0.337882	rs11631770	0.281479	rs11631770	0.209202	rs11631770	0.152799	rs11631770	Bipolar_disorder	Bipolar_disorder	NDUFAF1	Sigmoid	NO
ENSG00000261556.9	genus.Catenibacterium.id.2153	1333	0.712133	rs4985407	0.566311	rs4985407	0.563417	rs4985407	0.346025	rs4985407	0.343131	rs4985407	0.197309	rs4985407	0.194415	rs4985407	Bipolar_disorder	Bipolar_disorder	SMG1P7	Sigmoid	NO
ENSG00000223496.2	genus.Peptococcus.id.2037	2021	0.672898	rs7192268	0.603664	rs7192268	0.59799	rs7192268	0.192743	rs7192268	0.187069	rs7192268	0.117836	rs7192268	0.112162	rs7192268	Bipolar_disorder	Bipolar_disorder	EXOSC6	Sigmoid	NO
ENSG00000171574.17	genus.Allisonella.id.2174	1992	0.81642	rs12983165	0.733569	rs12983165	0.673887	rs12983165	0.583125	rs11668757	0.523443	rs11668757	0.440592	rs11668757	0.38091	rs11668757	Bipolar_disorder	Bipolar_disorder	ZNF584	Sigmoid	YES
ENSG00000224086.5	genus.Olsenella.id.822	2821	0.909471	rs240066	0.567966	rs240066	0.539834	rs240066	0.859587	rs240066	0.831456	rs240066	0.48995	rs240066	0.461819	rs240066	Bipolar_disorder	Bipolar_disorder	LL22NC03-86G7.1	Sigmoid	NO
ENSG00000163807.5	genus.Slackia.id.825	3174	0.954068	rs1973547	0.520115	rs1973547	0.50102	rs58765911	0.944934	rs1973547	0.925839	rs1973547	0.491885	rs1973547	0.47279	rs1973547	Bipolar_disorder	Bipolar_disorder	KIAA1143	Sigmoid	NO
ENSG00000204257.14	genus.Streptococcus.id.1853	2780	0.794089	rs116131925	0.749597	rs116131925	0.747274	rs116131925	0.187957	rs116131925	0.185634	rs116131925	0.141143	rs116131925	0.138819	rs116131925	Bipolar_disorder	Bipolar_disorder	HLA-DMA	Sigmoid	YES
ENSG00000108797.11	genus.Streptococcus.id.1853	2443	0.822215	rs3817331	0.768558	rs2271029	0.73441	rs2271029	0.382813	rs3817331	0.348665	rs3817331	0.295007	rs3817331	0.26086	rs3817331	Coronary_artery_disease	Coronary_artery_disease	CNTNAP1	Sigmoid	YES
ENSG00000100296.13	genus.LachnospiraceaeNC2004group.id.11316	3101	0.780498	rs5763300	0.725839	rs5763300	0.700966	rs5763300	0.308016	rs5763300	0.283143	rs5763300	0.228484	rs5763300	0.203611	rs5763300	Coronary_artery_disease	Coronary_artery_disease	THOC5	Sigmoid	NO
ENSG00000278376.1	genus..Eubacteriumrectalegroup.id.14374	3659	0.986922	rs557990	0.68544	rs557990	0.680838	rs557990	0.973412	rs557990	0.96881	rs557990	0.667328	rs557990	0.662726	rs557990	Depression	Depression	RP11-158I9.8	Sigmoid	NO
ENSG00000111328.6	genus.Allisonella.id.2174	1908	0.774929	rs1790120	0.731871	rs1790120	0.72995	rs1790120	0.160676	rs1790120	0.158755	rs1790120	0.115698	rs1790120	0.113777	rs1790120	Depression	Depression	CDK2AP1	Sigmoid	YES
ENSG00000111328.6	genus.LachnospiraceaeNK4A136group.id.11319	3023	0.663993	rs28715490	0.574319	rs28715490	0.562549	rs28715490	0.264185	rs28706696	0.252415	rs28706696	0.162741	rs28715490	0.150971	rs28715490	Depression	Depression	CDK2AP1	Sigmoid	NO
ENSG00000275409.1	genus.Marvinbryantia.id.2005	4514	0.876341	rs2062519	0.543604	rs2062519	0.521502	rs2062519	0.78274	rs2062519	0.760637	rs2062519	0.4279	rs2062519	0.405798	rs2062519	Depression	Depression	RP11-131L12.4	Sigmoid	NO
ENSG00000171574.17	genus.Allisonella.id.2174	1978	0.737355	rs12985394	0.71518	rs12985394	0.670516	rs12985394	0.266489	rs12985394	0.221824	rs12985394	0.19965	rs12985394	0.154985	rs12985394	Depression	Depression	ZNF584	Sigmoid	YES
ENSG00000204257.14	genus.Streptococcus.id.1853	2619	0.78746	rs116131925	0.760536	rs116827595	0.697558	rs116131925	0.40187	rs116827595	0.338892	rs115591082	0.311968	rs116827595	0.24899	rs116827595	Depression	Depression	HLA-DMA	Sigmoid	YES
ENSG00000227603.1	genus.Victivallis.id.2256	2990	0.876067	rs7853605	0.67732	rs111655660	0.578993	rs7853605	0.930499	rs111655660	0.832172	rs7853605	0.633425	rs111655660	0.535098	rs7853605	Depression	Depression	RP11-165J3.6	Sigmoid	NO
ENSG00000111328.6	genus.Allisonella.id.2174	1888	0.917476	rs1790120	0.736309	rs1790120	0.709512	rs1790120	0.790999	rs1790120	0.764202	rs1790120	0.583035	rs1790120	0.556238	rs1790120	Diastolic_Blood_Pressure	Diastolic_Blood_Pressure	CDK2AP1	Sigmoid	YES
ENSG00000130921.7	genus.Allisonella.id.2174	1833	0.946419	rs7299943	0.532693	rs7299943	0.515241	rs7299943	0.913684	rs7299943	0.896233	rs7299943	0.482507	rs7299943	0.465055	rs7299943	Diastolic_Blood_Pressure	Diastolic_Blood_Pressure	C12orf65	Sigmoid	YES
ENSG00000235423.8	genus.Allisonella.id.2174	1874	0.950735	rs7299943	0.412823	rs7299943	0.396728	rs7299943	0.933563	rs7299943	0.917468	rs7299943	0.379556	rs7299943	0.363461	rs7299943	Diastolic_Blood_Pressure	Diastolic_Blood_Pressure	RP11-282O18.3	Sigmoid	YES
ENSG00000111328.6	genus.LachnospiraceaeNK4A136group.id.11319	2983	0.950694	rs28715490	0.705212	rs28715490	0.679205	rs28715490	0.947382	rs28715490	0.921375	rs28715490	0.675893	rs28715490	0.649886	rs28715490	Diastolic_Blood_Pressure	Diastolic_Blood_Pressure	CDK2AP1	Sigmoid	NO
ENSG00000188779.10	genus.LachnospiraceaeNC2004group.id.11316	3410	0.650605	rs12441715	0.487082	rs12441715	0.470537	rs12441715	0.299177	rs12905371	0.282631	rs12905371	0.119109	rs12441715	0.102564	rs12441715	Diastolic_Blood_Pressure	Diastolic_Blood_Pressure	SKOR1	Sigmoid	NO
ENSG00000198951.11	genus.LachnospiraceaeFCS020group.id.11314	3408	0.663519	rs133376	0.524274	rs133376	0.494062	rs133376	0.378413	rs133376	0.348201	rs133376	0.208957	rs133376	0.178745	rs133376	Diastolic_Blood_Pressure	Diastolic_Blood_Pressure	NAGA	Sigmoid	NO
ENSG00000153208.16	genus..Eubacteriumfissicatenagroup.id.14373	2519	0.912585	rs10496439	0.765737	rs10496439	0.721601	rs10496439	0.824705	rs10496439	0.78057	rs10496439	0.633722	rs10496439	0.589586	rs10496439	Diastolic_Blood_Pressure	Diastolic_Blood_Pressure	MERTK	Sigmoid	YES
ENSG00000137764.19	genus.LachnospiraceaeNC2004group.id.11316	3732	0.919307	rs12905371	0.555969	rs12905371	0.546663	rs12905371	0.838114	rs12905371	0.828809	rs12905371	0.465471	rs12905371	0.456165	rs12905371	Headache	Headache	MAP2K5	Sigmoid	NO
ENSG00000188779.10	genus.LachnospiraceaeNC2004group.id.11316	3410	0.913523	rs12441823	0.543915	rs12441823	0.532996	rs12441823	0.841003	rs12441823	0.830084	rs12441823	0.460476	rs12441823	0.449557	rs12441823	Headache	Headache	SKOR1	Sigmoid	NO
ENSG00000224086.5	genus.Olsenella.id.822	2308	0.886343	rs240066	0.573767	rs240066	0.548191	rs240066	0.799009	rs240066	0.773432	rs240066	0.460857	rs240066	0.43528	rs240066	Headache	Headache	LL22NC03-86G7.1	Sigmoid	NO
ENSG00000204257.14	genus.Streptococcus.id.1853	9109	0.660092	rs59576053	0.594826	rs59576053	0.574834	rs59576053	0.229833	rs59576053	0.209841	rs59576053	0.144574	rs59576053	0.124582	rs59576053	Headache	Headache	HLA-DMA	Sigmoid	YES
ENSG00000263001.5	genus..Eubacteriumruminantiumgroup.id.11340	1545	0.740868	rs35005436	0.545298	rs35005436	0.544171	rs35005436	0.43549	rs35005436	0.434362	rs35005436	0.238792	rs35005436	0.237665	rs35005436	Headache	Headache	GTF2I	Sigmoid	NO
ENSG00000106399.11	genus..Eubacteriumventriosumgroup.id.11341	5287	0.742627	rs3735460	0.685179	rs3735460	0.644683	rs3735460	0.343539	rs3735460	0.303043	rs3735460	0.245595	rs3735460	0.205099	rs3735460	Headache	Headache	RPA3	Sigmoid	NO
ENSG00000263001.5	genus..Ruminococcusgauvreauiigroup.id.11342	1571	0.725151	rs35005436	0.51675	rs35005436	0.516142	rs35005436	0.435037	rs35005436	0.434429	rs35005436	0.226028	rs35005436	0.22542	rs35005436	Headache	Headache	GTF2I	Sigmoid	YES
ENSG00000176700.19	genus.Enterorhabdus.id.820	3288	0.852457	rs1057946	0.655586	rs1057946	0.640294	rs1057946	0.621014	rs3748374	0.605722	rs3748374	0.40885	rs1057946	0.393558	rs1057946	Hypertension	Hypertension	SCAND2P	Sigmoid	NO
ENSG00000183458.13	genus..Eubacteriumventriosumgroup.id.11341	1942	0.755806	rs9927842	0.710475	rs9927842	0.707072	rs9927842	0.238661	rs9927842	0.235258	rs9927842	0.189927	rs9927842	0.186525	rs9927842	Hypertension	Hypertension	RP11-958N24.1	Sigmoid	NO
ENSG00000255277.3	genus..Eubacteriumventriosumgroup.id.11341	1866	0.860879	rs7192563	0.809914	rs7192563	0.80804	rs7192563	0.265274	rs7192563	0.2634	rs7192563	0.212435	rs9927842	0.210561	rs7192563	Hypertension	Hypertension	ABCC6P2	Sigmoid	NO
ENSG00000198837.9	genus.Oscillospira.id.2064	3211	0.855446	rs113191295	0.699379	rs113191295	0.693138	rs113191295	0.543091	rs113191295	0.53685	rs113191295	0.380783	rs113191295	0.374541	rs113191295	Hypertension	Hypertension	DENND4B	Sigmoid	YES
ENSG00000240344.8	genus.Veillonella.id.2198	2903	0.625258	rs7559150	0.515473	rs7559150	0.510855	rs7559150	0.239659	rs7559150	0.23504	rs7559150	0.125255	rs7559150	0.120637	rs7559150	Hypertension	Hypertension	PPIL3	Sigmoid	NO
ENSG00000127957.17	genus.Terrisporobacter.id.11348	1947	0.997269	rs62477737	0.532383	rs62477737	0.531013	rs62477737	0.997299	rs62477737	0.995929	rs62477737	0.531042	rs62477737	0.529672	rs62477737	Hypertension	Hypertension	PMS2P3	Sigmoid	NO
ENSG00000257225.1	genus..Clostridiuminnocuumgroup.id.14397	4333	0.923184	rs7963469	0.833692	rs7963469	0.827842	rs7963469	0.568529	rs7963469	0.562678	rs7963469	0.473187	rs7963469	0.467336	rs7963469	Insomnia	Insomnia	RP11-328C8.4	Sigmoid	NO
ENSG00000137764.19	genus.LachnospiraceaeNC2004group.id.11316	3732	0.81696	rs35930676	0.566822	rs35930676	0.556666	rs35930676	0.60778	rs35930676	0.597623	rs35930676	0.347486	rs35930676	0.337329	rs35930676	Insomnia	Insomnia	MAP2K5	Sigmoid	NO
ENSG00000188779.10	genus.LachnospiraceaeNC2004group.id.11316	3410	0.778092	rs12905371	0.535926	rs12441715	0.522551	rs12441715	0.560955	rs12905371	0.547581	rs12905371	0.305415	rs12441715	0.292041	rs12441715	Insomnia	Insomnia	SKOR1	Sigmoid	NO
ENSG00000166938.12	genus.Olsenella.id.822	3810	0.936783	rs28433803	0.52725	rs28433803	0.503372	rs28433803	0.918532	rs28433803	0.894654	rs28433803	0.485121	rs28433803	0.461243	rs28433803	Insomnia	Insomnia	DIS3L	Sigmoid	NO
ENSG00000075131.9	genus.Ruminococcus2.id.11374	4133	0.851176	rs34314424	0.569664	rs34314424	0.504667	rs34314424	0.824334	rs34848112	0.759336	rs34848112	0.477825	rs34314424	0.412827	rs34314424	Insomnia	Insomnia	TIPIN	Sigmoid	NO
ENSG00000169710.8	genus.Paraprevotella.id.962	4153	0.881993	rs12946944	0.716663	rs4261598	0.695102	rs4261598	0.601832	rs12946944	0.580271	rs12946944	0.414941	rs12946944	0.39338	rs12946944	Insomnia	Insomnia	FASN	Sigmoid	NO
ENSG00000176155.18	genus.Paraprevotella.id.962	3891	0.890422	rs4280305	0.783225	rs4280305	0.762953	rs4280305	0.548789	rs4280305	0.528517	rs4280305	0.42132	rs4280305	0.401048	rs4280305	Insomnia	Insomnia	CCDC57	Sigmoid	NO
ENSG00000100296.13	genus.LachnospiraceaeNC2004group.id.11316	3069	0.746924	rs5763300	0.729633	rs5763300	0.693025	rs5763300	0.228782	rs5763300	0.192174	rs5763300	0.174882	rs5763300	0.138274	rs5763300	Insomnia	Insomnia	THOC5	Sigmoid	NO
ENSG00000004534.14	genus.Dorea.id.1997	1993	0.846562	rs11925192	0.728896	rs11925192	0.702964	rs11925192	0.542201	rs11925192	0.516269	rs11925192	0.398603	rs11925192	0.372672	rs11925192	Insomnia	Insomnia	RBM6	Sigmoid	NO
ENSG00000111328.6	genus.Allisonella.id.2174	1851	0.781113	rs1790120	0.741893	rs1790120	0.702298	rs1790120	0.326705	rs1790120	0.287109	rs1790120	0.24789	rs1790120	0.208294	rs1790120	Intelligence	Intelligence	CDK2AP1	Sigmoid	YES
ENSG00000130921.7	genus.Allisonella.id.2174	1793	0.855406	rs7957096	0.376885	rs585522	0.35062	rs585522	0.71678	rs7957096	0.690515	rs7957096	0.211995	rs7957096	0.18573	rs585522	Intelligence	Intelligence	C12orf65	Sigmoid	YES
ENSG00000235423.8	genus.Allisonella.id.2174	1837	0.77655	rs10773002	0.479206	rs1980251	0.438756	rs7299943	0.633636	rs10773002	0.593186	rs10773002	0.295842	rs7304782	0.255392	rs7304782	Intelligence	Intelligence	RP11-282O18.3	Sigmoid	YES
ENSG00000183458.13	genus..Eubacteriumventriosumgroup.id.11341	1958	0.873474	rs9927842	0.734817	rs9927842	0.726735	rs9927842	0.627178	rs9927842	0.619095	rs7404466	0.480438	rs9927842	0.472356	rs9927842	Intelligence	Intelligence	RP11-958N24.1	Sigmoid	NO
ENSG00000255277.3	genus..Eubacteriumventriosumgroup.id.11341	1885	0.889498	rs7192563	0.821348	rs7192563	0.817279	rs7192563	0.432039	rs7192563	0.42797	rs7192563	0.359819	rs9927842	0.35575	rs7192563	Intelligence	Intelligence	ABCC6P2	Sigmoid	NO
ENSG00000267405.1	genus.Coprobacter.id.949	3145	0.924108	rs4793157	0.843668	rs4793157	0.814247	rs4793157	0.866067	rs4793157	0.836646	rs4793157	0.756206	rs4793157	0.726785	rs4793157	Intelligence	Intelligence	CTC-296K1.4	Sigmoid	NO
ENSG00000260075.1	genus.Fusicatenibacter.id.11305	3577	0.985524	rs17698176	0.654421	rs17698176	0.653523	rs17698176	0.960877	rs17698176	0.959979	rs17698176	0.628876	rs17698176	0.627978	rs17698176	Intelligence	Intelligence	NSFP1	Sigmoid	NO
ENSG00000100106.19	genus.LachnospiraceaeUCG004.id.11324	3549	0.950217	rs4396807	0.655382	rs4396807	0.63528	rs4396807	0.885538	rs4396807	0.865436	rs4396807	0.570601	rs4396807	0.550499	rs4396807	Intelligence	Intelligence	TRIOBP	Sigmoid	NO
ENSG00000163807.5	genus.Slackia.id.825	3083	0.930158	rs58765911	0.515087	rs58765911	0.502204	rs58765911	0.882243	rs58765911	0.86936	rs58765911	0.454289	rs58765911	0.441405	rs58765911	Intelligence	Intelligence	KIAA1143	Sigmoid	NO
ENSG00000263001.5	genus..Eubacteriumruminantiumgroup.id.11340	1555	0.75584	rs35005436	0.546126	rs35005436	0.540557	rs35005436	0.477731	rs35005436	0.472163	rs35005436	0.262448	rs35005436	0.25688	rs35005436	Intelligence	Intelligence	GTF2I	Sigmoid	NO
ENSG00000263001.5	genus..Ruminococcusgauvreauiigroup.id.11342	1582	0.743589	rs35005436	0.515774	rs35005436	0.513931	rs35005436	0.475689	rs35005436	0.473846	rs35005436	0.246031	rs35005436	0.244187	rs35005436	Intelligence	Intelligence	GTF2I	Sigmoid	YES
ENSG00000214435.7	genus.Subdoligranulum.id.2070	2792	0.745619	rs4919690	0.548882	rs4919690	0.544303	rs4919690	0.448862	rs4919690	0.444283	rs4919690	0.247546	rs4919690	0.242967	rs4919690	Irritability	Irritability	AS3MT	Sigmoid	NO
ENSG00000272195.1	genus.Senegalimassilia.id.11160	4298	0.843142	rs2291426	0.500087	rs2291426	0.487837	rs2291426	0.693613	rs2291426	0.681363	rs2291426	0.338307	rs2291426	0.326057	rs2291426	Irritability	Irritability	RP11-156E8.1	Sigmoid	NO
ENSG00000189350.12	genus.LachnospiraceaeND3007group.id.11317	4203	0.783919	rs7567935	0.532432	rs7567935	0.526349	rs7567935	0.561484	rs7567935	0.555401	rs7567935	0.303914	rs7567935	0.297831	rs7567935	Irritability	Irritability	TOGARAM2	Sigmoid	NO
ENSG00000189350.12	genus.Roseburia.id.2012	4264	0.830687	rs7567935	0.637576	rs4432405	0.63107	rs4432405	0.536014	rs7567935	0.529508	rs7567935	0.336398	rs4432405	0.329892	rs4432405	Irritability	Irritability	TOGARAM2	Sigmoid	NO
ENSG00000149292.16	genus.Desulfovibrio.id.3173	3846	0.748489	rs11214577	0.694547	rs7939992	0.682328	rs7939992	0.22559	rs11214577	0.213371	rs11214577	0.159429	rs11214577	0.14721	rs11214577	Loneliness	Loneliness	TTC12	Sigmoid	NO
ENSG00000278376.1	genus..Eubacteriumrectalegroup.id.14374	3718	0.893393	rs557990	0.686017	rs557990	0.676824	rs557990	0.693355	rs557990	0.684162	rs557990	0.476786	rs557990	0.467593	rs557990	Loneliness	Loneliness	RP11-158I9.8	Sigmoid	NO
ENSG00000275409.1	genus.Marvinbryantia.id.2005	4602	0.966643	rs2062519	0.539065	rs2062519	0.528049	rs2062519	0.95234	rs2062519	0.941324	rs2062519	0.513745	rs2062519	0.502729	rs2062519	Loneliness	Loneliness	RP11-131L12.4	Sigmoid	NO
ENSG00000186615.10	genus.RuminococcaceaeUCG002.id.11360	4524	0.649428	rs9972177	0.57661	rs9972177	0.561021	rs9972177	0.223632	rs10143002	0.208043	rs10143002	0.135225	rs9972177	0.119636	rs9972177	Migraine	Migraine	KTN1-AS1	Sigmoid	NO
ENSG00000182541.17	genus..Eubacteriumrectalegroup.id.14374	3422	0.854926	rs6518737	0.706704	rs5749272	0.668427	rs6518737	0.535347	rs5749272	0.497069	rs878718	0.348848	rs5749272	0.310571	rs6518737	Narcolepsy	Narcolepsy	LIMK2	Sigmoid	YES
ENSG00000182541.17	genus.Romboutsia.id.11347	3385	0.925942	rs878718	0.892013	rs878718	0.857486	rs878718	0.821051	rs878718	0.786524	rs878718	0.752595	rs878718	0.718068	rs878718	Narcolepsy	Narcolepsy	LIMK2	Sigmoid	NO
ENSG00000275409.1	genus.Marvinbryantia.id.2005	4187	0.915809	rs2062519	0.554253	rs2062519	0.532516	rs2062519	0.865749	rs2062519	0.844013	rs2062519	0.482457	rs2062519	0.46072	rs2062519	Neuroticism	Neuroticism	RP11-131L12.4	Sigmoid	NO
ENSG00000213965.3	genus..Eubacteriumhalliigroup.id.11338	3964	0.841686	rs12609685	0.796869	rs2287882	0.7882	rs12609685	0.233212	rs12609685	0.224543	rs12609685	0.179726	rs12609685	0.171057	rs12609685	Neuroticism	Neuroticism	NUDT19	Sigmoid	NO
ENSG00000267475.1	genus..Eubacteriumhalliigroup.id.11338	3964	0.775023	rs12972109	0.68877	rs12972109	0.67642	rs12972109	0.302662	rs12972109	0.290312	rs12972109	0.204059	rs12972109	0.19171	rs12972109	Neuroticism	Neuroticism	CTD-2538C1.2	Sigmoid	NO
ENSG00000272195.1	genus.Senegalimassilia.id.11160	2486	0.652492	rs10927367	0.344127	rs10927367	0.340846	rs10927367	0.477181	rs10927367	0.4739	rs10927367	0.165534	rs10927367	0.162253	rs10927367	Neuroticism	Neuroticism	RP11-156E8.1	Sigmoid	NO
ENSG00000163807.5	genus.Slackia.id.825	3028	0.815414	rs58765911	0.53622	rs58765911	0.501499	rs58765911	0.691426	rs58765911	0.656705	rs58765911	0.377511	rs9826486	0.342791	rs58765911	Neuroticism	Neuroticism	KIAA1143	Sigmoid	NO
ENSG00000163681.14	genus.Victivallis.id.2256	3139	0.733285	rs6787430	0.60497	rs6787430	0.590356	rs6787430	0.36763	rs6787430	0.353016	rs6787430	0.224701	rs6787430	0.210086	rs6787430	Neuroticism	Neuroticism	SLMAP	Sigmoid	NO
ENSG00000106399.11	genus..Eubacteriumventriosumgroup.id.11341	4704	0.736523	rs3735460	0.688143	rs3735460	0.617949	rs3735460	0.412044	rs3735460	0.341849	rs3735460	0.293469	rs3735460	0.223275	rs3735460	Neuroticism	Neuroticism	RPA3	Sigmoid	NO
ENSG00000189350.12	genus.LachnospiraceaeND3007group.id.11317	4338	0.662505	rs7567935	0.52237	rs7567935	0.516316	rs7567935	0.310004	rs7567935	0.30395	rs7567935	0.163814	rs7567935	0.157761	rs7567935	Parkinson_Disease	Parkinson_Disease	TOGARAM2	Sigmoid	NO
ENSG00000189350.12	genus.Roseburia.id.2012	4399	0.752178	rs4432405	0.653873	rs4432405	0.646373	rs4432405	0.31541	rs4432405	0.30791	rs4432405	0.209605	rs112413063	0.202106	rs4432405	Parkinson_Disease	Parkinson_Disease	TOGARAM2	Sigmoid	NO
ENSG00000164733.20	genus.Akkermansia.id.4037	4128	0.765967	rs1736086	0.697573	rs13276352	0.569306	rs1293331	0.700547	rs13276352	0.572281	rs1736086	0.503887	rs13276352	0.37562	rs1293331	Parkinson_Disease	Parkinson_Disease	CTSB	Sigmoid	NO
ENSG00000164733.20	genus.Streptococcus.id.1853	4240	0.777489	rs1293322	0.687259	rs1293322	0.574171	rs1293322	0.673159	rs13276352	0.560071	rs1293322	0.469841	rs13276352	0.356753	rs1293322	Parkinson_Disease	Parkinson_Disease	CTSB	Sigmoid	NO
ENSG00000169710.8	genus.Paraprevotella.id.962	4152	0.782776	rs4261598	0.757093	rs4261598	0.745408	rs4261598	0.152393	rs56043453	0.140708	rs4261598	0.115025	rs56043453	0.10334	rs4261598	Pulse_rate	Pulse_rate	FASN	Sigmoid	NO
ENSG00000176155.18	genus.Paraprevotella.id.962	3890	0.819281	rs4280305	0.804022	rs4280305	0.794272	rs4280305	0.137444	rs4280305	0.127694	rs4280305	0.112435	rs56043453	0.102685	rs4280305	Pulse_rate	Pulse_rate	CCDC57	Sigmoid	NO
ENSG00000267106.5	genus..Eubacteriumoxidoreducensgroup.id.11339	4097	0.753765	rs10414485	0.569338	rs10414485	0.493625	rs10414485	0.64774	rs10414485	0.572026	rs10414485	0.387599	rs10414485	0.311886	rs10414485	Pulse_rate	Pulse_rate	ZNF561-AS1	Sigmoid	NO
ENSG00000277587.1	genus..Eubacteriumoxidoreducensgroup.id.11339	4040	0.803147	rs10402985	0.635764	rs10402985	0.576178	rs10402985	0.665544	rs10402985	0.605957	rs10402985	0.438575	rs7259190	0.378988	rs10402985	Pulse_rate	Pulse_rate	CTD-3116E22.8	Sigmoid	NO
ENSG00000226450.2	genus.Alistipes.id.968	3529	0.794782	rs742086	0.683226	rs742086	0.68174	rs742086	0.365683	rs742086	0.364197	rs742086	0.252641	rs742086	0.251155	rs742086	Pulse_rate	Pulse_rate	CYP2D8P	Sigmoid	YES
ENSG00000100296.13	genus.LachnospiraceaeNC2004group.id.11316	3069	0.770063	rs5763300	0.720613	rs5763300	0.716467	rs5763300	0.195238	rs5763300	0.191092	rs5763300	0.141642	rs5763300	0.137495	rs5763300	Pulse_rate	Pulse_rate	THOC5	Sigmoid	NO
ENSG00000130921.7	genus.Allisonella.id.2174	1866	0.742089	rs2851447	0.469392	rs2851447	0.408303	rs7299943	0.529925	rs2851447	0.468835	rs2851447	0.196139	rs2851447	0.135049	rs2851447	Schizophrenia	Schizophrenia	C12orf65	Sigmoid	YES
ENSG00000235423.8	genus.Allisonella.id.2174	1909	0.869228	rs10773002	0.406346	rs10773002	0.37554	rs10773002	0.799993	rs10773002	0.769188	rs10773002	0.306305	rs10773002	0.2755	rs10773002	Schizophrenia	Schizophrenia	RP11-282O18.3	Sigmoid	YES
ENSG00000100731.15	genus.CandidatusSoleaferrea.id.11350	3777	0.629984	rs2810078	0.612591	rs2810078	0.523615	rs2810078	0.335454	rs2810078	0.246478	rs2810078	0.229085	rs2810078	0.140109	rs2810078	Schizophrenia	Schizophrenia	PCNX1	Sigmoid	YES
ENSG00000168411.13	genus.LachnospiraceaeNC2004group.id.11316	3845	0.690976	rs6564132	0.58164	rs6564132	0.577456	rs6564132	0.257725	rs6564132	0.253541	rs6564132	0.144205	rs6564132	0.140021	rs6564132	Schizophrenia	Schizophrenia	RFWD3	Sigmoid	NO
ENSG00000172687.13	genus.Desulfovibrio.id.3173	5489	0.9174	rs646657	0.581759	rs646657	0.558497	rs646657	0.855194	rs646657	0.831931	rs646657	0.496291	rs646657	0.473028	rs646657	Schizophrenia	Schizophrenia	ZNF738	Sigmoid	NO
ENSG00000117601.13	genus..Clostridiuminnocuumgroup.id.14397	2530	0.890574	rs6678487	0.860714	rs6678487	0.77993	rs12089405	0.794036	rs6678487	0.713252	rs6678487	0.683392	rs6678487	0.602608	rs12089405	Schizophrenia	Schizophrenia	SERPINC1	Sigmoid	NO
ENSG00000224086.5	genus.Olsenella.id.822	1761	0.732361	rs240066	0.569838	rs240066	0.564885	rs240066	0.392365	rs240066	0.387412	rs240066	0.224888	rs240066	0.219935	rs240066	Schizophrenia	Schizophrenia	LL22NC03-86G7.1	Sigmoid	NO
ENSG00000004534.14	genus.Dorea.id.1997	1992	0.848998	rs11925192	0.726848	rs11925192	0.706132	rs11925192	0.533083	rs11925192	0.512367	rs11925192	0.390217	rs11925192	0.369501	rs11925192	Schizophrenia	Schizophrenia	RBM6	Sigmoid	NO
ENSG00000015676.17	genus.Anaerostipes.id.1991	3899	0.585103	rs10251099	0.612246	rs307006	0.497421	rs307006	0.315149	rs10251099	0.200323	rs10251099	0.227466	rs307001	0.112641	rs10251099	Schizophrenia	Schizophrenia	NUDCD3	Sigmoid	NO
ENSG00000227603.1	genus.Victivallis.id.2256	3011	0.914639	rs55766809	0.637254	rs3815563	0.606074	rs55766809	0.852606	rs3815563	0.821426	rs55766809	0.544041	rs3815563	0.512861	rs3815563	Schizophrenia	Schizophrenia	RP11-165J3.6	Sigmoid	NO
ENSG00000100731.15	genus.CandidatusSoleaferrea.id.11350	3676	0.632141	rs2810101	0.592903	rs2810101	0.560817	rs2810101	0.204009	rs2810101	0.171922	rs2810101	0.132684	rs2810101	0.100598	rs2810101	Systolic_Blood_Pressure	Systolic_Blood_Pressure	PCNX1	Sigmoid	YES
ENSG00000198951.11	genus.LachnospiraceaeFCS020group.id.11314	3408	0.726321	rs133376	0.517299	rs133376	0.504572	rs133376	0.470311	rs133376	0.457584	rs133376	0.248562	rs133376	0.235835	rs133376	Systolic_Blood_Pressure	Systolic_Blood_Pressure	NAGA	Sigmoid	NO
ENSG00000100106.19	genus.LachnospiraceaeUCG004.id.11324	3562	0.799791	rs8136757	0.731707	rs8136757	0.714585	rs8136757	0.292741	rs4396807	0.27562	rs4396807	0.207536	rs8136757	0.190414	rs8136757	Systolic_Blood_Pressure	Systolic_Blood_Pressure	TRIOBP	Sigmoid	NO
ENSG00000153208.16	genus..Eubacteriumfissicatenagroup.id.14373	2519	0.855537	rs10496439	0.759604	rs10496439	0.741986	rs10496439	0.485297	rs10496439	0.46768	rs10496439	0.371746	rs10496439	0.354128	rs10496439	Systolic_Blood_Pressure	Systolic_Blood_Pressure	MERTK	Sigmoid	YES
ENSG00000138468.15	genus.Victivallis.id.2256	3375	0.678683	rs11708616	0.597086	rs11708616	0.582561	rs11708616	0.250486	rs11708616	0.235961	rs11708616	0.154364	rs11708616	0.139839	rs11708616	Systolic_Blood_Pressure	Systolic_Blood_Pressure	SENP7	Sigmoid	NO
ENSG00000178950.16	genus.Akkermansia.id.4037	3492	0.937122	rs17781378	0.54119	rs17781378	0.539471	rs17781378	0.86709	rs17781378	0.86537	rs17781378	0.469438	rs17781378	0.467719	rs17781378	Systolic_Blood_Pressure	Systolic_Blood_Pressure	GAK	Sigmoid	YES
ENSG00000215190.9	genus.Coprococcus3.id.11303	1598	0.788016	rs6937922	0.6936	rs6937922	0.688765	rs6937922	0.327262	rs6937922	0.322427	rs6937922	0.228012	rs6937922	0.223177	rs6937922	Systolic_Blood_Pressure	Systolic_Blood_Pressure	LINC00680	Sigmoid	NO
ENSG00000272842.1	genus.RikenellaceaeRC9gutgroup.id.11191	4208	0.96616	rs11999553	0.496266	rs11999553	0.487423	rs11999553	0.946256	rs11999553	0.937413	rs1961991	0.467519	rs11999553	0.458676	rs11999553	Systolic_Blood_Pressure	Systolic_Blood_Pressure	RP11-513M16.7	Sigmoid	NO
ENSG00000100106.19	genus.LachnospiraceaeUCG004.id.11324	3562	0.803753	rs8136757	0.734227	rs8136757	0.725222	rs8136757	0.276506	rs4396807	0.267501	rs4396807	0.197975	rs8136757	0.188971	rs8136757	Tense	Tense	TRIOBP	Sigmoid	NO
ENSG00000227603.1	genus.Victivallis.id.2256	2988	0.927586	rs7862998	0.639362	rs75395683	0.581221	rs7862998	0.96136	rs75395683	0.90322	rs7859267	0.614995	rs75395683	0.556855	rs55766809	Tense	Tense	RP11-165J3.6	Sigmoid	NO
ENSG00000111328.6	genus.Allisonella.id.2174	1908	0.963041	rs1790120	0.746444	rs1790120	0.73398	rs1790120	0.908184	rs1790120	0.89572	rs1790120	0.679123	rs1790120	0.66666	rs1790120	Allergic disease	ebi-a-GCST005038	CDK2AP1	Sigmoid	YES
ENSG00000130921.7	genus.Allisonella.id.2174	1851	0.933181	rs585522	0.670455	rs585522	0.647496	rs585522	0.895452	rs585522	0.872493	rs585522	0.609767	rs585522	0.586808	rs585522	Allergic disease	ebi-a-GCST005038	C12orf65	Sigmoid	YES
ENSG00000235423.8	genus.Allisonella.id.2174	1894	0.870693	rs585522	0.612583	rs585522	0.56789	rs585522	0.830885	rs585522	0.786192	rs585522	0.528082	rs585522	0.48339	rs585522	Allergic disease	ebi-a-GCST005038	RP11-282O18.3	Sigmoid	YES
ENSG00000111328.6	genus.LachnospiraceaeNK4A136group.id.11319	3024	0.898069	rs1879380	0.48589	rs1879380	0.454853	rs1879380	0.839451	rs1879380	0.808414	rs12824957	0.396235	rs1879380	0.365198	rs1879380	Allergic disease	ebi-a-GCST005038	CDK2AP1	Sigmoid	NO
ENSG00000272462.2	genus.RuminococcaceaeNK4A214group.id.11358	4557	0.924654	rs12204800	0.932305	rs12204800	0.908182	rs12204800	0.384211	rs12204800	0.360088	rs12204800	0.367739	rs12204800	0.343616	rs12204800	Allergic disease	ebi-a-GCST005038	U91328.19	Sigmoid	NO
ENSG00000140400.16	genus.Tyzzerella3.id.11335	2198	0.793088	rs7171507	0.776476	rs7171507	0.760842	rs7171507	0.157138	rs7171507	0.141504	rs7171507	0.124892	rs7171507	0.109258	rs7171507	FVC	ebi-a-GCST007429	MAN2C1	Sigmoid	NO
ENSG00000167216.16	genus.Lachnospira.id.2004	3566	0.812154	rs8098688	0.805245	rs8098688	0.773613	rs8098688	0.202571	rs8099378	0.170939	rs8099378	0.16403	rs8098688	0.132397	rs8098688	FVC	ebi-a-GCST007429	KATNAL2	Sigmoid	NO
ENSG00000100997.18	genus.Parasutterella.id.2892	3266	0.731118	rs2482943	0.802047	rs7453	0.670153	rs4355182	0.38027	rs7453	0.248376	rs2482943	0.319305	rs7453	0.187411	rs4355182	FVC	ebi-a-GCST007429	ABHD12	Sigmoid	YES
ENSG00000100997.18	genus.RikenellaceaeRC9gutgroup.id.11191	2905	0.611268	rs2482943	0.689406	rs6037062	0.515497	rs2482943	0.431034	rs6037062	0.257126	rs6138556	0.335263	rs6037062	0.161354	rs2482943	FVC	ebi-a-GCST007429	ABHD12	Sigmoid	NO
ENSG00000226450.2	genus.Alistipes.id.968	3616	0.864542	rs742086	0.678009	rs742086	0.671487	rs742086	0.596489	rs742086	0.589966	rs742086	0.403434	rs742086	0.396911	rs742086	FVC	ebi-a-GCST007429	CYP2D8P	Sigmoid	YES
ENSG00000182541.17	genus..Eubacteriumrectalegroup.id.14374	3432	0.89742	rs5997896	0.797344	rs5997896	0.773206	rs5997896	0.659057	rs5997896	0.634919	rs5997896	0.534843	rs5749272	0.510705	rs5997896	FVC	ebi-a-GCST007429	LIMK2	Sigmoid	YES
ENSG00000100106.19	genus.LachnospiraceaeUCG004.id.11324	3691	0.969998	rs8136757	0.745717	rs8136757	0.726273	rs8136757	0.959583	rs8136757	0.940138	rs8136757	0.715858	rs8136757	0.696414	rs8136757	FVC	ebi-a-GCST007429	TRIOBP	Sigmoid	NO
ENSG00000182541.17	genus.Romboutsia.id.11347	3395	0.858726	rs878718	0.691524	rs878718	0.669438	rs878718	0.464814	rs5997896	0.442728	rs5997896	0.275526	rs5997896	0.253441	rs5997896	FVC	ebi-a-GCST007429	LIMK2	Sigmoid	NO
ENSG00000163681.14	genus.Victivallis.id.2256	3162	0.953839	rs6787430	0.558631	rs6787430	0.530609	rs6787430	0.958578	rs6787430	0.930555	rs6787430	0.535347	rs6787430	0.507324	rs6787430	FVC	ebi-a-GCST007429	SLMAP	Sigmoid	NO
ENSG00000242600.8	genus..Eubacteriumfissicatenagroup.id.14373	4330	0.613333	rs45558131	0.586063	rs45558131	0.505459	rs45558131	0.319367	rs45558131	0.238763	rs45558131	0.211492	rs45558131	0.130889	rs45558131	PEF	ebi-a-GCST007430	MBL1P	Sigmoid	NO
ENSG00000172613.7	genus.Ruminiclostridium5.id.11355	2286	0.692605	rs76335321	0.60894	rs76335321	0.594843	rs76335321	0.225698	rs76335321	0.211601	rs76335321	0.127936	rs76335321	0.113839	rs76335321	PEF	ebi-a-GCST007430	RAD9A	Sigmoid	NO
ENSG00000172613.7	genus.RuminococcaceaeUCG002.id.11360	2319	0.777057	rs12790261	0.713595	rs12790261	0.705551	rs12790261	0.286529	rs12790261	0.278485	rs12790261	0.215022	rs12790261	0.206978	rs12790261	PEF	ebi-a-GCST007430	RAD9A	Sigmoid	YES
ENSG00000117601.13	genus..Clostridiuminnocuumgroup.id.14397	2525	0.902344	rs12089405	0.887954	rs12089405	0.811554	rs12089405	0.847264	rs12089405	0.770864	rs12089405	0.756474	rs12089405	0.680075	rs12089405	PEF	ebi-a-GCST007430	SERPINC1	Sigmoid	NO
ENSG00000100997.18	genus.Parasutterella.id.2892	3264	0.770757	rs2482943	0.789318	rs6083853	0.715968	rs6083853	0.294787	rs6138556	0.221438	rs6138556	0.239998	rs6083853	0.166648	rs6083853	PEF	ebi-a-GCST007430	ABHD12	Sigmoid	YES
ENSG00000100997.18	genus.RikenellaceaeRC9gutgroup.id.11191	2902	0.622289	rs2482943	0.677064	rs2482943	0.538216	rs2482943	0.367354	rs6138556	0.228506	rs6138556	0.283281	rs2482943	0.144432	rs2482943	PEF	ebi-a-GCST007430	ABHD12	Sigmoid	NO
ENSG00000100106.19	genus.LachnospiraceaeUCG004.id.11324	3699	0.824979	rs8136757	0.73012	rs8136757	0.672305	rs8136757	0.548959	rs8136757	0.491144	rs8136757	0.396285	rs8136757	0.33847	rs8136757	PEF	ebi-a-GCST007430	TRIOBP	Sigmoid	NO
ENSG00000153832.11	genus.Lachnospira.id.2004	4712	0.98254	rs475316	0.643324	rs475316	0.632566	rs475316	0.97976	rs475316	0.969002	rs475316	0.629786	rs475316	0.619027	rs475316	PEF	ebi-a-GCST007430	FBXO36	Sigmoid	NO
ENSG00000114021.11	genus.Slackia.id.825	3425	0.812192	rs277627	0.734136	rs277627	0.715001	rs277627	0.450814	rs277627	0.43168	rs277627	0.353624	rs277627	0.334489	rs277627	PEF	ebi-a-GCST007430	NIT2	Sigmoid	NO
ENSG00000163681.14	genus.Victivallis.id.2256	3176	0.932808	rs6787430	0.579961	rs6787430	0.541495	rs6787430	0.93416	rs6787430	0.895694	rs6787430	0.542847	rs6787430	0.504381	rs6787430	PEF	ebi-a-GCST007430	SLMAP	Sigmoid	NO
ENSG00000015676.17	genus.Anaerostipes.id.1991	3854	0.869201	rs307006	0.590714	rs307006	0.525452	rs307006	0.850538	rs307006	0.785276	rs307006	0.506789	rs307006	0.441528	rs307006	PEF	ebi-a-GCST007430	NUDCD3	Sigmoid	NO
ENSG00000134283.17	genus.DefluviitaleaceaeUCG011.id.11287	4588	0.79652	rs11832772	0.768733	rs7134130	0.764966	rs7134130	0.189032	rs11832772	0.185265	rs11832772	0.157478	rs7134130	0.153712	rs7134130	FEV1/FVC	ebi-a-GCST007431	PPHLN1	Sigmoid	NO
ENSG00000139168.7	genus.DefluviitaleaceaeUCG011.id.11287	4570	0.822128	rs3747562	0.768869	rs3747562	0.766843	rs3747562	0.254252	rs3747562	0.252226	rs3747562	0.198966	rs11832772	0.196941	rs3747562	FEV1/FVC	ebi-a-GCST007431	ZCRB1	Sigmoid	NO
ENSG00000139168.7	genus.LachnospiraceaeNK4A136group.id.11319	4780	0.688239	rs3747562	0.600233	rs3747562	0.592755	rs3747562	0.247803	rs3747562	0.240326	rs3747562	0.152319	rs3747562	0.144842	rs3747562	FEV1/FVC	ebi-a-GCST007431	ZCRB1	Sigmoid	YES
ENSG00000134283.17	genus.Parasutterella.id.2892	4721	0.743861	rs11832772	0.706075	rs11832772	0.703762	rs11832772	0.184109	rs11832772	0.181797	rs11832772	0.144011	rs11832772	0.141699	rs11832772	FEV1/FVC	ebi-a-GCST007431	PPHLN1	Sigmoid	NO
ENSG00000139168.7	genus.Parasutterella.id.2892	4703	0.862745	rs3747562	0.821245	rs3747562	0.820021	rs3747562	0.243815	rs3747562	0.24259	rs3747562	0.201091	rs3747562	0.199867	rs3747562	FEV1/FVC	ebi-a-GCST007431	ZCRB1	Sigmoid	NO
ENSG00000188388.10	genus.Enterorhabdus.id.820	3798	0.751207	rs62029649	0.716943	rs62029649	0.552614	rs62029649	0.750453	rs62029649	0.586125	rs62029649	0.55186	rs366717	0.387532	rs62029649	FEV1/FVC	ebi-a-GCST007431	GOLGA6L3	Sigmoid	NO
ENSG00000166912.16	genus.Victivallis.id.2256	1948	0.896335	rs2955788	0.716965	rs8040296	0.708507	rs8040296	0.658978	rs2955788	0.650519	rs2955788	0.471149	rs2955788	0.462691	rs2955788	FEV1/FVC	ebi-a-GCST007431	MTMR10	Sigmoid	NO
ENSG00000276234.4	genus.CandidatusSoleaferrea.id.11350	2175	0.714052	rs72828246	0.596965	rs72828246	0.581188	rs72828246	0.347684	rs72828246	0.331908	rs72828246	0.21482	rs72828246	0.199043	rs72828246	FEV1/FVC	ebi-a-GCST007431	TADA2A	Sigmoid	YES
ENSG00000172687.13	genus.Desulfovibrio.id.3173	5418	0.76362	rs646657	0.605868	rs646657	0.589461	rs646657	0.46207	rs646657	0.445664	rs646657	0.287911	rs646657	0.271505	rs646657	FEV1/FVC	ebi-a-GCST007431	ZNF738	Sigmoid	NO
ENSG00000100106.19	genus.LachnospiraceaeUCG004.id.11324	3704	0.873646	rs8136757	0.742026	rs8136757	0.732094	rs8136757	0.551432	rs8136757	0.5415	rs8136757	0.40988	rs8136757	0.399948	rs8136757	FEV1/FVC	ebi-a-GCST007431	TRIOBP	Sigmoid	NO
ENSG00000163681.14	genus.Victivallis.id.2256	3181	0.77267	rs6787430	0.677554	rs62259026	0.493573	rs6787430	0.900417	rs62259026	0.716437	rs6787430	0.621321	rs62259026	0.43734	rs62259026	FEV1/FVC	ebi-a-GCST007431	SLMAP	Sigmoid	NO
ENSG00000111328.6	genus.Allisonella.id.2174	1914	0.759179	rs1790120	0.751058	rs1790120	0.701375	rs1790120	0.282781	rs1790120	0.233097	rs1790120	0.224977	rs1790120	0.175294	rs1790120	FEV1	ebi-a-GCST007432	CDK2AP1	Sigmoid	YES
ENSG00000130921.7	genus.Allisonella.id.2174	1858	0.759047	rs1626703	0.479073	rs7299943	0.429163	rs7299943	0.54348	rs1626703	0.49357	rs1626703	0.213596	rs7139321	0.163685	rs7139321	FEV1	ebi-a-GCST007432	C12orf65	Sigmoid	YES
ENSG00000235423.8	genus.Allisonella.id.2174	1900	0.704843	rs1626703	0.415359	rs1626703	0.35431	rs1626703	0.531448	rs1626703	0.470399	rs1626703	0.180914	rs1626703	0.119865	rs1626703	FEV1	ebi-a-GCST007432	RP11-282O18.3	Sigmoid	YES
ENSG00000167216.16	genus.Lachnospira.id.2004	3557	0.819096	rs8098688	0.808168	rs8098688	0.761631	rs8098688	0.313303	rs111688438	0.266766	rs8099378	0.255838	rs111688438	0.209301	rs111688438	FEV1	ebi-a-GCST007432	KATNAL2	Sigmoid	NO
ENSG00000117601.13	genus..Clostridiuminnocuumgroup.id.14397	2502	0.861171	rs12089405	0.868001	rs1987872	0.829726	rs12089405	0.274221	rs1987872	0.235947	rs12089405	0.242777	rs1987872	0.204502	rs12089405	FEV1	ebi-a-GCST007432	SERPINC1	Sigmoid	NO
ENSG00000226450.2	genus.Alistipes.id.968	3565	0.762658	rs742086	0.683711	rs742086	0.682742	rs742086	0.259648	rs742086	0.258679	rs742086	0.179732	rs742086	0.178763	rs742086	FEV1	ebi-a-GCST007432	CYP2D8P	Sigmoid	YES
ENSG00000153832.11	genus.Lachnospira.id.2004	4674	0.840714	rs475316	0.675365	rs475316	0.609935	rs475316	0.714935	rs475316	0.649506	rs475316	0.484157	rs475316	0.418727	rs475316	FEV1	ebi-a-GCST007432	FBXO36	Sigmoid	NO
ENSG00000176945.16	genus.Catenibacterium.id.2153	3503	0.938119	rs2140088	0.134396	rs2140088	0.132509	rs2140088	0.916848	rs2140088	0.914961	rs2140088	0.111238	rs2140088	0.109351	rs2140088	FEV1	ebi-a-GCST007432	MUC20	Sigmoid	NO
ENSG00000163681.14	genus.Victivallis.id.2256	3176	0.954194	rs6787430	0.555846	rs6787430	0.52835	rs6787430	0.958182	rs6787430	0.930685	rs6787430	0.532338	rs6787430	0.504841	rs6787430	FEV1	ebi-a-GCST007432	SLMAP	Sigmoid	NO
ENSG00000015676.17	genus.Anaerostipes.id.1991	3873	0.867867	rs307006	0.586794	rs307006	0.525089	rs307006	0.839387	rs307006	0.777683	rs307006	0.496609	rs307006	0.434905	rs307006	FEV1	ebi-a-GCST007432	NUDCD3	Sigmoid	NO
ENSG00000263001.5	genus..Eubacteriumruminantiumgroup.id.11340	1654	0.656402	rs35005436	0.542991	rs35005436	0.536849	rs35005436	0.263057	rs35005436	0.256916	rs35005436	0.143505	rs35005436	0.137363	rs35005436	FEV1	ebi-a-GCST007432	GTF2I	Sigmoid	NO
ENSG00000263001.5	genus..Ruminococcusgauvreauiigroup.id.11342	1680	0.633913	rs35005436	0.515977	rs35005436	0.507307	rs35005436	0.265004	rs35005436	0.256333	rs35005436	0.138397	rs35005436	0.129727	rs35005436	FEV1	ebi-a-GCST007432	GTF2I	Sigmoid	YES
ENSG00000143452.15	genus.Gordonibacter.id.821	2116	0.70938	rs7521592	0.661556	rs7521592	0.641573	rs7521592	0.214232	rs7521592	0.194249	rs7521592	0.146424	rs7521592	0.126441	rs7521592	Pneumonia	ieu-b-4976	HORMAD1	Sigmoid	NO
ENSG00000004534.14	genus.Dorea.id.1997	1994	0.788135	rs11925192	0.725809	rs11925192	0.708109	rs11925192	0.304453	rs11925192	0.286753	rs11925192	0.224427	rs11925192	0.206728	rs11925192	Pain in throat and chest	ukb-a-581	RBM6	Sigmoid	NO
ENSG00000172613.7	genus.Ruminiclostridium5.id.11355	2347	0.994609	rs76335321	0.67682	rs56088284	0.672858	rs76335321	0.996411	rs56088284	0.992449	rs56088284	0.67466	rs56088284	0.670698	rs56088284	Hand grip strength (right)	ukb-b-10215	RAD9A	Sigmoid	NO
ENSG00000172613.7	genus.RuminococcaceaeUCG002.id.11360	2380	0.995947	rs7952436	0.510165	rs7952436	0.50827	rs12790261	0.992279	rs7952436	0.990384	rs56088284	0.504602	rs7952436	0.502706	rs7952436	Hand grip strength (right)	ukb-b-10215	RAD9A	Sigmoid	YES
ENSG00000032742.17	genus.Veillonella.id.2198	4347	0.745903	rs113358599	0.802483	rs113358599	0.730414	rs113358599	0.223246	rs67962655	0.151176	rs67962655	0.207757	rs4558260	0.135688	rs4558260	Hand grip strength (right)	ukb-b-10215	IFT88	Sigmoid	NO
ENSG00000176700.19	genus.Enterorhabdus.id.820	3329	0.673249	rs3748374	0.671244	rs3748374	0.611714	rs3748374	0.23481	rs3748374	0.17528	rs3748374	0.173275	rs9989259	0.113745	rs3748374	Hand grip strength (right)	ukb-b-10215	SCAND2P	Sigmoid	NO
ENSG00000259905.5	genus.Enterorhabdus.id.820	5263	0.881156	rs12592162	0.626411	rs12592162	0.610019	rs12592162	0.72781	rs12592162	0.711417	rs12592162	0.456673	rs12592162	0.44028	rs12592162	Hand grip strength (right)	ukb-b-10215	PWRN1	Sigmoid	NO
ENSG00000260760.1	genus.Enterorhabdus.id.820	5286	0.856936	rs12592162	0.726654	rs57497203	0.706758	rs59713755	0.509259	rs57497203	0.489363	rs12592162	0.359081	rs57497203	0.339185	rs57497203	Hand grip strength (right)	ukb-b-10215	PWRN3	Sigmoid	NO
ENSG00000140400.16	genus.Tyzzerella3.id.11335	2232	0.800492	rs7171507	0.812808	rs7171507	0.64948	rs7171507	0.840989	rs7171507	0.677661	rs7171507	0.689977	rs7171507	0.526649	rs7171507	Hand grip strength (right)	ukb-b-10215	MAN2C1	Sigmoid	NO
ENSG00000260274.1	genus.Tyzzerella3.id.11335	2232	0.794621	rs11637068	0.821153	rs11637068	0.653018	rs11637068	0.81534	rs11637068	0.647205	rs11637068	0.673738	rs11637068	0.505603	rs11637068	Hand grip strength (right)	ukb-b-10215	RP11-817O13.8	Sigmoid	NO
ENSG00000141759.14	genus.Methanobrevibacter.id.123	2853	0.687839	rs8083389	0.632556	rs8083389	0.619901	rs8083389	0.195906	rs8083389	0.183252	rs8083389	0.127969	rs8083389	0.115314	rs8083389	Hand grip strength (right)	ukb-b-10215	TXNL4A	Sigmoid	YES
ENSG00000171574.17	genus.Allisonella.id.2174	1999	0.733433	rs12985394	0.711341	rs12985394	0.683697	rs12985394	0.195882	rs12985394	0.168237	rs12985394	0.146146	rs12985394	0.118501	rs12985394	Hand grip strength (right)	ukb-b-10215	ZNF584	Sigmoid	YES
ENSG00000088305.18	genus..Ruminococcustorquesgroup.id.14377	2681	0.922462	rs2424905	0.242386	rs2424905	0.213516	rs2424905	0.886208	rs13038881	0.857338	rs13038881	0.177262	rs13038881	0.148393	rs13038881	Hand grip strength (right)	ukb-b-10215	DNMT3B	Sigmoid	NO
ENSG00000198951.11	genus.LachnospiraceaeFCS020group.id.11314	3525	0.668486	rs133376	0.536732	rs133376	0.473789	rs133376	0.455363	rs133376	0.39242	rs133376	0.260665	rs133376	0.197722	rs133376	Hand grip strength (right)	ukb-b-10215	NAGA	Sigmoid	NO
ENSG00000100296.13	genus.LachnospiraceaeNC2004group.id.11316	3123	0.755697	rs5763300	0.723083	rs5763300	0.707972	rs5763300	0.184982	rs5763300	0.169871	rs5763300	0.137257	rs5763300	0.122146	rs5763300	Hand grip strength (right)	ukb-b-10215	THOC5	Sigmoid	NO
ENSG00000182541.17	genus.Romboutsia.id.11347	3427	0.790999	rs878718	0.786442	rs878718	0.767009	rs878718	0.148455	rs878718	0.129023	rs878718	0.124466	rs878718	0.105033	rs878718	Hand grip strength (right)	ukb-b-10215	LIMK2	Sigmoid	NO
ENSG00000213676.10	genus.Oscillibacter.id.2063	12139	0.997438	rs9267806	0.539433	rs9267806	0.538705	rs9267806	0.996323	rs9267806	0.995595	rs9267806	0.53759	rs9267806	0.536862	rs9267806	Hand grip strength (right)	ukb-b-10215	ATF6B	Sigmoid	YES
ENSG00000272462.2	genus.RuminococcaceaeNK4A214group.id.11358	4625	0.925483	rs12201678	0.918454	rs12192649	0.911146	rs12192649	0.190194	rs12201678	0.182887	rs12201678	0.175857	rs12192649	0.16855	rs12192649	Hand grip strength (right)	ukb-b-10215	U91328.19	Sigmoid	NO
ENSG00000004534.14	genus.Dorea.id.1997	1998	0.772703	rs11925192	0.738605	rs11925192	0.67407	rs11925192	0.417939	rs11925192	0.353405	rs11925192	0.319307	rs11925192	0.254772	rs11925192	Leg pain on walking	ukb-b-10387	RBM6	Sigmoid	NO
ENSG00000004534.14	genus.Dorea.id.1997	1998	0.768982	rs4688756	0.729728	rs4688756	0.696901	rs4688756	0.291091	rs4688756	0.258265	rs4688756	0.219011	rs4688756	0.186184	rs4688756	Chest pain or discomfort	ukb-b-10591	RBM6	Sigmoid	NO
ENSG00000163161.12	genus.Bilophila.id.3170	4553	0.917248	rs1011019	0.728269	rs1011019	0.706414	rs1011019	0.78265	rs72848615	0.760795	rs72848615	0.571816	rs72848615	0.549962	rs72848615	Blood clot in the leg (DVT)	ukb-b-11411	ERCC3	Sigmoid	NO
ENSG00000172613.7	genus.Ruminiclostridium5.id.11355	2348	0.973854	rs7952436	0.461244	rs56088284	0.454849	rs76335321	0.947529	rs7952436	0.941134	rs7952436	0.428525	rs56088284	0.42213	rs56088284	PEF	ukb-b-12019	RAD9A	Sigmoid	NO
ENSG00000172613.7	genus.RuminococcaceaeUCG002.id.11360	2381	0.985889	rs7952436	0.745215	rs12790261	0.74046	rs12790261	0.969134	rs7952436	0.964379	rs7952436	0.723705	rs7952436	0.71895	rs7952436	PEF	ukb-b-12019	RAD9A	Sigmoid	YES
ENSG00000140400.16	genus.Tyzzerella3.id.11335	2230	0.869577	rs4368141	0.776695	rs4368141	0.745454	rs4368141	0.563575	rs4368141	0.532334	rs4368141	0.439452	rs4368141	0.408211	rs4368141	PEF	ukb-b-12019	MAN2C1	Sigmoid	NO
ENSG00000260274.1	genus.Tyzzerella3.id.11335	2230	0.874126	rs8029394	0.800035	rs8029394	0.769883	rs8029394	0.52503	rs11637068	0.494878	rs11637068	0.420786	rs8029394	0.390634	rs8029394	PEF	ukb-b-12019	RP11-817O13.8	Sigmoid	NO
ENSG00000100997.18	genus.Parasutterella.id.2892	3292	0.777512	rs2482943	0.789418	rs6076366	0.742433	rs6083853	0.205598	rs6076366	0.158614	rs2482943	0.170519	rs6076366	0.123535	rs6083853	PEF	ukb-b-12019	ABHD12	Sigmoid	YES
ENSG00000153832.11	genus.Lachnospira.id.2004	4750	0.958591	rs475316	0.638512	rs475316	0.62659	rs475316	0.910504	rs475316	0.898582	rs475316	0.578502	rs475316	0.56658	rs475316	PEF	ukb-b-12019	FBXO36	Sigmoid	NO
ENSG00000015676.17	genus.Anaerostipes.id.1991	3903	0.707565	rs307006	0.592403	rs307006	0.525036	rs307006	0.486133	rs307006	0.418766	rs307006	0.303604	rs217433	0.236238	rs307006	PEF	ukb-b-12019	NUDCD3	Sigmoid	NO
ENSG00000072736.18	genus.Anaerofilum.id.2053	1857	0.669887	rs12162068	0.553148	rs12162068	0.550371	rs12162068	0.267592	rs3785111	0.264815	rs3785111	0.148076	rs12162068	0.145298	rs12162068	Emphysema/chronic bronchitis	ukb-b-16207	NFATC3	Sigmoid	NO
ENSG00000111328.6	genus.Allisonella.id.2174	1926	0.983685	rs71444568	0.8019	rs71444568	0.789705	rs71444568	0.984901	rs71444568	0.972706	rs71444568	0.790921	rs71444568	0.778726	rs71444568	Hayfever, allergic rhinitis or eczema	ukb-b-17241	CDK2AP1	Sigmoid	YES
ENSG00000130921.7	genus.Allisonella.id.2174	1869	0.967362	rs585522	0.732895	rs71444568	0.708339	rs585522	0.981112	rs71444568	0.956556	rs585522	0.722089	rs71444568	0.697533	rs71444568	Hayfever, allergic rhinitis or eczema	ukb-b-17241	C12orf65	Sigmoid	YES
ENSG00000235423.8	genus.Allisonella.id.2174	1912	0.915204	rs585522	0.715198	rs585522	0.651401	rs585522	0.958417	rs585522	0.894621	rs585522	0.694614	rs71444568	0.630818	rs585522	Hayfever, allergic rhinitis or eczema	ukb-b-17241	RP11-282O18.3	Sigmoid	YES
ENSG00000238105.7	genus..Eubacteriumhalliigroup.id.11338	3596	0.651625	rs11110266	0.595292	rs11110266	0.578367	rs11110266	0.194205	rs11110266	0.17728	rs11110266	0.120946	rs11110266	0.104022	rs11110266	Hayfever, allergic rhinitis or eczema	ukb-b-17241	GOLGA2P5	Sigmoid	YES
ENSG00000111328.6	genus.LachnospiraceaeNK4A136group.id.11319	3064	0.734821	rs6633	0.534301	rs1879380	0.448076	rs1879380	0.595238	rs6633	0.509012	rs6633	0.308493	rs6633	0.222267	rs6633	Hayfever, allergic rhinitis or eczema	ukb-b-17241	CDK2AP1	Sigmoid	NO
ENSG00000100997.18	genus.Parasutterella.id.2892	3293	0.78373	rs6083853	0.787645	rs6083853	0.749523	rs6083853	0.192245	rs6083853	0.154123	rs6083853	0.158038	rs6076366	0.119915	rs6083853	Hayfever, allergic rhinitis or eczema	ukb-b-17241	ABHD12	Sigmoid	YES
ENSG00000272462.2	genus.RuminococcaceaeNK4A214group.id.11358	4625	0.912628	rs12204800	0.964356	rs12204800	0.880705	rs12204800	0.956194	rs12204800	0.872543	rs12204800	0.924271	rs12204800	0.84062	rs12204800	Hayfever, allergic rhinitis or eczema	ukb-b-17241	U91328.19	Sigmoid	NO
ENSG00000004534.14	genus.Dorea.id.1997	1998	0.822722	rs11925192	0.747723	rs11925192	0.650992	rs11925192	0.712039	rs11925192	0.615308	rs11925192	0.540309	rs11925192	0.443579	rs11925192	Wheeze or whistling in the chest in last year	ukb-b-18335	RBM6	Sigmoid	NO
ENSG00000172613.7	genus.Ruminiclostridium5.id.11355	2346	0.995849	rs56088284	0.480447	rs56088284	0.478438	rs56088284	0.994038	rs56088284	0.99203	rs12790261	0.476627	rs56088284	0.474619	rs56088284	FEV1	ukb-b-19657	RAD9A	Sigmoid	NO
ENSG00000172613.7	genus.RuminococcaceaeUCG002.id.11360	2379	0.996119	rs12790261	0.799581	rs12790261	0.796525	rs12790261	0.997618	rs12790261	0.994562	rs12790261	0.798024	rs12790261	0.794968	rs12790261	FEV1	ukb-b-19657	RAD9A	Sigmoid	YES
ENSG00000259905.5	genus.Enterorhabdus.id.820	5263	0.9137	rs12592162	0.626049	rs12592162	0.599371	rs12592162	0.841679	rs12592162	0.815001	rs12592162	0.52735	rs12592162	0.500672	rs12592162	FEV1	ukb-b-19657	PWRN1	Sigmoid	NO
ENSG00000260760.1	genus.Enterorhabdus.id.820	5286	0.892547	rs12592162	0.724361	rs59713755	0.691055	rs59713755	0.704624	rs12592162	0.671318	rs12592162	0.503133	rs57497203	0.469827	rs57497203	FEV1	ukb-b-19657	PWRN3	Sigmoid	NO
ENSG00000140400.16	genus.Tyzzerella3.id.11335	2231	0.903776	rs10220738	0.772384	rs7171507	0.694039	rs7171507	0.921535	rs10220738	0.84319	rs10220738	0.711798	rs7171507	0.633453	rs7171507	FEV1	ukb-b-19657	MAN2C1	Sigmoid	NO
ENSG00000260274.1	genus.Tyzzerella3.id.11335	2231	0.886455	rs11637068	0.799409	rs11637068	0.70697	rs8029394	0.895471	rs11637068	0.803032	rs11637068	0.715986	rs11637068	0.623547	rs11637068	FEV1	ukb-b-19657	RP11-817O13.8	Sigmoid	NO
ENSG00000108797.11	genus.Streptococcus.id.1853	2455	0.803274	rs2271029	0.767668	rs2271029	0.761171	rs2271029	0.181738	rs2271029	0.17524	rs2271029	0.139635	rs2271029	0.133137	rs2271029	FEV1	ukb-b-19657	CNTNAP1	Sigmoid	YES
ENSG00000100997.18	genus.Parasutterella.id.2892	3292	0.791051	rs2482943	0.788771	rs2482943	0.748094	rs2482943	0.238846	rs2482943	0.198169	rs2482943	0.19589	rs2482943	0.155213	rs2482943	FEV1	ukb-b-19657	ABHD12	Sigmoid	YES
ENSG00000100997.18	genus.RikenellaceaeRC9gutgroup.id.11191	2930	0.646125	rs2482943	0.652146	rs2482943	0.575271	rs2482943	0.266696	rs2482943	0.18982	rs2482943	0.195842	rs2482943	0.118966	rs2482943	FEV1	ukb-b-19657	ABHD12	Sigmoid	NO
ENSG00000163681.14	genus.Victivallis.id.2256	3195	0.953031	rs6787430	0.575404	rs6787430	0.546752	rs6787430	0.958192	rs6787430	0.92954	rs6787430	0.551913	rs6787430	0.523261	rs6787430	FEV1	ukb-b-19657	SLMAP	Sigmoid	NO
ENSG00000015676.17	genus.Anaerostipes.id.1991	3905	0.796235	rs307006	0.603916	rs307006	0.510633	rs307006	0.747962	rs307006	0.654679	rs307006	0.462361	rs217433	0.369078	rs307006	FEV1	ukb-b-19657	NUDCD3	Sigmoid	NO
ENSG00000111328.6	genus.Allisonella.id.2174	1926	0.809412	rs1790120	0.745221	rs1790120	0.740791	rs1790120	0.300768	rs1790120	0.296338	rs1790120	0.232146	rs71444568	0.227716	rs71444568	Asthma	ukb-b-20296	CDK2AP1	Sigmoid	YES
ENSG00000130921.7	genus.Allisonella.id.2174	1869	0.69845	rs7299943	0.603715	rs71444568	0.59652	rs7299943	0.29687	rs7299943	0.289675	rs7299943	0.19494	rs71444568	0.187745	rs71444568	Asthma	ukb-b-20296	C12orf65	Sigmoid	YES
ENSG00000235423.8	genus.Allisonella.id.2174	1912	0.616095	rs7975763	0.521868	rs7975763	0.512641	rs7975763	0.250491	rs7975763	0.241264	rs7975763	0.147038	rs7975763	0.137811	rs7975763	Asthma	ukb-b-20296	RP11-282O18.3	Sigmoid	YES
ENSG00000111328.6	genus.LachnospiraceaeNK4A136group.id.11319	3063	0.735916	rs28715490	0.568671	rs28715490	0.548269	rs28715490	0.448653	rs28715490	0.428251	rs28715490	0.261006	rs28715490	0.240604	rs28715490	Asthma	ukb-b-20296	CDK2AP1	Sigmoid	NO
ENSG00000004534.14	genus.Dorea.id.1997	1998	0.882514	rs11925192	0.731626	rs11925192	0.692604	rs11925192	0.719476	rs11925192	0.680455	rs11925192	0.529566	rs11925192	0.490544	rs11925192	Asthma	ukb-b-20296	RBM6	Sigmoid	NO
ENSG00000172613.7	genus.Ruminiclostridium5.id.11355	2345	0.995139	rs56088284	0.59212	rs56088284	0.588973	rs76335321	0.995448	rs56088284	0.992301	rs56088284	0.589282	rs56088284	0.586135	rs56088284	Hand grip strength (left)	ukb-b-7478	RAD9A	Sigmoid	NO
ENSG00000172613.7	genus.RuminococcaceaeUCG002.id.11360	2378	0.996082	rs7952436	0.621391	rs7952436	0.619059	rs7952436	0.994529	rs7952436	0.992197	rs7952436	0.617507	rs7952436	0.615175	rs7952436	Hand grip strength (left)	ukb-b-7478	RAD9A	Sigmoid	YES
ENSG00000108797.11	genus.Streptococcus.id.1853	2459	0.797637	rs2271029	0.770263	rs2271029	0.758559	rs2271029	0.180003	rs2271029	0.168299	rs2271029	0.140925	rs2271029	0.129221	rs2271029	Hand grip strength (left)	ukb-b-7478	CNTNAP1	Sigmoid	YES
ENSG00000088305.18	genus..Ruminococcustorquesgroup.id.14377	2681	0.692131	rs2424905	0.752657	rs2424905	0.545273	rs2424905	0.766195	rs2424905	0.558811	rs2424905	0.619337	rs2424905	0.411953	rs2424905	Hand grip strength (left)	ukb-b-7478	DNMT3B	Sigmoid	NO
ENSG00000182541.17	genus..Eubacteriumrectalegroup.id.14374	3464	0.795771	rs6518737	0.770638	rs6518737	0.764371	rs6518737	0.138231	rs6518737	0.131965	rs6518737	0.106832	rs6518737	0.100565	rs6518737	Hand grip strength (left)	ukb-b-7478	LIMK2	Sigmoid	YES
ENSG00000198951.11	genus.LachnospiraceaeFCS020group.id.11314	3525	0.758073	rs133376	0.5858	rs133376	0.439363	rs133376	0.806421	rs133376	0.659984	rs133376	0.487711	rs133376	0.341274	rs133376	Hand grip strength (left)	ukb-b-7478	NAGA	Sigmoid	NO
ENSG00000100106.19	genus.LachnospiraceaeUCG004.id.11324	3736	0.924744	rs4396807	0.675375	rs4396807	0.660862	rs4396807	0.766147	rs4396807	0.751634	rs4396807	0.502264	rs4396807	0.487751	rs4396807	Hand grip strength (left)	ukb-b-7478	TRIOBP	Sigmoid	NO
ENSG00000213676.10	genus.Oscillibacter.id.2063	12138	0.998402	rs9267806	0.526373	rs9267806	0.525771	rs9267806	0.998067	rs9267806	0.997465	rs9267806	0.525436	rs9267806	0.524834	rs9267806	Hand grip strength (left)	ukb-b-7478	ATF6B	Sigmoid	YES
ENSG00000264204.2	genus.RuminococcaceaeUCG009.id.11366	2014	0.739795	rs10740051	0.471967	rs10740051	0.467369	rs10740051	0.543605	rs10740051	0.539007	rs10740051	0.271179	rs10740051	0.266581	rs10740051	FVC	ukb-b-7953	AGAP7P	Sigmoid	NO
ENSG00000172613.7	genus.Ruminiclostridium5.id.11355	2346	0.996098	rs12790261	0.498866	rs56088284	0.496922	rs76335321	0.99457	rs12790261	0.992626	rs12790261	0.495394	rs56088284	0.49345	rs56088284	FVC	ukb-b-7953	RAD9A	Sigmoid	NO
ENSG00000172613.7	genus.RuminococcaceaeUCG002.id.11360	2379	0.996211	rs12790261	0.827669	rs12790261	0.824552	rs12790261	0.998213	rs12790261	0.995097	rs12790261	0.826555	rs12790261	0.823438	rs12790261	FVC	ukb-b-7953	RAD9A	Sigmoid	YES
ENSG00000259905.5	genus.Enterorhabdus.id.820	5263	0.967186	rs12592162	0.62021	rs12592162	0.599031	rs12592162	0.969289	rs12592162	0.94811	rs12592162	0.601134	rs12592162	0.579955	rs12592162	FVC	ukb-b-7953	PWRN1	Sigmoid	NO
ENSG00000260760.1	genus.Enterorhabdus.id.820	5286	0.945094	rs12592162	0.699427	rs59713755	0.663991	rs59713755	0.922589	rs12592162	0.887154	rs12592162	0.641486	rs57497203	0.606051	rs57497203	FVC	ukb-b-7953	PWRN3	Sigmoid	NO
ENSG00000140400.16	genus.Tyzzerella3.id.11335	2232	0.858867	rs7171507	0.783855	rs7171507	0.691414	rs7171507	0.785883	rs10220738	0.693442	rs10220738	0.618429	rs7171507	0.525988	rs7171507	FVC	ukb-b-7953	MAN2C1	Sigmoid	NO
ENSG00000260274.1	genus.Tyzzerella3.id.11335	2232	0.84928	rs11637068	0.807684	rs8029394	0.708958	rs8029394	0.742136	rs11637068	0.643409	rs11637068	0.601814	rs11637068	0.503088	rs11637068	FVC	ukb-b-7953	RP11-817O13.8	Sigmoid	NO
ENSG00000120370.12	genus.Paraprevotella.id.962	4962	0.786328	rs72707653	0.7812	rs72707653	0.756015	rs72707653	0.258364	rs11589376	0.233179	rs11589376	0.228051	rs11589376	0.202866	rs11589376	FVC	ukb-b-7953	GORAB	Sigmoid	YES
ENSG00000100997.18	genus.Parasutterella.id.2892	3293	0.816275	rs2482943	0.805544	rs2482943	0.692467	rs2482943	0.68066	rs2482943	0.567584	rs2482943	0.556853	rs2482943	0.443776	rs2482943	FVC	ukb-b-7953	ABHD12	Sigmoid	YES
ENSG00000100997.18	genus.RikenellaceaeRC9gutgroup.id.11191	2931	0.738757	rs2482943	0.678454	rs2482943	0.533825	rs2482943	0.691456	rs2482943	0.546828	rs2482943	0.486525	rs2482943	0.341896	rs2482943	FVC	ukb-b-7953	ABHD12	Sigmoid	NO
ENSG00000100106.19	genus.LachnospiraceaeUCG004.id.11324	3737	0.899749	rs8136757	0.703662	rs8136757	0.646338	rs8136757	0.834902	rs5750494	0.777578	rs5750494	0.581491	rs5750494	0.524168	rs8136757	FVC	ukb-b-7953	TRIOBP	Sigmoid	NO
ENSG00000153208.16	genus..Eubacteriumfissicatenagroup.id.14373	2622	0.74094	rs10496439	0.770598	rs7595574	0.696077	rs10496439	0.256177	rs7595574	0.181656	rs10496439	0.211314	rs7595574	0.136793	rs10496439	FVC	ukb-b-7953	MERTK	Sigmoid	YES
ENSG00000163681.14	genus.Victivallis.id.2256	3195	0.93398	rs6787430	0.577261	rs6787430	0.548197	rs6787430	0.9152	rs6787430	0.886136	rs6787430	0.529417	rs6787430	0.500353	rs6787430	FVC	ukb-b-7953	SLMAP	Sigmoid	NO
ENSG00000004534.14	genus.Dorea.id.1997	1987	0.815017	rs4688756	0.728824	rs4688756	0.700354	rs4688756	0.439378	rs4688756	0.410908	rs4688756	0.324715	rs4688756	0.296245	rs4688756	Shortness of breath walking on level ground	ukb-b-9543	RBM6	Sigmoid	NO
ENSG00000106638.15	genus..Eubacteriumfissicatenagroup.id.14373	1402	0.979634	rs145236068	0.971867	rs145236068	0.969135	rs145236068	0.31794	rs145236068	0.315208	rs145236068	0.307441	rs145236068	0.304708	rs145236068	C43 Malignant melanoma of skin	icd10-C43-both_sexes	TBL2	Sigmoid	NO
ENSG00000111328.6	genus.Allisonella.id.2174	1444	0.977511	rs1790120	0.737813	rs1790120	0.731754	rs1790120	0.934922	rs1790120	0.928864	rs1790120	0.689166	rs1790120	0.683107	rs1790120	D25 Leiomyoma of uterus	icd10-D25-both_sexes	CDK2AP1	Sigmoid	YES
ENSG00000130921.7	genus.Allisonella.id.2174	1394	0.901955	rs1617156	0.620491	rs1617156	0.592538	rs1617156	0.835346	rs1617156	0.807394	rs1617156	0.525929	rs4148856	0.497977	rs1617156	D25 Leiomyoma of uterus	icd10-D25-both_sexes	C12orf65	Sigmoid	YES
ENSG00000235423.8	genus.Allisonella.id.2174	1432	0.885715	rs2510885	0.478657	rs4148856	0.445926	rs7299943	0.832766	rs2510885	0.800034	rs2510885	0.392977	rs4148856	0.360246	rs2510885	D25 Leiomyoma of uterus	icd10-D25-both_sexes	RP11-282O18.3	Sigmoid	YES
ENSG00000111328.6	genus.LachnospiraceaeNK4A136group.id.11319	2332	0.882995	rs1879380	0.537586	rs1879380	0.501124	rs1879380	0.802705	rs1879380	0.766243	rs1879380	0.420834	rs1879380	0.384372	rs1879380	D25 Leiomyoma of uterus	icd10-D25-both_sexes	CDK2AP1	Sigmoid	NO
ENSG00000072736.18	genus.Anaerofilum.id.2053	1414	0.726695	rs10852440	0.554398	rs10852440	0.540541	rs10852440	0.418218	rs10852440	0.404361	rs10852440	0.232064	rs10852440	0.218207	rs10852440	D25 Leiomyoma of uterus	icd10-D25-both_sexes	NFATC3	Sigmoid	NO
ENSG00000089335.20	genus.Parasutterella.id.2892	3301	0.740524	rs10401309	0.72041	rs10401309	0.691781	rs10401309	0.195767	rs10401309	0.167138	rs10401309	0.147023	rs10401309	0.118395	rs10401309	D25 Leiomyoma of uterus	icd10-D25-both_sexes	ZNF302	Sigmoid	NO
ENSG00000137764.19	genus.LachnospiraceaeNC2004group.id.11316	3054	0.877189	rs35930676	0.553818	rs35930676	0.541457	rs35930676	0.75353	rs35930676	0.741169	rs35930676	0.417799	rs35930676	0.405438	rs35930676	H40 Glaucoma	icd10-H40-both_sexes	MAP2K5	Sigmoid	NO
ENSG00000188779.10	genus.LachnospiraceaeNC2004group.id.11316	2774	0.876955	rs12905371	0.472266	rs12905371	0.458675	rs12905371	0.766505	rs12905371	0.752915	rs12905371	0.348225	rs12905371	0.334635	rs12905371	H40 Glaucoma	icd10-H40-both_sexes	SKOR1	Sigmoid	NO
ENSG00000186868.15	genus.Roseburia.id.2012	2951	0.984753	rs242557	0.680281	rs242557	0.680077	rs242557	0.953631	rs242557	0.953427	rs242557	0.648956	rs242557	0.648751	rs242557	H40 Glaucoma	icd10-H40-both_sexes	MAPT	Sigmoid	NO
ENSG00000279159.1	genus.Bilophila.id.3170	2697	0.679109	rs9614075	0.605155	rs9614075	0.587252	rs9614075	0.259701	rs9614129	0.241799	rs9614129	0.167844	rs9614075	0.149941	rs9614075	H40 Glaucoma	icd10-H40-both_sexes	RP3-394A18.1	Sigmoid	NO
ENSG00000100106.19	genus.LachnospiraceaeUCG004.id.11324	2842	0.949823	rs4396807	0.69671	rs8136037	0.674436	rs8136037	0.90227	rs4396807	0.879997	rs4396807	0.626884	rs4396807	0.60461	rs4396807	H40 Glaucoma	icd10-H40-both_sexes	TRIOBP	Sigmoid	NO
ENSG00000180104.15	genus.ChristensenellaceaeR.7group.id.11283	2559	0.7939	rs12187440	0.766763	rs12187440	0.762094	rs12187440	0.138411	rs12187440	0.133742	rs12187440	0.106605	rs12187440	0.101936	rs12187440	I82 Other venous embolism and thrombosis	icd10-I82-both_sexes	EXOC3	Sigmoid	NO
ENSG00000164733.20	genus.Akkermansia.id.4037	2884	0.899512	rs1736086	0.705166	rs1293331	0.679461	rs1293331	0.753128	rs1736086	0.727423	rs1736086	0.533077	rs1293331	0.507372	rs1293331	K35 Acute appendicitis	icd10-K35-both_sexes	CTSB	Sigmoid	NO
ENSG00000164733.20	genus.Streptococcus.id.1853	2963	0.881471	rs1293322	0.693234	rs1293322	0.65273	rs1293322	0.720452	rs1736086	0.679948	rs1736086	0.491711	rs1293322	0.451208	rs1293322	K35 Acute appendicitis	icd10-K35-both_sexes	CTSB	Sigmoid	NO
ENSG00000088305.18	genus..Ruminococcustorquesgroup.id.14377	2090	0.722795	rs2424905	0.698464	rs2424905	0.665092	rs2424905	0.379969	rs2424905	0.346597	rs2424905	0.322266	rs2424905	0.288894	rs2424905	K51 Ulcerative colitis	icd10-K51-both_sexes	DNMT3B	Sigmoid	NO
ENSG00000149292.16	genus.Desulfovibrio.id.3173	3135	0.902821	rs11214577	0.695385	rs11214577	0.680119	rs11214577	0.727348	rs11214577	0.712081	rs11214577	0.504645	rs11214577	0.489379	rs11214577	K57 Diverticular disease of intestine	icd10-K57-both_sexes	TTC12	Sigmoid	NO
ENSG00000118096.7	genus.Methanobrevibacter.id.123	2637	0.808305	rs11216909	0.714946	rs11216909	0.660394	rs11216909	0.542085	rs11216909	0.487534	rs11216909	0.394175	rs11216909	0.339623	rs11216909	K57 Diverticular disease of intestine	icd10-K57-both_sexes	IFT46	Sigmoid	NO
ENSG00000260075.1	genus.Fusicatenibacter.id.11305	3077	0.98473	rs17698176	0.656338	rs17698176	0.655811	rs17698176	0.957233	rs17698176	0.956706	rs17698176	0.628314	rs17698176	0.627788	rs17698176	K57 Diverticular disease of intestine	icd10-K57-both_sexes	NSFP1	Sigmoid	NO
ENSG00000143452.15	genus.Gordonibacter.id.821	1776	0.709514	rs7521592	0.673027	rs10305704	0.65463	rs7521592	0.190878	rs7521592	0.172481	rs7521592	0.135994	rs10305704	0.117597	rs10305704	K57 Diverticular disease of intestine	icd10-K57-both_sexes	HORMAD1	Sigmoid	NO
ENSG00000213689.11	genus.Coprococcus1.id.11301	1152	0.938642	rs13091785	0.820229	rs13091785	0.797023	rs13091785	0.792344	rs13091785	0.769139	rs13091785	0.650726	rs13091785	0.627521	rs13091785	K57 Diverticular disease of intestine	icd10-K57-both_sexes	TREX1	Sigmoid	NO
ENSG00000015676.17	genus.Anaerostipes.id.1991	3149	0.766757	rs307006	0.603346	rs307006	0.544857	rs307006	0.586662	rs307006	0.528172	rs307006	0.364761	rs306999	0.306272	rs307006	K57 Diverticular disease of intestine	icd10-K57-both_sexes	NUDCD3	Sigmoid	NO
ENSG00000198837.9	genus.Oscillospira.id.2064	3319	0.74016	rs113191295	0.700438	rs113191295	0.687939	rs113191295	0.184893	rs113191295	0.172393	rs113191295	0.132671	rs113191295	0.120171	rs113191295	K58 Irritable bowel syndrome	icd10-K58-both_sexes	DENND4B	Sigmoid	YES
ENSG00000163681.14	genus.Victivallis.id.2256	3195	0.645547	rs6787430	0.566503	rs6787430	0.556571	rs6787430	0.205668	rs6787430	0.195736	rs6787430	0.116692	rs6787430	0.106761	rs6787430	K58 Irritable bowel syndrome	icd10-K58-both_sexes	SLMAP	Sigmoid	NO
ENSG00000272758.5	genus.Sutterella.id.2896	3322	0.923549	rs59569049	0.831431	rs59569049	0.770596	rs59569049	0.921853	rs9849013	0.861019	rs9849013	0.768901	rs9289192	0.708067	rs59569049	K81 Cholecystitis	icd10-K81-both_sexes	RP11-299J3.8	Sigmoid	NO
ENSG00000172613.7	genus.Ruminiclostridium5.id.11355	1828	0.979039	rs76335321	0.66029	rs76335321	0.652354	rs76335321	0.965513	rs76335321	0.957577	rs76335321	0.638828	rs76335321	0.630893	rs76335321	M16 Coxarthrosis [arthrosis of hip]	icd10-M16-both_sexes	RAD9A	Sigmoid	NO
ENSG00000172613.7	genus.RuminococcaceaeUCG002.id.11360	1853	0.980421	rs12790261	0.605908	rs12790261	0.601433	rs12790261	0.94921	rs76335321	0.944735	rs76335321	0.570221	rs7952436	0.565746	rs7952436	M16 Coxarthrosis [arthrosis of hip]	icd10-M16-both_sexes	RAD9A	Sigmoid	YES
ENSG00000117505.12	genus.Turicibacter.id.2162	2391	0.797368	rs10782959	0.558666	rs10782959	0.556817	rs10782959	0.548177	rs10782959	0.546328	rs10782959	0.307626	rs10782959	0.305777	rs10782959	M16 Coxarthrosis [arthrosis of hip]	icd10-M16-both_sexes	DR1	Sigmoid	NO
ENSG00000100106.19	genus.LachnospiraceaeUCG004.id.11324	2842	0.787431	rs13055462	0.724528	rs13055462	0.709869	rs13055462	0.305935	rs4396807	0.291276	rs4396807	0.228373	rs4239889	0.213714	rs13055462	M16 Coxarthrosis [arthrosis of hip]	icd10-M16-both_sexes	TRIOBP	Sigmoid	NO
ENSG00000111328.6	genus.Allisonella.id.2174	1444	0.967912	rs1790120	0.737078	rs1790120	0.727381	rs1790120	0.911391	rs1790120	0.901694	rs1790120	0.67086	rs1790120	0.661163	rs1790120	M17 Gonarthrosis [arthrosis of knee]	icd10-M17-both_sexes	CDK2AP1	Sigmoid	YES
ENSG00000130921.7	genus.Allisonella.id.2174	1394	0.852358	rs1617156	0.665605	rs1617156	0.619368	rs1617156	0.7619	rs1617156	0.715662	rs1617156	0.528909	rs7953894	0.482672	rs1617156	M17 Gonarthrosis [arthrosis of knee]	icd10-M17-both_sexes	C12orf65	Sigmoid	YES
ENSG00000235423.8	genus.Allisonella.id.2174	1432	0.744442	rs2510885	0.579363	rs7953894	0.499148	rs585522	0.640712	rs7953894	0.560497	rs2510885	0.395418	rs7953894	0.315202	rs1617156	M17 Gonarthrosis [arthrosis of knee]	icd10-M17-both_sexes	RP11-282O18.3	Sigmoid	YES
ENSG00000111328.6	genus.LachnospiraceaeNK4A136group.id.11319	2332	0.838352	rs1879380	0.538197	rs1879380	0.505158	rs1879380	0.685047	rs1879380	0.652007	rs1879380	0.351853	rs1879380	0.318814	rs1879380	M17 Gonarthrosis [arthrosis of knee]	icd10-M17-both_sexes	CDK2AP1	Sigmoid	NO
ENSG00000140400.16	genus.Tyzzerella3.id.11335	1779	0.848161	rs7171507	0.828914	rs7171507	0.822143	rs7171507	0.158309	rs7171507	0.151538	rs7171507	0.132292	rs7171507	0.12552	rs7171507	M17 Gonarthrosis [arthrosis of knee]	icd10-M17-both_sexes	MAN2C1	Sigmoid	NO
ENSG00000260274.1	genus.Tyzzerella3.id.11335	1779	0.845407	rs8029394	0.825621	rs8029394	0.818724	rs8029394	0.158569	rs8029394	0.151672	rs8029394	0.131886	rs8029394	0.124989	rs8029394	M17 Gonarthrosis [arthrosis of knee]	icd10-M17-both_sexes	RP11-817O13.8	Sigmoid	NO
ENSG00000004534.14	genus.Dorea.id.1997	1520	0.945319	rs11925192	0.739749	rs11925192	0.71894	rs11925192	0.872761	rs11925192	0.851952	rs11925192	0.646382	rs11925192	0.625573	rs11925192	M17 Gonarthrosis [arthrosis of knee]	icd10-M17-both_sexes	RBM6	Sigmoid	NO
ENSG00000259430.1	genus..Eubacteriumbrachygroup.id.11296	4020	0.704648	rs12905817	0.633855	rs12905817	0.613279	rs12905817	0.271612	rs12905817	0.251037	rs12905817	0.180244	rs12905817	0.159668	rs12905817	M32 Systemic lupus erythematosus	icd10-M32-both_sexes	CERS3-AS1	Sigmoid	NO
ENSG00000117505.12	genus.Turicibacter.id.2162	2391	0.770105	rs10782959	0.563119	rs10782959	0.550299	rs10782959	0.511567	rs10782959	0.498747	rs10782959	0.291761	rs10782959	0.278941	rs10782959	N20 Calculus of kidney and ureter	icd10-N20-both_sexes	DR1	Sigmoid	NO
ENSG00000204257.14	genus.Streptococcus.id.1853	7909	0.671999	rs59576053	0.619233	rs59576053	0.537742	rs59576053	0.389636	rs59576053	0.308144	rs59576053	0.255378	rs45506201	0.173887	rs59576053	N20 Calculus of kidney and ureter	icd10-N20-both_sexes	HLA-DMA	Sigmoid	YES
ENSG00000263001.5	genus..Eubacteriumruminantiumgroup.id.11340	1284	0.978842	rs2529275	0.105434	rs2529275	0.104783	rs2529275	0.977086	rs2529275	0.976435	rs2529275	0.103027	rs2529275	0.102376	rs2529275	N92 Excessive, frequent and irregular menstruation	icd10-N92-both_sexes	GTF2I	Sigmoid	NO
ENSG00000272462.2	genus.RuminococcaceaeNK4A214group.id.11358	3793	0.969022	rs12192649	0.925145	rs12192649	0.902506	rs12192649	0.885934	rs12192649	0.863295	rs12192649	0.819418	rs12192649	0.796779	rs12192649	R04 Haemorrhage from respiratory passages	icd10-R04-both_sexes	U91328.19	Sigmoid	NO
ENSG00000143452.15	genus.Gordonibacter.id.821	1776	0.722632	rs7521592	0.672301	rs7521592	0.655891	rs7521592	0.223873	rs7521592	0.207463	rs7521592	0.157132	rs10305704	0.140722	rs7521592	Cancer of bronchus; lung	phecode-165.1-both_sexes	HORMAD1	Sigmoid	NO
ENSG00000277402.1	genus.LachnospiraceaeUCG010.id.11330	7864	0.76115	rs1058026	0.707076	rs1058026	0.695874	rs1058026	0.224336	rs1058026	0.213133	rs1058026	0.15906	rs1058026	0.147857	rs1058026	Cancer of bladder	phecode-189.2-both_sexes	MIR6891	Sigmoid	NO
ENSG00000111328.6	genus.Allisonella.id.2174	1444	0.797941	rs1790120	0.751952	rs1790120	0.728274	rs1790120	0.293572	rs1790120	0.269893	rs1790120	0.223904	rs1790120	0.200226	rs1790120	Type 2 diabetes	phecode-250.2-both_sexes	CDK2AP1	Sigmoid	YES
ENSG00000130921.7	genus.Allisonella.id.2174	1394	0.841819	rs7299943	0.576732	rs7299943	0.558311	rs7299943	0.671574	rs7299943	0.653153	rs7299943	0.388067	rs7299943	0.369646	rs7299943	Type 2 diabetes	phecode-250.2-both_sexes	C12orf65	Sigmoid	YES
ENSG00000235423.8	genus.Allisonella.id.2174	1432	0.848736	rs7299943	0.514429	rs7299943	0.496846	rs7299943	0.72604	rs7299943	0.708458	rs7299943	0.374151	rs4148856	0.356568	rs7299943	Type 2 diabetes	phecode-250.2-both_sexes	RP11-282O18.3	Sigmoid	YES
ENSG00000111328.6	genus.LachnospiraceaeNK4A136group.id.11319	2332	0.759116	rs1879380	0.586461	rs1879380	0.559325	rs1879380	0.476694	rs1879380	0.449559	rs1879380	0.276903	rs1879380	0.249767	rs1879380	Type 2 diabetes	phecode-250.2-both_sexes	CDK2AP1	Sigmoid	NO
ENSG00000140400.16	genus.Tyzzerella3.id.11335	1779	0.83964	rs7171507	0.83095	rs7171507	0.814232	rs7171507	0.164702	rs7171507	0.147984	rs7171507	0.139294	rs7171507	0.122576	rs7171507	Type 2 diabetes	phecode-250.2-both_sexes	MAN2C1	Sigmoid	NO
ENSG00000260274.1	genus.Tyzzerella3.id.11335	1779	0.839689	rs8029394	0.828281	rs8029394	0.81158	rs8029394	0.180053	rs8029394	0.163353	rs8029394	0.151945	rs8029394	0.135244	rs8029394	Type 2 diabetes	phecode-250.2-both_sexes	RP11-817O13.8	Sigmoid	NO
ENSG00000267296.2	genus..Eubacteriumoxidoreducensgroup.id.11339	3408	0.788289	rs56317325	0.672029	rs56317325	0.666173	rs56317325	0.385543	rs56317325	0.379687	rs56317325	0.263427	rs148037476	0.257571	rs56317325	Type 2 diabetes	phecode-250.2-both_sexes	CEBPA-AS1	Sigmoid	NO
ENSG00000004534.14	genus.Dorea.id.1997	1520	0.960927	rs4688756	0.740136	rs4688756	0.717848	rs4688756	0.937086	rs4688756	0.914797	rs4688756	0.694007	rs4688756	0.671718	rs4688756	Type 2 diabetes	phecode-250.2-both_sexes	RBM6	Sigmoid	NO
ENSG00000226874.1	genus.LachnospiraceaeUCG010.id.11330	3115	0.679275	rs38464	0.494671	rs38464	0.472873	rs38464	0.39004	rs38464	0.368241	rs38464	0.183638	rs38464	0.161839	rs38464	Anorexia	phecode-260.6-both_sexes	AC005154.8	Sigmoid	NO
ENSG00000136052.9	genus.Haemophilus.id.3698	3549	0.831224	rs78350455	0.589833	rs78350455	0.569715	rs78350455	0.674177	rs78350455	0.654059	rs78350455	0.412669	rs78350455	0.392551	rs78350455	Parkinson's disease	phecode-332-both_sexes	SLC41A2	Sigmoid	NO
ENSG00000278376.1	genus..Eubacteriumrectalegroup.id.14374	2919	0.891414	rs564892	0.687053	rs564892	0.677993	rs564892	0.684562	rs564892	0.675501	rs564892	0.47114	rs564892	0.46208	rs564892	Multiple sclerosis	phecode-335-both_sexes	RP11-158I9.8	Sigmoid	NO
ENSG00000111328.6	genus.LachnospiraceaeNK4A136group.id.11319	2332	0.773805	rs28715490	0.61738	rs28715490	0.603201	rs28715490	0.480739	rs28715490	0.466559	rs28715490	0.310135	rs28715490	0.295956	rs28715490	Multiple sclerosis	phecode-335-both_sexes	CDK2AP1	Sigmoid	NO
ENSG00000279159.1	genus.Bilophila.id.3170	2697	0.944774	rs9614075	0.601099	rs9614075	0.567115	rs9614075	0.948221	rs9614075	0.914237	rs12373962	0.570562	rs9614075	0.536578	rs9614075	Cataract	phecode-366-both_sexes	RP3-394A18.1	Sigmoid	NO
ENSG00000213965.3	genus..Eubacteriumhalliigroup.id.11338	3426	0.860933	rs2287882	0.845535	rs2287882	0.842983	rs2287882	0.126812	rs2287882	0.124261	rs12609685	0.108863	rs2287882	0.106311	rs2287882	Inflammatory bowel disease and other gastroenteritis and colitis	phecode-555-both_sexes	NUDT19	Sigmoid	NO
ENSG00000182541.17	genus.Romboutsia.id.11347	2727	0.760878	rs878718	0.875776	rs878718	0.7535	rs878718	0.249612	rs878718	0.127336	rs878718	0.242234	rs878718	0.119958	rs878718	Celiac disease	phecode-557.1-both_sexes	LIMK2	Sigmoid	NO
ENSG00000149292.16	genus.Desulfovibrio.id.3173	3135	0.942912	rs11214577	0.691507	rs11214577	0.677456	rs11214577	0.856819	rs11214577	0.842769	rs11214577	0.591363	rs11214577	0.577313	rs11214577	Diverticulosis and diverticulitis	phecode-562-both_sexes	TTC12	Sigmoid	NO
ENSG00000118096.7	genus.Methanobrevibacter.id.123	2637	0.782425	rs11216909	0.71162	rs11216909	0.668535	rs11216909	0.417336	rs11216909	0.37425	rs11216909	0.303446	rs11216909	0.26036	rs11216909	Diverticulosis and diverticulitis	phecode-562-both_sexes	IFT46	Sigmoid	NO
ENSG00000260075.1	genus.Fusicatenibacter.id.11305	3077	0.984467	rs17698176	0.656333	rs17698176	0.655816	rs17698176	0.956445	rs17698176	0.955929	rs17698176	0.627795	rs17698176	0.627278	rs17698176	Diverticulosis and diverticulitis	phecode-562-both_sexes	NSFP1	Sigmoid	NO
ENSG00000143452.15	genus.Gordonibacter.id.821	1776	0.702823	rs7521592	0.671469	rs10305704	0.65538	rs7521592	0.163897	rs7521592	0.147808	rs7521592	0.116454	rs10305704	0.100364	rs10305704	Diverticulosis and diverticulitis	phecode-562-both_sexes	HORMAD1	Sigmoid	NO
ENSG00000100296.13	genus.LachnospiraceaeNC2004group.id.11316	2442	0.764044	rs5763300	0.749955	rs5763300	0.726547	rs5763300	0.17005	rs5763300	0.146642	rs5763300	0.132553	rs5763300	0.109145	rs5763300	Diverticulosis and diverticulitis	phecode-562-both_sexes	THOC5	Sigmoid	NO
ENSG00000213689.11	genus.Coprococcus1.id.11301	1152	0.933428	rs13091785	0.819886	rs13091785	0.797534	rs13091785	0.759336	rs13091785	0.736984	rs13091785	0.623441	rs13091785	0.601089	rs13091785	Diverticulosis and diverticulitis	phecode-562-both_sexes	TREX1	Sigmoid	NO
ENSG00000015676.17	genus.Anaerostipes.id.1991	3149	0.760632	rs307006	0.602196	rs307006	0.546339	rs307006	0.565934	rs307006	0.510077	rs307006	0.351641	rs306999	0.295783	rs307006	Diverticulosis and diverticulitis	phecode-562-both_sexes	NUDCD3	Sigmoid	NO
ENSG00000137806.8	genus..Eubacteriumnodatumgroup.id.11297	2326	0.714241	rs11631770	0.583964	rs11631770	0.538447	rs11631770	0.455079	rs11631770	0.409562	rs11631770	0.279285	rs11631770	0.233767	rs11631770	Chronic renal failure [CKD]	phecode-585.3-both_sexes	NDUFAF1	Sigmoid	NO
ENSG00000126602.10	genus.Subdoligranulum.id.2070	2779	0.951368	rs8050794	0.370165	rs8050794	0.368537	rs8050794	0.925384	rs8050794	0.923757	rs8050794	0.342554	rs8050794	0.340926	rs8050794	Chronic renal failure [CKD]	phecode-585.3-both_sexes	TRAP1	Sigmoid	NO
ENSG00000267405.1	genus.Coprobacter.id.949	2586	0.870875	rs8064669	0.649021	rs8064669	0.605481	rs8064669	0.748477	rs8064669	0.704936	rs8064669	0.483083	rs8064669	0.439543	rs8064669	Rheumatoid arthritis and other inflammatory polyarthropathies	phecode-714-both_sexes	CTC-296K1.4	Sigmoid	NO
ENSG00000269890.1	genus.ChristensenellaceaeR.7group.id.11283	2952	0.738058	rs12084338	0.567909	rs17623766	0.552942	rs12084338	0.450503	rs12084338	0.435536	rs12084338	0.265387	rs17623766	0.25042	rs12084338	Ankylosing spondylitis	phecode-715.2-both_sexes	RP5-1139B12.2	Sigmoid	NO
ENSG00000179979.8	genus.Slackia.id.825	2919	0.951304	rs28418481	0.672373	rs28418481	0.665955	rs28418481	0.870379	rs28418481	0.863961	rs28418481	0.58503	rs28418481	0.578612	rs28418481	Ankylosing spondylitis	phecode-715.2-both_sexes	CRIPAK	Sigmoid	NO
ENSG00000179979.8	genus.Terrisporobacter.id.11348	2945	0.934885	rs28418481	0.5215	rs28418481	0.51818	rs28418481	0.872363	rs28418481	0.869043	rs28418481	0.455659	rs28418481	0.452339	rs28418481	Ankylosing spondylitis	phecode-715.2-both_sexes	CRIPAK	Sigmoid	NO
ENSG00000127957.17	genus.Terrisporobacter.id.11348	1594	0.620926	rs62477737	0.532834	rs62477737	0.530546	rs62477737	0.198026	rs62477737	0.195738	rs62477737	0.107646	rs62477737	0.105358	rs62477737	Osteitis deformans [Paget's disease of bone]	phecode-731.1-both_sexes	PMS2P3	Sigmoid	NO
ENSG00000176945.16	genus.Catenibacterium.id.2153	2773	0.942977	rs712005	0.628668	rs712005	0.615651	rs712005	0.897741	rs712005	0.884725	rs712005	0.570415	rs712005	0.557398	rs712005	Congenital anomalies of great vessels	phecode-747.13-both_sexes	MUC20	Sigmoid	NO
ENSG00000227373.5	genus..Eubacteriumfissicatenagroup.id.14373	2728	0.663862	rs6678286	0.578466	rs6691053	0.51938	rs6678286	0.406781	rs6691053	0.347695	rs6678286	0.262299	rs6691053	0.203213	rs6678286	Alcohol_intake	Alcohol_intake	RP11-160H22.5	Ileum	NO
ENSG00000227603.1	genus.Victivallis.id.2256	2988	0.96863	rs7025805	0.643471	rs7025805	0.623725	rs7025805	0.968266	rs7025805	0.94852	rs7025805	0.623361	rs7025805	0.603615	rs7025805	Anxious	Anxious	RP11-165J3.6	Ileum	NO
ENSG00000073605.18	genus.Allisonella.id.2174	1900	0.619968	rs7221605	0.536708	rs2872516	0.37063	rs2872516	0.515932	rs7221605	0.349855	rs7221605	0.266595	rs7221605	0.100517	rs7221605	Atrial_fibrillation	Atrial_fibrillation	GSDMB	Ileum	YES
ENSG00000172057.9	genus.Eggerthella.id.819	2571	0.944608	rs1453559	0.607999	rs1453559	0.562566	rs1453559	0.968888	rs12944882	0.923455	rs12944882	0.586846	rs1453559	0.541412	rs1453559	Atrial_fibrillation	Atrial_fibrillation	ORMDL3	Ileum	NO
ENSG00000272758.5	genus.Sutterella.id.2896	4127	0.840155	rs6762156	0.807832	rs6762156	0.785289	rs6762156	0.308084	rs28403550	0.285541	rs28403550	0.253218	rs6762156	0.230675	rs6762156	Atrial_fibrillation	Atrial_fibrillation	RP11-299J3.8	Ileum	NO
ENSG00000263001.5	genus..Eubacteriumruminantiumgroup.id.11340	1668	0.999923	rs35005436	0.546431	rs35005436	0.546424	rs35005436	0.999902	rs35005436	0.999896	rs35005436	0.546403	rs35005436	0.546396	rs35005436	Atrial_fibrillation	Atrial_fibrillation	GTF2I	Ileum	NO
ENSG00000263001.5	genus..Ruminococcusgauvreauiigroup.id.11342	1695	0.99995	rs35005436	0.51821	rs35005436	0.518206	rs35005436	0.999928	rs35005436	0.999924	rs35005436	0.518184	rs35005436	0.51818	rs35005436	Atrial_fibrillation	Atrial_fibrillation	GTF2I	Ileum	YES
ENSG00000183665.5	genus.Subdoligranulum.id.2070	4313	0.717787	rs6470243	0.52974	rs6470243	0.527435	rs6470243	0.367423	rs6470243	0.365117	rs6470243	0.17707	rs6470243	0.174764	rs6470243	Autism_spectrum_disorder	Autism_spectrum_disorder	TRMT12	Ileum	NO
ENSG00000223496.2	genus.Catenibacterium.id.2153	1336	0.715843	rs4985407	0.569001	rs4985407	0.566152	rs4985407	0.34927	rs4985407	0.346421	rs4985407	0.199579	rs4985407	0.19673	rs4985407	Bipolar_disorder	Bipolar_disorder	EXOSC6	Ileum	NO
ENSG00000261556.9	genus.Catenibacterium.id.2153	1333	0.698423	rs4985407	0.553836	rs4985407	0.550788	rs4985407	0.337331	rs4985407	0.334283	rs4985407	0.189696	rs4985407	0.186648	rs4985407	Bipolar_disorder	Bipolar_disorder	SMG1P7	Ileum	NO
ENSG00000073605.18	genus.Allisonella.id.2174	1895	0.759688	rs7221814	0.599758	rs7221814	0.583167	rs7221814	0.493235	rs7221814	0.476644	rs7221814	0.316714	rs7221814	0.300123	rs7221814	Bipolar_disorder	Bipolar_disorder	GSDMB	Ileum	YES
ENSG00000172057.9	genus.Eggerthella.id.819	2561	0.728562	rs1453559	0.684553	rs1453559	0.667521	rs1453559	0.204359	rs1453559	0.187328	rs1453559	0.143319	rs1453559	0.126287	rs1453559	Bipolar_disorder	Bipolar_disorder	ORMDL3	Ileum	NO
ENSG00000171574.17	genus.Allisonella.id.2174	1992	0.931066	rs35652377	0.738522	rs35652377	0.716367	rs35652377	0.825138	rs11668789	0.802982	rs11668789	0.610438	rs35652377	0.588283	rs35652377	Bipolar_disorder	Bipolar_disorder	ZNF584	Ileum	YES
ENSG00000224086.5	genus.Olsenella.id.822	2821	0.937984	rs381849	0.681821	rs381849	0.662722	rs381849	0.870276	rs381849	0.851177	rs381849	0.595015	rs381849	0.575915	rs381849	Bipolar_disorder	Bipolar_disorder	LL22NC03-86G7.1	Ileum	NO
ENSG00000196236.12	genus.Sutterella.id.2896	2408	0.6599	rs103197	0.618523	rs103197	0.488283	rs103197	0.502969	rs103197	0.37273	rs103197	0.331352	rs103197	0.201113	rs103197	Bipolar_disorder	Bipolar_disorder	XPNPEP3	Ileum	YES
ENSG00000144214.9	genus.Eggerthella.id.819	2774	0.930024	rs59661148	0.587133	rs59661148	0.56661	rs59661148	0.875984	rs59661148	0.855461	rs59661148	0.51257	rs59661148	0.492047	rs59661148	Bipolar_disorder	Bipolar_disorder	LYG1	Ileum	NO
ENSG00000144214.9	genus.RuminococcaceaeUCG009.id.11366	2833	0.930532	rs59661148	0.729319	rs59661148	0.692331	rs59661148	0.886139	rs59661148	0.849151	rs59661148	0.647938	rs59661148	0.61095	rs59661148	Bipolar_disorder	Bipolar_disorder	LYG1	Ileum	YES
ENSG00000263335.1	genus.Lachnoclostridium.id.11308	1927	0.833118	rs16967494	0.788104	rs16967494	0.78266	rs16967494	0.242893	rs16967494	0.237448	rs16967494	0.192435	rs16967494	0.18699	rs16967494	Coronary_artery_disease	Coronary_artery_disease	AF001548.5	Ileum	NO
ENSG00000100296.13	genus.LachnospiraceaeNC2004group.id.11316	3101	0.780405	rs5763300	0.72486	rs5763300	0.699978	rs5763300	0.310132	rs5763300	0.285249	rs5763300	0.229705	rs5763300	0.204823	rs5763300	Coronary_artery_disease	Coronary_artery_disease	THOC5	Ileum	NO
ENSG00000171574.17	genus.Allisonella.id.2174	1978	0.767338	rs11672258	0.743423	rs11672258	0.703883	rs11672258	0.277755	rs11672258	0.238214	rs11672258	0.2143	rs2305122	0.174759	rs11672258	Depression	Depression	ZNF584	Ileum	YES
ENSG00000236849.5	genus.DefluviitaleaceaeUCG011.id.11287	3091	0.700602	rs168351	0.635918	rs168351	0.632919	rs168351	0.197369	rs168351	0.194371	rs168351	0.129686	rs168351	0.126687	rs168351	Depression	Depression	LINC01474	Ileum	NO
ENSG00000227603.1	genus.Victivallis.id.2256	2990	0.657937	rs7025805	0.737288	rs7025805	0.465913	rs7025805	0.805377	rs7025805	0.534002	rs7025805	0.613353	rs111655660	0.341978	rs7025805	Depression	Depression	RP11-165J3.6	Ileum	NO
ENSG00000111328.6	genus.Allisonella.id.2174	1888	0.927231	rs1790120	0.748142	rs71444568	0.724563	rs71444568	0.798099	rs1790120	0.77452	rs1790120	0.59543	rs71444568	0.571851	rs71444568	Diastolic_Blood_Pressure	Diastolic_Blood_Pressure	CDK2AP1	Ileum	YES
ENSG00000140265.12	genus..Eubacteriumnodatumgroup.id.11297	1384	0.730095	rs523156	0.548201	rs523156	0.450248	rs523156	0.655407	rs523156	0.557454	rs523156	0.375559	rs523156	0.277606	rs523156	Diastolic_Blood_Pressure	Diastolic_Blood_Pressure	ZSCAN29	Ileum	NO
ENSG00000249839.1	genus.Lactococcus.id.1851	1150	0.934101	rs2447210	0.524875	rs2447210	0.504001	rs2447210	0.908248	rs2447210	0.887375	rs2447210	0.478149	rs2447210	0.457276	rs2447210	Diastolic_Blood_Pressure	Diastolic_Blood_Pressure	AC011330.5	Ileum	NO
ENSG00000168807.16	genus.Anaerofilum.id.2053	2824	0.862112	rs28544928	0.470642	rs28544928	0.43726	rs4544231	0.617144	rs28544928	0.583762	rs28544928	0.192292	rs28544928	0.15891	rs28544928	Diastolic_Blood_Pressure	Diastolic_Blood_Pressure	SNTB2	Ileum	NO
ENSG00000263335.1	genus.Lachnoclostridium.id.11308	1812	0.844292	rs16967494	0.787692	rs16967494	0.785646	rs16967494	0.277947	rs16967494	0.275901	rs16967494	0.219301	rs16967494	0.217255	rs16967494	Diastolic_Blood_Pressure	Diastolic_Blood_Pressure	AF001548.5	Ileum	NO
ENSG00000263335.1	genus.Lachnoclostridium.id.11308	1812	0.976896	rs12596141	0.787861	rs12596141	0.784434	rs12596141	0.907637	rs12596141	0.90421	rs12596141	0.715175	rs12596141	0.711748	rs12596141	Headache	Headache	AF001548.5	Ileum	NO
ENSG00000227373.5	genus..Eubacteriumfissicatenagroup.id.14373	2706	0.66549	rs6678286	0.497657	rs6678286	0.478499	rs6678286	0.323448	rs6678286	0.30429	rs6678286	0.136457	rs6678286	0.117299	rs6678286	Headache	Headache	RP11-160H22.5	Ileum	NO
ENSG00000224086.5	genus.Olsenella.id.822	2308	0.954491	rs381849	0.71996	rs381849	0.710054	rs381849	0.890752	rs381849	0.880846	rs381849	0.646315	rs381849	0.636409	rs381849	Headache	Headache	LL22NC03-86G7.1	Ileum	NO
ENSG00000263001.5	genus..Eubacteriumruminantiumgroup.id.11340	1545	0.744138	rs35005436	0.547688	rs35005436	0.546579	rs35005436	0.437548	rs35005436	0.436439	rs35005436	0.239989	rs35005436	0.23888	rs35005436	Headache	Headache	GTF2I	Ileum	NO
ENSG00000263001.5	genus..Ruminococcusgauvreauiigroup.id.11342	1571	0.728539	rs35005436	0.51915	rs35005436	0.518553	rs35005436	0.437198	rs35005436	0.436601	rs35005436	0.227212	rs35005436	0.226615	rs35005436	Headache	Headache	GTF2I	Ileum	YES
ENSG00000176700.19	genus.Enterorhabdus.id.820	3288	0.878517	rs1057946	0.705049	rs72630461	0.692573	rs1057946	0.653845	rs72630461	0.641369	rs3748374	0.467901	rs72630461	0.455425	rs72630461	Hypertension	Hypertension	SCAND2P	Ileum	NO
ENSG00000168807.16	genus.Anaerofilum.id.2053	2824	0.913648	rs12924131	0.751733	rs12924131	0.729068	rs12924131	0.767058	rs12924131	0.744393	rs12924131	0.582479	rs12924131	0.559813	rs12924131	Hypertension	Hypertension	SNTB2	Ileum	NO
ENSG00000276846.1	genus.Peptococcus.id.2037	3125	0.879482	rs2112920	0.58951	rs2112920	0.527561	rs2112920	0.870498	rs2112920	0.80855	rs2112920	0.518577	rs2112920	0.456628	rs2112920	Hypertension	Hypertension	CTD-3220F14.3	Ileum	NO
ENSG00000240344.8	genus.Veillonella.id.2198	2903	0.609145	rs7559150	0.519368	rs7559150	0.514526	rs7559150	0.200427	rs7559150	0.195586	rs7559150	0.105808	rs7559150	0.100967	rs7559150	Hypertension	Hypertension	PPIL3	Ileum	NO
ENSG00000131558.14	genus.LachnospiraceaeUCG001.id.11321	2853	0.870648	rs17167304	0.566525	rs17167304	0.523728	rs17167304	0.817183	rs17167304	0.774386	rs17167304	0.470263	rs55794894	0.427466	rs17167304	Hypertension	Hypertension	EXOC4	Ileum	NO
ENSG00000100296.13	genus.LachnospiraceaeNC2004group.id.11316	3069	0.747753	rs5763300	0.728605	rs5763300	0.69212	rs5763300	0.23398	rs5763300	0.197495	rs5763300	0.178347	rs5763300	0.141862	rs5763300	Insomnia	Insomnia	THOC5	Ileum	NO
ENSG00000004534.14	genus.Dorea.id.1997	1993	0.77498	rs4688755	0.56702	rs4688755	0.528798	rs4688755	0.584437	rs4688755	0.546216	rs4688755	0.338256	rs4688755	0.300034	rs4688755	Insomnia	Insomnia	RBM6	Ileum	NO
ENSG00000111328.6	genus.Allisonella.id.2174	1851	0.799932	rs1790120	0.759626	rs1790120	0.723453	rs1790120	0.326458	rs1790120	0.290285	rs1790120	0.24998	rs1790120	0.213807	rs1790120	Intelligence	Intelligence	CDK2AP1	Ileum	YES
ENSG00000150967.17	genus.Barnesiella.id.944	2765	0.988215	rs7296418	0.502275	rs7296418	0.497718	rs7296418	0.985294	rs7296418	0.980737	rs7296418	0.494797	rs7296418	0.49024	rs7296418	Intelligence	Intelligence	ABCB9	Ileum	NO
ENSG00000150967.17	genus.Lactococcus.id.1851	2602	0.984353	rs1727307	0.505061	rs1727307	0.496682	rs1727307	0.985543	rs1727307	0.977164	rs1727307	0.497872	rs1727307	0.489493	rs1727307	Intelligence	Intelligence	ABCB9	Ileum	NO
ENSG00000249839.1	genus.Lactococcus.id.1851	1146	0.793515	rs2447210	0.517115	rs2447210	0.50483	rs2447210	0.603781	rs2920782	0.591496	rs2920782	0.315095	rs2447210	0.30281	rs2447210	Intelligence	Intelligence	AC011330.5	Ileum	NO
ENSG00000263001.5	genus..Eubacteriumruminantiumgroup.id.11340	1555	0.758073	rs35005436	0.549938	rs35005436	0.544425	rs35005436	0.477802	rs35005436	0.472288	rs35005436	0.264153	rs35005436	0.25864	rs35005436	Intelligence	Intelligence	GTF2I	Ileum	NO
ENSG00000263001.5	genus..Ruminococcusgauvreauiigroup.id.11342	1582	0.745853	rs35005436	0.519689	rs35005436	0.517865	rs35005436	0.475845	rs35005436	0.474021	rs35005436	0.247857	rs35005436	0.246033	rs35005436	Intelligence	Intelligence	GTF2I	Ileum	YES
ENSG00000133739.15	genus.Clostridiumsensustricto1.id.1873	2126	0.705272	rs2403088	0.685789	rs2403088	0.645545	rs2403088	0.224417	rs2403088	0.184172	rs2403088	0.16469	rs56262713	0.124445	rs2403088	Intelligence	Intelligence	LRRCC1	Ileum	NO
ENSG00000161395.13	genus.Catenibacterium.id.2153	1791	0.861498	rs2941505	0.604434	rs2941505	0.544759	rs2941505	0.81575	rs2941505	0.756076	rs2941505	0.499012	rs2941505	0.439337	rs2941505	Narcolepsy	Narcolepsy	PGAP3	Ileum	NO
ENSG00000183665.5	genus.Subdoligranulum.id.2070	4208	0.699879	rs6470243	0.572417	rs6470243	0.570946	rs6470243	0.324403	rs6470243	0.322932	rs6470243	0.19547	rs6470243	0.193999	rs6470243	Narcolepsy	Narcolepsy	TRMT12	Ileum	NO
ENSG00000100296.13	genus.LachnospiraceaeNC2004group.id.11316	3069	0.768919	rs5763300	0.71965	rs5763300	0.715481	rs5763300	0.194067	rs5763300	0.189898	rs5763300	0.140628	rs5763300	0.13646	rs5763300	Pulse_rate	Pulse_rate	THOC5	Ileum	NO
ENSG00000196236.12	genus.Sutterella.id.2896	2376	0.814979	rs9611453	0.667006	rs9611453	0.655167	rs9611453	0.58936	rs9611453	0.577521	rs9611453	0.429548	rs9611453	0.41771	rs9611453	Pulse_rate	Pulse_rate	XPNPEP3	Ileum	YES
ENSG00000183665.5	genus.Subdoligranulum.id.2070	4409	0.911862	rs6470243	0.50685	rs6470243	0.502741	rs6470243	0.810269	rs6470243	0.80616	rs6470243	0.401148	rs6470243	0.397039	rs6470243	QRS_interval	QRS_interval	TRMT12	Ileum	NO
ENSG00000140265.12	genus..Eubacteriumnodatumgroup.id.11297	1393	0.866241	rs1079309	0.538452	rs2012467	0.469571	rs1079309	0.87007	rs1079309	0.80119	rs1079309	0.4734	rs2012467	0.40452	rs1079309	Schizophrenia	Schizophrenia	ZSCAN29	Ileum	NO
ENSG00000249839.1	genus.Lactococcus.id.1851	1155	0.773089	rs2447210	0.533955	rs2447210	0.486815	rs2447210	0.633575	rs2447210	0.586434	rs2447210	0.3473	rs2447210	0.30016	rs2447210	Schizophrenia	Schizophrenia	AC011330.5	Ileum	NO
ENSG00000168807.16	genus.Anaerofilum.id.2053	2865	0.821312	rs8049057	0.741559	rs8049057	0.723918	rs8049057	0.41169	rs8049057	0.394049	rs8049057	0.314296	rs8049057	0.296655	rs8049057	Schizophrenia	Schizophrenia	SNTB2	Ileum	NO
ENSG00000224086.5	genus.Olsenella.id.822	1761	0.78872	rs381849	0.675559	rs381849	0.671704	rs381849	0.352125	rs240066	0.348269	rs240066	0.235108	rs381849	0.231253	rs381849	Schizophrenia	Schizophrenia	LL22NC03-86G7.1	Ileum	NO
ENSG00000004534.14	genus.Dorea.id.1997	1992	0.695449	rs4688755	0.579001	rs4688755	0.536806	rs4688755	0.408365	rs4688755	0.36617	rs4688755	0.249722	rs2352969	0.207527	rs4688755	Schizophrenia	Schizophrenia	RBM6	Ileum	NO
ENSG00000227603.1	genus.Victivallis.id.2256	3011	0.776917	rs7025805	0.653448	rs7025805	0.571431	rs7025805	0.611435	rs7025805	0.529418	rs7025805	0.405949	rs7025805	0.323931	rs7025805	Schizophrenia	Schizophrenia	RP11-165J3.6	Ileum	NO
ENSG00000215190.9	genus.Coprococcus3.id.11303	1598	0.788015	rs6937922	0.693599	rs6937922	0.688764	rs6937922	0.327262	rs6937922	0.322427	rs6937922	0.228011	rs6937922	0.223176	rs6937922	Systolic_Blood_Pressure	Systolic_Blood_Pressure	LINC00680	Ileum	NO
ENSG00000227373.5	genus..Eubacteriumfissicatenagroup.id.14373	2706	0.673592	rs6678286	0.52868	rs72711443	0.491048	rs6678286	0.380558	rs72711443	0.342926	rs72711443	0.198015	rs72711443	0.160383	rs72711443	Tense	Tense	RP11-160H22.5	Ileum	NO
ENSG00000227603.1	genus.Victivallis.id.2256	2988	0.890575	rs7025805	0.670093	rs7025805	0.582265	rs7025805	0.94076	rs7025805	0.852932	rs7025805	0.63245	rs75395683	0.544622	rs7025805	Tense	Tense	RP11-165J3.6	Ileum	NO
ENSG00000111328.6	genus.Allisonella.id.2174	1908	0.968859	rs71444568	0.772155	rs71444568	0.761738	rs71444568	0.915026	rs71444568	0.904609	rs71444568	0.707904	rs71444568	0.697487	rs71444568	Allergic disease	ebi-a-GCST005038	CDK2AP1	Ileum	YES
ENSG00000150967.17	genus.Barnesiella.id.944	2823	0.797123	rs7296418	0.493285	rs7296418	0.47894	rs7296418	0.615632	rs1727307	0.601287	rs1727307	0.297449	rs7296418	0.283104	rs7296418	Allergic disease	ebi-a-GCST005038	ABCB9	Ileum	NO
ENSG00000175727.13	genus.Howardella.id.2000	2701	0.794834	rs28591322	0.762746	rs28591322	0.742592	rs28591322	0.237346	rs28591322	0.217193	rs28591322	0.185105	rs28591322	0.164951	rs28591322	Allergic disease	ebi-a-GCST005038	MLXIP	Ileum	NO
ENSG00000150967.17	genus.Lactococcus.id.1851	2667	0.768234	rs1727307	0.538893	rs1727307	0.478729	rs1727307	0.65602	rs1727307	0.595855	rs1727307	0.366515	rs1727307	0.306351	rs1727307	Allergic disease	ebi-a-GCST005038	ABCB9	Ileum	NO
ENSG00000073605.18	genus.Allisonella.id.2174	1878	0.880407	rs7221605	0.342434	rs7221605	0.324581	rs7221605	0.769464	rs7221605	0.751611	rs7221605	0.213638	rs7221605	0.195785	rs7221605	Allergic disease	ebi-a-GCST005038	GSDMB	Ileum	YES
ENSG00000172057.9	genus.Eggerthella.id.819	2535	0.710564	rs1453559	0.620995	rs1453559	0.524677	rs1453559	0.396211	rs12603332	0.299893	rs12603332	0.210324	rs56380902	0.114006	rs1453559	Allergic disease	ebi-a-GCST005038	ORMDL3	Ileum	NO
ENSG00000183562.3	genus.Butyricimonas.id.945	4566	0.824092	rs12281407	0.762482	rs12281407	0.756238	rs12281407	0.290686	rs12281407	0.284442	rs12281407	0.222832	rs12281407	0.216588	rs12281407	FVC	ebi-a-GCST007429	CTC-343N3.1	Ileum	NO
ENSG00000140400.16	genus.Tyzzerella3.id.11335	2198	0.804773	rs7171507	0.790715	rs7171507	0.775964	rs7171507	0.146778	rs11637068	0.132027	rs11637068	0.117969	rs7171507	0.103218	rs7171507	FVC	ebi-a-GCST007429	MAN2C1	Ileum	NO
ENSG00000073605.18	genus.Allisonella.id.2174	1880	0.651099	rs7221814	0.608273	rs7221814	0.597984	rs7221814	0.234033	rs7221814	0.223743	rs7221814	0.180917	rs7221814	0.170628	rs7221814	FEV1/FVC	ebi-a-GCST007431	GSDMB	Ileum	YES
ENSG00000235513.1	genus.Peptococcus.id.2037	2559	0.85955	rs12169035	0.571922	rs12169035	0.502744	rs12169035	0.845884	rs12169035	0.776706	rs12169035	0.489077	rs12169035	0.419899	rs12169035	FEV1/FVC	ebi-a-GCST007431	RP4-756G23.5	Ileum	YES
ENSG00000111328.6	genus.Allisonella.id.2174	1914	0.787512	rs71444568	0.769732	rs71444568	0.72593	rs71444568	0.307351	rs71444568	0.263549	rs71444568	0.245768	rs71444568	0.201966	rs71444568	FEV1	ebi-a-GCST007432	CDK2AP1	Ileum	YES
ENSG00000150967.17	genus.Barnesiella.id.944	2848	0.79007	rs7296418	0.528407	rs7296418	0.457132	rs7296418	0.717482	rs7296418	0.646207	rs7296418	0.384545	rs10773000	0.31327	rs7296418	FEV1	ebi-a-GCST007432	ABCB9	Ileum	NO
ENSG00000150967.17	genus.Lactococcus.id.1851	2683	0.824519	rs1727307	0.524179	rs1727307	0.488635	rs1727307	0.719836	rs1727307	0.684292	rs1727307	0.383952	rs1727307	0.348408	rs1727307	FEV1	ebi-a-GCST007432	ABCB9	Ileum	NO
ENSG00000263001.5	genus..Eubacteriumruminantiumgroup.id.11340	1654	0.657841	rs35005436	0.549076	rs35005436	0.542962	rs35005436	0.259501	rs35005436	0.253386	rs35005436	0.144622	rs35005436	0.138508	rs35005436	FEV1	ebi-a-GCST007432	GTF2I	Ileum	NO
ENSG00000263001.5	genus..Ruminococcusgauvreauiigroup.id.11342	1680	0.635233	rs35005436	0.522142	rs35005436	0.513504	rs35005436	0.261373	rs35005436	0.252736	rs35005436	0.139645	rs35005436	0.131008	rs35005436	FEV1	ebi-a-GCST007432	GTF2I	Ileum	YES
ENSG00000276846.1	genus.Peptococcus.id.2037	3147	0.793007	rs2112920	0.573811	rs9676967	0.521709	rs2112920	0.657218	rs28605784	0.605116	rs28605784	0.38592	rs9676967	0.333819	rs9676967	Muscle, skeletal receptor tyrosine-protein kinase	prot-a-1971	CTD-3220F14.3	Ileum	NO
ENSG00000004534.14	genus.Dorea.id.1997	1994	0.666512	rs4688755	0.569492	rs4688755	0.541509	rs4688755	0.311417	rs4688755	0.283434	rs4688755	0.186414	rs4688755	0.158431	rs4688755	Pain in throat and chest	ukb-a-581	RBM6	Ileum	NO
ENSG00000176700.19	genus.Enterorhabdus.id.820	3329	0.699384	rs3748374	0.700784	rs9989259	0.646017	rs3748374	0.219846	rs9989259	0.165079	rs3748374	0.166479	rs9989259	0.111712	rs3748374	Hand grip strength (right)	ukb-b-10215	SCAND2P	Ileum	NO
ENSG00000140400.16	genus.Tyzzerella3.id.11335	2232	0.796015	rs7171507	0.818279	rs7171507	0.651285	rs7171507	0.825532	rs11637068	0.658538	rs11637068	0.680802	rs7171507	0.513809	rs7171507	Hand grip strength (right)	ukb-b-10215	MAN2C1	Ileum	NO
ENSG00000226232.8	genus.Fusicatenibacter.id.11305	2280	0.372613	rs904807	0.765976	rs7196917	0.362556	rs904807	0.528937	rs7196917	0.125518	rs904807	0.51888	rs7196917	0.115461	rs904807	Hand grip strength (right)	ukb-b-10215	NPIPB14P	Ileum	NO
ENSG00000073605.18	genus.Allisonella.id.2174	1900	0.636347	rs2872516	0.557542	rs2872516	0.547873	rs2872516	0.198846	rs2872516	0.189178	rs2872516	0.110372	rs2872516	0.100703	rs2872516	Hand grip strength (right)	ukb-b-10215	GSDMB	Ileum	YES
ENSG00000171574.17	genus.Allisonella.id.2174	1999	0.767114	rs11084542	0.739896	rs11671005	0.715773	rs11084542	0.219047	rs11671005	0.194924	rs11084542	0.167706	rs11671005	0.143583	rs11084542	Hand grip strength (right)	ukb-b-10215	ZNF584	Ileum	YES
ENSG00000100296.13	genus.LachnospiraceaeNC2004group.id.11316	3123	0.754967	rs5763300	0.722124	rs5763300	0.706967	rs5763300	0.185395	rs5763300	0.170238	rs5763300	0.137396	rs5763300	0.122239	rs5763300	Hand grip strength (right)	ukb-b-10215	THOC5	Ileum	NO
ENSG00000085514.15	genus.Eggerthella.id.819	2445	0.814919	rs111344110	0.706511	rs10278546	0.68879	rs111344110	0.435179	rs10278546	0.417459	rs111344110	0.30905	rs10278546	0.29133	rs111344110	Hand grip strength (right)	ukb-b-10215	PILRA	Ileum	NO
ENSG00000121716.20	genus.Eggerthella.id.819	2347	0.882248	rs112622797	0.808954	rs112622797	0.797802	rs112622797	0.449119	rs112622797	0.437967	rs112622797	0.364672	rs112622797	0.35352	rs112622797	Hand grip strength (right)	ukb-b-10215	PILRB	Ileum	NO
ENSG00000242294.6	genus.Eggerthella.id.819	2289	0.720503	rs113979344	0.582205	rs75636500	0.555156	rs75636500	0.409907	rs113979344	0.382858	rs113979344	0.24456	rs10278546	0.21751	rs113979344	Hand grip strength (right)	ukb-b-10215	STAG3L5P	Ileum	NO
ENSG00000004534.14	genus.Dorea.id.1997	1998	0.670013	rs4688755	0.603816	rs4688755	0.510012	rs4688755	0.468037	rs4688755	0.374233	rs4688755	0.308036	rs4688755	0.214232	rs4688755	Leg pain on walking	ukb-b-10387	RBM6	Ileum	NO
ENSG00000172057.9	genus.Eggerthella.id.819	2568	0.710053	rs1453559	0.700932	rs1453559	0.655228	rs1453559	0.236848	rs1453559	0.191144	rs1453559	0.182023	rs1453559	0.136319	rs1453559	Chest pain or discomfort	ukb-b-10591	ORMDL3	Ileum	NO
ENSG00000004534.14	genus.Dorea.id.1997	1998	0.667652	rs4688755	0.577284	rs4688755	0.52998	rs4688755	0.357914	rs4688755	0.31061	rs4688755	0.220242	rs4688755	0.172938	rs4688755	Chest pain or discomfort	ukb-b-10591	RBM6	Ileum	NO
ENSG00000111328.6	genus.Allisonella.id.2174	1925	0.787994	rs71444568	0.76067	rs71444568	0.757946	rs71444568	0.138977	rs71444568	0.136253	rs71444568	0.108929	rs71444568	0.106205	rs71444568	Blood clot in the leg (DVT)	ukb-b-11411	CDK2AP1	Ileum	YES
ENSG00000150967.17	genus.Barnesiella.id.944	2843	0.605711	rs7296418	0.512602	rs7296418	0.507714	rs7296418	0.206014	rs7296418	0.201126	rs7296418	0.108018	rs7296418	0.103129	rs7296418	Blood clot in the leg (DVT)	ukb-b-11411	ABCB9	Ileum	NO
ENSG00000140400.16	genus.Tyzzerella3.id.11335	2230	0.875085	rs11637068	0.790533	rs8029394	0.760624	rs8029394	0.551499	rs11637068	0.52159	rs11637068	0.437038	rs4368141	0.407129	rs4368141	PEF	ukb-b-12019	MAN2C1	Ileum	NO
ENSG00000235505.7	genus.Erysipelatoclostridium.id.11381	3530	0.793637	rs10895744	0.695582	rs10895744	0.686154	rs10895744	0.383993	rs2005513	0.374565	rs2005513	0.27651	rs625046	0.267082	rs10895744	Illnesses of father: Lung cancer	ukb-b-14521	RP11-693N9.2	Ileum	NO
ENSG00000140265.12	genus..Eubacteriumnodatumgroup.id.11297	1393	0.910549	rs2584700	0.542153	rs2584700	0.492317	rs2584700	0.920723	rs2584700	0.870886	rs2584700	0.502491	rs2584700	0.452654	rs2584700	Illnesses of father: Lung cancer	ukb-b-14521	ZSCAN29	Ileum	NO
ENSG00000073605.18	genus.Allisonella.id.2174	1897	0.627653	rs2872516	0.578862	rs2872516	0.56708	rs2872516	0.183912	rs2872516	0.172131	rs2872516	0.123339	rs2872516	0.111558	rs2872516	Emphysema/chronic bronchitis	ukb-b-16207	GSDMB	Ileum	YES
ENSG00000111328.6	genus.Allisonella.id.2174	1926	0.991009	rs71444568	0.816256	rs71444568	0.809584	rs71444568	0.990839	rs71444568	0.984167	rs71444568	0.809414	rs71444568	0.802742	rs71444568	Hayfever, allergic rhinitis or eczema	ukb-b-17241	CDK2AP1	Ileum	YES
ENSG00000073605.18	genus.Allisonella.id.2174	1898	0.820487	rs2872516	0.365917	rs2872516	0.297073	rs2872516	0.749318	rs921649	0.680473	rs921649	0.225903	rs921649	0.157058	rs921649	Wheeze or whistling in the chest in last year	ukb-b-18335	GSDMB	Ileum	YES
ENSG00000172057.9	genus.Eggerthella.id.819	2569	0.822612	rs1453559	0.725576	rs1453559	0.577063	rs1453559	0.909967	rs4795401	0.761454	rs1453559	0.664419	rs4795401	0.515906	rs1453559	Wheeze or whistling in the chest in last year	ukb-b-18335	ORMDL3	Ileum	NO
ENSG00000004534.14	genus.Dorea.id.1997	1998	0.82739	rs4688755	0.592545	rs4688755	0.49828	rs4688755	0.823611	rs4688755	0.729346	rs4688755	0.494501	rs4688755	0.400236	rs4688755	Wheeze or whistling in the chest in last year	ukb-b-18335	RBM6	Ileum	NO
ENSG00000140400.16	genus.Tyzzerella3.id.11335	2231	0.899994	rs11637068	0.786883	rs7171507	0.705465	rs7171507	0.912451	rs10220738	0.831033	rs10220738	0.717922	rs11637068	0.636505	rs11637068	FEV1	ukb-b-19657	MAN2C1	Ileum	NO
ENSG00000111328.6	genus.Allisonella.id.2174	1926	0.84108	rs71444568	0.770699	rs71444568	0.767096	rs71444568	0.361455	rs71444568	0.357851	rs71444568	0.287471	rs71444568	0.283867	rs71444568	Asthma	ukb-b-20296	CDK2AP1	Ileum	YES
ENSG00000073605.18	genus.Allisonella.id.2174	1898	0.676345	rs12949100	0.631702	rs12949100	0.434306	rs12949100	0.714446	rs12949100	0.517049	rs12949100	0.472407	rs12949100	0.27501	rs12949100	Asthma	ukb-b-20296	GSDMB	Ileum	YES
ENSG00000172057.9	genus.Eggerthella.id.819	2568	0.36486	rs4795401	0.866177	rs4795401	0.342803	rs1453559	0.650947	rs4795401	0.127573	rs4795401	0.62889	rs4795401	0.105516	rs4795401	Asthma	ukb-b-20296	ORMDL3	Ileum	NO
ENSG00000004534.14	genus.Dorea.id.1997	1998	0.828388	rs4688755	0.578189	rs4688755	0.52096	rs4688755	0.742423	rs4688755	0.685194	rs4688755	0.434995	rs4688755	0.377765	rs4688755	Asthma	ukb-b-20296	RBM6	Ileum	NO
ENSG00000276805.2	genus.Dorea.id.1997	2934	0.629846	rs1977219	0.527049	rs1977219	0.488145	rs1977219	0.3313	rs1977219	0.292396	rs1977219	0.189599	rs1977219	0.150695	rs1977219	Hand grip strength (left)	ukb-b-7478	RP11-291L22.9	Ileum	NO
ENSG00000085514.15	genus.Eggerthella.id.819	2445	0.949218	rs111344110	0.684061	rs111344110	0.667033	rs111344110	0.88631	rs111312383	0.869283	rs111312383	0.604126	rs111312383	0.587099	rs111312383	Hand grip strength (left)	ukb-b-7478	PILRA	Ileum	NO
ENSG00000121716.20	genus.Eggerthella.id.819	2347	0.953922	rs112622797	0.809983	rs112622797	0.794608	rs112622797	0.841627	rs112622797	0.826253	rs112622797	0.682313	rs112622797	0.666938	rs112622797	Hand grip strength (left)	ukb-b-7478	PILRB	Ileum	NO
ENSG00000242294.6	genus.Eggerthella.id.819	2289	0.921859	rs113979344	0.574134	rs75636500	0.5476	rs75636500	0.879578	rs113979344	0.853044	rs113979344	0.505319	rs113979344	0.478785	rs113979344	Hand grip strength (left)	ukb-b-7478	STAG3L5P	Ileum	NO
ENSG00000140400.16	genus.Tyzzerella3.id.11335	2232	0.860196	rs11637068	0.797005	rs7171507	0.70544	rs7171507	0.77241	rs11637068	0.680846	rs11637068	0.617654	rs11637068	0.526089	rs11637068	FVC	ukb-b-7953	MAN2C1	Ileum	NO
ENSG00000004534.14	genus.Dorea.id.1997	1987	0.724492	rs4688755	0.574498	rs4688755	0.531962	rs4688755	0.474904	rs4688755	0.432368	rs4688755	0.282374	rs4688755	0.239838	rs4688755	Shortness of breath walking on level ground	ukb-b-9543	RBM6	Ileum	NO
ENSG00000231305.3	genus.RuminococcaceaeUCG013.id.11370	2532	0.753744	rs2638846	0.640756	rs2638846	0.613186	rs2638846	0.408882	rs2638846	0.381312	rs2638846	0.268325	rs2638846	0.240755	rs2638846	C67 Malignant neoplasm of bladder	icd10-C67-both_sexes	RP11-723O4.2	Ileum	NO
ENSG00000111328.6	genus.Allisonella.id.2174	1444	0.976507	rs1790120	0.75611	rs1790120	0.749772	rs1790120	0.924739	rs1790120	0.9184	rs1790120	0.698004	rs1790120	0.691665	rs1790120	D25 Leiomyoma of uterus	icd10-D25-both_sexes	CDK2AP1	Ileum	YES
ENSG00000203791.14	genus.LachnospiraceaeUCG008.id.11328	3507	0.758784	rs11245366	0.745516	rs11245366	0.717614	rs11245366	0.190753	rs11245366	0.162851	rs11245366	0.149582	rs11245366	0.12168	rs11245366	H40 Glaucoma	icd10-H40-both_sexes	METTL10	Ileum	NO
ENSG00000279159.1	genus.Bilophila.id.3170	2697	0.666047	rs9614083	0.599044	rs9614083	0.580396	rs9614083	0.241534	rs9614083	0.222885	rs9614083	0.155883	rs9614083	0.137235	rs9614083	H40 Glaucoma	icd10-H40-both_sexes	RP3-394A18.1	Ileum	NO
ENSG00000073605.18	genus.Allisonella.id.2174	1448	0.83947	rs7221814	0.573814	rs7221814	0.504531	rs7221814	0.765386	rs7221814	0.696103	rs7221814	0.430447	rs7221814	0.361164	rs7221814	K50 Crohn's disease [regional enteritis]	icd10-K50-both_sexes	GSDMB	Ileum	YES
ENSG00000172057.9	genus.Eggerthella.id.819	2022	0.817913	rs1453559	0.750434	rs1453559	0.633657	rs1453559	0.793632	rs1453559	0.676855	rs1453559	0.609376	rs1453559	0.4926	rs1453559	K50 Crohn's disease [regional enteritis]	icd10-K50-both_sexes	ORMDL3	Ileum	NO
ENSG00000249839.1	genus.Lactococcus.id.1851	869	0.599442	rs2920782	0.532526	rs2920782	0.50241	rs2920782	0.231497	rs2920782	0.201381	rs2920782	0.134465	rs2920782	0.104349	rs2920782	K57 Diverticular disease of intestine	icd10-K57-both_sexes	AC011330.5	Ileum	NO
ENSG00000227373.5	genus..Eubacteriumfissicatenagroup.id.14373	2188	0.830816	rs72711443	0.576371	rs72711443	0.529711	rs72711443	0.729629	rs72711443	0.682968	rs72711443	0.428523	rs72711443	0.381863	rs72711443	K57 Diverticular disease of intestine	icd10-K57-both_sexes	RP11-160H22.5	Ileum	NO
ENSG00000204583.9	genus.Veillonella.id.2198	3230	0.829232	rs35360794	0.530738	rs35360794	0.489202	rs35360794	0.677771	rs35360794	0.636235	rs35360794	0.337741	rs35360794	0.296205	rs35360794	K58 Irritable bowel syndrome	icd10-K58-both_sexes	LRCOL1	Ileum	NO
ENSG00000175727.13	genus.Howardella.id.2000	2071	0.808419	rs11057654	0.783771	rs11057654	0.771949	rs11057654	0.178534	rs11057654	0.166712	rs11057654	0.142064	rs11057654	0.130241	rs11057654	K80 Cholelithiasis	icd10-K80-both_sexes	MLXIP	Ileum	NO
ENSG00000272758.5	genus.Sutterella.id.2896	3322	0.928336	rs6762156	0.827202	rs6762156	0.770178	rs6762156	0.922773	rs28403550	0.865749	rs28403550	0.764616	rs6762156	0.707592	rs6762156	K81 Cholecystitis	icd10-K81-both_sexes	RP11-299J3.8	Ileum	NO
ENSG00000175727.13	genus.Howardella.id.2000	2071	0.91869	rs28591322	0.793918	rs28591322	0.733494	rs28591322	0.905005	rs28591322	0.844581	rs28591322	0.719809	rs28591322	0.659385	rs28591322	M16 Coxarthrosis [arthrosis of hip]	icd10-M16-both_sexes	MLXIP	Ileum	NO
ENSG00000203791.14	genus.LachnospiraceaeUCG008.id.11328	3507	0.963433	rs11245366	0.74342	rs11245366	0.724436	rs11245366	0.933475	rs11245366	0.914492	rs11245366	0.694478	rs11245366	0.675495	rs11245366	M17 Gonarthrosis [arthrosis of knee]	icd10-M17-both_sexes	METTL10	Ileum	NO
ENSG00000111328.6	genus.Allisonella.id.2174	1444	0.965684	rs1790120	0.75466	rs1790120	0.74427	rs1790120	0.895156	rs1790120	0.884765	rs1790120	0.673742	rs1790120	0.663351	rs1790120	M17 Gonarthrosis [arthrosis of knee]	icd10-M17-both_sexes	CDK2AP1	Ileum	YES
ENSG00000140400.16	genus.Tyzzerella3.id.11335	1779	0.847396	rs8029394	0.828634	rs8029394	0.821824	rs8029394	0.154484	rs7171507	0.147674	rs7171507	0.128912	rs8029394	0.122102	rs8029394	M17 Gonarthrosis [arthrosis of knee]	icd10-M17-both_sexes	MAN2C1	Ileum	NO
ENSG00000226232.8	genus.Fusicatenibacter.id.11305	1808	0.468249	rs904805	0.724607	rs904805	0.451678	rs904805	0.417155	rs904805	0.144226	rs904805	0.400584	rs904805	0.127655	rs904805	M17 Gonarthrosis [arthrosis of knee]	icd10-M17-both_sexes	NPIPB14P	Ileum	NO
ENSG00000004534.14	genus.Dorea.id.1997	1520	0.923447	rs2245365	0.608363	rs2245365	0.579009	rs2245365	0.882328	rs2245365	0.852974	rs2245365	0.53789	rs2245365	0.508536	rs2245365	M17 Gonarthrosis [arthrosis of knee]	icd10-M17-both_sexes	RBM6	Ileum	NO
ENSG00000235513.1	genus.Peptococcus.id.2037	1973	0.667124	rs139463	0.568389	rs139463	0.549684	rs139463	0.286059	rs139463	0.267353	rs139463	0.168619	rs139463	0.149913	rs139463	N20 Calculus of kidney and ureter	icd10-N20-both_sexes	RP4-756G23.5	Ileum	YES
ENSG00000263001.5	genus..Eubacteriumruminantiumgroup.id.11340	1284	0.615954	rs35275911	0.274803	rs35275911	0.261798	rs35275911	0.492688	rs35275911	0.479683	rs35275911	0.138532	rs35275911	0.125527	rs35275911	N92 Excessive, frequent and irregular menstruation	icd10-N92-both_sexes	GTF2I	Ileum	NO
ENSG00000183562.3	genus.Butyricimonas.id.945	3588	0.811499	rs12281407	0.778354	rs12281407	0.775381	rs12281407	0.165471	rs12281407	0.162498	rs12281407	0.129353	rs12281407	0.12638	rs12281407	R04 Haemorrhage from respiratory passages	icd10-R04-both_sexes	CTC-343N3.1	Ileum	NO
ENSG00000263001.5	genus..Eubacteriumruminantiumgroup.id.11340	1284	0.720708	rs35275911	0.298648	rs35275911	0.281111	rs35275911	0.642146	rs35275911	0.62461	rs35275911	0.202549	rs35275911	0.185012	rs35275911	T51 Toxic effect of alcohol	icd10-T51-both_sexes	GTF2I	Ileum	NO
ENSG00000263001.5	genus..Ruminococcusgauvreauiigroup.id.11342	1303	0.690799	rs73137144	0.185012	rs73137144	0.180116	rs73137144	0.623286	rs73137144	0.61839	rs73137144	0.112603	rs73137144	0.107708	rs73137144	T51 Toxic effect of alcohol	icd10-T51-both_sexes	GTF2I	Ileum	YES
ENSG00000231305.3	genus.RuminococcaceaeUCG013.id.11370	2532	0.72621	rs2638846	0.637746	rs2638846	0.617819	rs2638846	0.313834	rs2638846	0.293907	rs2638846	0.205443	rs2638846	0.185517	rs2638846	Cancer of bladder	phecode-189.2-both_sexes	RP11-723O4.2	Ileum	NO
ENSG00000111328.6	genus.Allisonella.id.2174	1444	0.819875	rs1790120	0.772218	rs71444568	0.751139	rs71444568	0.302778	rs1790120	0.281699	rs1790120	0.234042	rs71444568	0.212963	rs71444568	Type 2 diabetes	phecode-250.2-both_sexes	CDK2AP1	Ileum	YES
ENSG00000140400.16	genus.Tyzzerella3.id.11335	1779	0.843129	rs8029394	0.831038	rs8029394	0.814701	rs8029394	0.183167	rs8029394	0.166829	rs8029394	0.154739	rs8029394	0.138401	rs8029394	Type 2 diabetes	phecode-250.2-both_sexes	MAN2C1	Ileum	NO
ENSG00000161395.13	genus.Catenibacterium.id.2153	1415	0.830428	rs2941505	0.620612	rs2941505	0.571957	rs2941505	0.696853	rs2941505	0.648199	rs2941505	0.438383	rs2941505	0.389728	rs2941505	Type 2 diabetes	phecode-250.2-both_sexes	PGAP3	Ileum	NO
ENSG00000235513.1	genus.Peptococcus.id.2037	1973	0.742896	rs139485	0.59517	rs28741121	0.512188	rs139485	0.604448	rs28741121	0.521466	rs139485	0.37374	rs28741121	0.290758	rs139485	Type 2 diabetes	phecode-250.2-both_sexes	RP4-756G23.5	Ileum	YES
ENSG00000004534.14	genus.Dorea.id.1997	1520	0.951371	rs4688690	0.605399	rs4688690	0.577503	rs4688690	0.948387	rs4688690	0.920491	rs4688690	0.574519	rs4688690	0.546624	rs4688690	Type 2 diabetes	phecode-250.2-both_sexes	RBM6	Ileum	NO
ENSG00000263001.5	genus..Eubacteriumruminantiumgroup.id.11340	1284	0.995739	rs35275911	0.328074	rs35275911	0.326711	rs35275911	0.996136	rs35275911	0.994773	rs35275911	0.327108	rs35275911	0.325745	rs35275911	Type 2 diabetes	phecode-250.2-both_sexes	GTF2I	Ileum	NO
ENSG00000263001.5	genus..Ruminococcusgauvreauiigroup.id.11342	1303	0.995946	rs73137144	0.152108	rs73137144	0.151676	rs73137144	0.995472	rs73137144	0.99504	rs35275911	0.151202	rs73137144	0.150771	rs73137144	Type 2 diabetes	phecode-250.2-both_sexes	GTF2I	Ileum	YES
ENSG00000150967.17	genus.Barnesiella.id.944	2138	0.673363	rs7296418	0.526169	rs7296418	0.516763	rs7296418	0.338594	rs7296418	0.329188	rs7296418	0.181993	rs7296418	0.172587	rs7296418	Multiple sclerosis	phecode-335-both_sexes	ABCB9	Ileum	NO
ENSG00000175727.13	genus.Howardella.id.2000	2071	0.836387	rs28591322	0.786635	rs28591322	0.763163	rs28591322	0.359815	rs28591322	0.336342	rs28591322	0.286591	rs28591322	0.263119	rs28591322	Multiple sclerosis	phecode-335-both_sexes	MLXIP	Ileum	NO
ENSG00000150967.17	genus.Lactococcus.id.1851	2002	0.654676	rs1727307	0.532274	rs1727307	0.49904	rs1727307	0.354121	rs1727307	0.320887	rs1727307	0.198485	rs1727307	0.165251	rs1727307	Multiple sclerosis	phecode-335-both_sexes	ABCB9	Ileum	NO
ENSG00000241549.8	genus.Intestinibacter.id.11345	2774	0.910972	rs4713058	0.899263	rs4713058	0.896189	rs4713058	0.150941	rs4713058	0.147866	rs4713058	0.136157	rs4713058	0.133083	rs4713058	Multiple sclerosis	phecode-335-both_sexes	GUSBP2	Ileum	NO
ENSG00000107643.15	genus.Alistipes.id.968	2216	0.697223	rs7101060	0.632779	rs7101060	0.627353	rs7101060	0.203172	rs7101060	0.197746	rs7101060	0.133301	rs7101060	0.127875	rs7101060	Cataract	phecode-366-both_sexes	MAPK8	Ileum	NO
ENSG00000107643.15	genus.Barnesiella.id.944	2191	0.652368	rs10745270	0.58049	rs10745270	0.572508	rs10776598	0.205893	rs10745270	0.197911	rs10745270	0.126033	rs10745270	0.118051	rs10745270	Cataract	phecode-366-both_sexes	MAPK8	Ileum	NO
ENSG00000135437.9	genus.Paraprevotella.id.962	2177	0.998167	rs3138141	0.905736	rs3138141	0.905637	rs3138141	0.983212	rs3138141	0.983114	rs3138141	0.890683	rs3138141	0.890584	rs3138141	Cataract	phecode-366-both_sexes	RDH5	Ileum	NO
ENSG00000120784.15	genus.Butyricimonas.id.945	2380	0.867442	rs2927743	0.677616	rs2927743	0.660591	rs2927743	0.553866	rs2927743	0.536842	rs2927743	0.347015	rs2927743	0.32999	rs2927743	Cataract	phecode-366-both_sexes	ZFP30	Ileum	NO
ENSG00000276846.1	genus.Peptococcus.id.2037	2475	0.796044	rs10406177	0.593623	rs10406177	0.536156	rs10406177	0.665845	rs10406177	0.608378	rs10406177	0.405957	rs10406177	0.34849	rs10406177	Cataract	phecode-366-both_sexes	CTD-3220F14.3	Ileum	NO
ENSG00000279159.1	genus.Bilophila.id.3170	2697	0.943363	rs9614083	0.592849	rs9614083	0.557989	rs9614083	0.947732	rs9614083	0.912872	rs9614144	0.562358	rs9614083	0.527498	rs9614083	Cataract	phecode-366-both_sexes	RP3-394A18.1	Ileum	NO
ENSG00000235513.1	genus.Peptococcus.id.2037	1973	0.837898	rs11913442	0.577568	rs11913442	0.54547	rs11913442	0.704629	rs11913442	0.672531	rs11913442	0.412201	rs11913442	0.380103	rs11913442	Cataract	phecode-366-both_sexes	RP4-756G23.5	Ileum	YES
ENSG00000073605.18	genus.Allisonella.id.2174	1448	0.852945	rs7221814	0.700887	rs7221814	0.645764	rs7221814	0.763892	rs7221814	0.70877	rs7221814	0.556712	rs7221814	0.501589	rs7221814	Inflammatory bowel disease and other gastroenteritis and colitis	phecode-555-both_sexes	GSDMB	Ileum	YES
ENSG00000161395.13	genus.Catenibacterium.id.2153	1415	0.658841	rs2941505	0.611709	rs2941505	0.583879	rs2941505	0.214097	rs2941505	0.186267	rs2941505	0.139135	rs2941505	0.111305	rs2941505	Inflammatory bowel disease and other gastroenteritis and colitis	phecode-555-both_sexes	PGAP3	Ileum	NO
ENSG00000172057.9	genus.Eggerthella.id.819	2022	0.722646	rs1453559	0.744263	rs1453559	0.626359	rs1453559	0.49572	rs1453559	0.377815	rs1453559	0.399433	rs1453559	0.281528	rs1453559	Inflammatory bowel disease and other gastroenteritis and colitis	phecode-555-both_sexes	ORMDL3	Ileum	NO
ENSG00000227373.5	genus..Eubacteriumfissicatenagroup.id.14373	2188	0.829124	rs72711443	0.574176	rs72711443	0.527758	rs72711443	0.725355	rs72711443	0.678937	rs72711443	0.42399	rs72711443	0.377572	rs72711443	Diverticulosis and diverticulitis	phecode-562-both_sexes	RP11-160H22.5	Ileum	NO
ENSG00000100296.13	genus.LachnospiraceaeNC2004group.id.11316	2442	0.763735	rs5763300	0.749039	rs5763300	0.725602	rs5763300	0.171959	rs5763300	0.148522	rs5763300	0.133826	rs5763300	0.110389	rs5763300	Diverticulosis and diverticulitis	phecode-562-both_sexes	THOC5	Ileum	NO
ENSG00000172057.9	genus.Eggerthella.id.819	2022	0.723209	rs1453559	0.696728	rs1453559	0.678037	rs1453559	0.183222	rs1453559	0.164531	rs1453559	0.13805	rs1453559	0.119359	rs1453559	Chronic renal failure [CKD]	phecode-585.3-both_sexes	ORMDL3	Ileum	NO
