# Supplementary material for: Genetics-mediated regulation of intestinal gene expression on microbiome contributes to human disease heritability
Source: Mol Syst Biol. 2025 Dec 5;22(3):369–94. doi: 10.1038/s44320-025-00173-7 (PMC12953866; doi:10.1038/s44320-025-00173-7)
Supplement: Supplementary file 20 — Figure EV Source Data [file 44320_2025_173_MOESM20_ESM.zip]

Archive with 40 entries (19 files):
- MSB-2025-13191_SourceDataForFigure EV/
- MSB-2025-13191_SourceDataForFigure EV/Figure_EV1/
- MSB-2025-13191_SourceDataForFigure EV/Figure_EV1/EV1A/
- MSB-2025-13191_SourceDataForFigure EV/Figure_EV1/EV1A/gene-to-microbiome_coloc_results.xlsx
- MSB-2025-13191_SourceDataForFigure EV/Figure_EV1/EV1A/gene-to-microbiome_MR_pairs.xlsx
- MSB-2025-13191_SourceDataForFigure EV/Figure_EV1/EV1B/
- MSB-2025-13191_SourceDataForFigure EV/Figure_EV1/EV1B/validation_MR_result.xlsx
- MSB-2025-13191_SourceDataForFigure EV/Figure_EV1/EV1C-D/
- MSB-2025-13191_SourceDataForFigure EV/Figure_EV1/EV1C-D/gene-to-microbiome_coloc_results.xlsx
- MSB-2025-13191_SourceDataForFigure EV/Figure_EV1/EV1C-D/gene-to-microbiome_MR_pairs.xlsx
- MSB-2025-13191_SourceDataForFigure EV/Figure_EV1/EV1E/
- MSB-2025-13191_SourceDataForFigure EV/Figure_EV1/EV1E/Go_results.xlsx
- MSB-2025-13191_SourceDataForFigure EV/Figure_EV1/EV1F/
- MSB-2025-13191_SourceDataForFigure EV/Figure_EV1/EV1F/microbiome-to-gene expression_coloc_results.xlsx
- MSB-2025-13191_SourceDataForFigure EV/Figure_EV1/EV1F/microbiome-to-gene expression_MR_results.xlsx
- MSB-2025-13191_SourceDataForFigure EV/Figure_EV1/EV1G/
- MSB-2025-13191_SourceDataForFigure EV/Figure_EV1/EV1G/microbiome-to-methylation_coloc_results.xlsx
- MSB-2025-13191_SourceDataForFigure EV/Figure_EV1/EV1G/microbiome-to-methylation_MR_results.xlsx
- MSB-2025-13191_SourceDataForFigure EV/Figure_EV2/
- MSB-2025-13191_SourceDataForFigure EV/Figure_EV2/EV2A-D/
- MSB-2025-13191_SourceDataForFigure EV/Figure_EV2/EV2A-D/gene-to-microbiome_MR_pairs.xlsx
- MSB-2025-13191_SourceDataForFigure EV/Figure_EV2/EV2F/
- MSB-2025-13191_SourceDataForFigure EV/Figure_EV2/EV2F/GO_results.xlsx
- MSB-2025-13191_SourceDataForFigure EV/Figure_EV3/
- MSB-2025-13191_SourceDataForFigure EV/Figure_EV3/EV3D/
- MSB-2025-13191_SourceDataForFigure EV/Figure_EV3/EV3D/GO_results.xlsx
- MSB-2025-13191_SourceDataForFigure EV/Figure_EV3/EV3E/
- MSB-2025-13191_SourceDataForFigure EV/Figure_EV3/EV3E/DO_results.xlsx
- MSB-2025-13191_SourceDataForFigure EV/Figure_EV4/
- MSB-2025-13191_SourceDataForFigure EV/Figure_EV4/EV4A-B/
- MSB-2025-13191_SourceDataForFigure EV/Figure_EV4/EV4A-B/moloc_results.xlsx
- MSB-2025-13191_SourceDataForFigure EV/Figure_EV4/EV4C/
- MSB-2025-13191_SourceDataForFigure EV/Figure_EV4/EV4C/experimental_results.xlsx
- MSB-2025-13191_SourceDataForFigure EV/Figure_EV4/EV4D-F/
- MSB-2025-13191_SourceDataForFigure EV/Figure_EV4/EV4D-F/moloc_results.xlsx
- MSB-2025-13191_SourceDataForFigure EV/Figure_EV4/EV4G-H/
- MSB-2025-13191_SourceDataForFigure EV/Figure_EV4/EV4G-H/experimental_results.xlsx
- MSB-2025-13191_SourceDataForFigure EV/Figure_EV5/
- MSB-2025-13191_SourceDataForFigure EV/Figure_EV5/EV5A-B/
- MSB-2025-13191_SourceDataForFigure EV/Figure_EV5/EV5A-B/moloc_results.xlsx
