# Supplementary material for: Genetics-mediated regulation of intestinal gene expression on microbiome contributes to human disease heritability
Source: Mol Syst Biol. 2025 Dec 5;22(3):369–94. doi: 10.1038/s44320-025-00173-7 (PMC12953866; doi:10.1038/s44320-025-00173-7)
Supplement: Supplementary file 20 — Figure EV Source Data [file 44320_2025_173_MOESM20_ESM.zip › MSB-2025-13191_SourceDataForFigure EV/Figure_EV1/EV1B/validation_MR_result.xlsx]

## Sheet: Sheet1
exposure	outcome	method	nsnp	b	se	pval	chr	adjusted_pval	gene_name
ENSG00000108384	genus.Actinomyces.id.423	Inverse variance weighted	6	0.0891688	0.0141869	3.2723e-10	17	9.21022e-07	RAD51C
ENSG00000137269	genus.Actinomyces.id.423	Inverse variance weighted	2	-0.118626	0.0302832	8.95728e-05	6	0.0208879	LRRC1
ENSG00000196126	genus.Actinomyces.id.423	Inverse variance weighted	9	-0.0356314	0.00754866	2.35585e-06	6	0.00142466	HLA-DRB1
ENSG00000198502	genus.Actinomyces.id.423	Inverse variance weighted	7	-0.0365278	0.00718632	3.71586e-07	6	0.000321231	HLA-DRB5
ENSG00000203875	genus.Actinomyces.id.423	Inverse variance weighted	7	0.0438713	0.00825145	1.05609e-07	6	0.00011515	SNHG5
ENSG00000214078	genus.Actinomyces.id.423	Inverse variance weighted	4	0.0515712	0.0134535	0.000126441	20	0.0264756	CPNE1
ENSG00000156110	genus..Eubacteriumrectalegroup.id.14374	Inverse variance weighted	4	0.0277148	0.00749939	0.000219368	10	0.038201	ADK
ENSG00000162779	genus..Eubacteriumrectalegroup.id.14374	Inverse variance weighted	6	0.0199439	0.0054531	0.000254828	1	0.0417905	AXDND1
ENSG00000108256	genus..Eubacteriumrectalegroup.id.14374	Inverse variance weighted	3	-0.0516369	0.0133343	0.000107734	17	0.0237949	NUFIP2
ENSG00000112245	genus..Eubacteriumrectalegroup.id.14374	Inverse variance weighted	4	0.0545718	0.0135915	5.94069e-05	6	0.0159775	PTP4A1
ENSG00000196586	genus..Eubacteriumrectalegroup.id.14374	Inverse variance weighted	3	-0.0573451	0.0157486	0.000271273	6	0.0429172	MYO6
ENSG00000139197	genus..Eubacteriumrectalegroup.id.14374	Inverse variance weighted	31	-0.0156694	0.00349997	7.56923e-06	12	0.00348323	PEX5
ENSG00000187097	genus..Eubacteriumrectalegroup.id.14374	Inverse variance weighted	3	-0.0484433	0.0133871	0.000296128	14	0.0450815	ENTPD5
ENSG00000223496	genus..Eubacteriumrectalegroup.id.14374	Inverse variance weighted	5	-0.025088	0.00639937	8.84061e-05	16	0.0206956	EXOSC6
ENSG00000178252	genus..Eubacteriumrectalegroup.id.14374	Inverse variance weighted	10	-0.0257801	0.00680765	0.000152523	3	0.0301115	WDR6
ENSG00000095485	genus.Romboutsia.id.11347	Inverse variance weighted	3	-0.0564121	0.0145691	0.000107929	10	0.0237949	CWF19L1
ENSG00000179029	genus.Romboutsia.id.11347	Inverse variance weighted	2	0.0478863	0.0103964	4.10426e-06	17	0.00225461	TMEM107
ENSG00000186204	genus.Romboutsia.id.11347	Inverse variance weighted	2	-0.0669159	0.0166338	5.74892e-05	19	0.0156004	CYP4F12
ENSG00000139197	genus.Romboutsia.id.11347	Inverse variance weighted	31	0.0265576	0.00379169	2.48455e-12	12	1.25292e-08	PEX5
ENSG00000134779	genus.Romboutsia.id.11347	Inverse variance weighted	6	-0.0369513	0.00833505	9.28272e-06	18	0.00407054	TPGS2
ENSG00000114742	genus.Romboutsia.id.11347	Inverse variance weighted	2	-0.0517705	0.0135383	0.000131302	3	0.0272577	WDR48
ENSG00000182179	genus.Romboutsia.id.11347	Inverse variance weighted	8	-0.0277918	0.00761323	0.000261768	3	0.0425416	UBA7
ENSG00000126522	genus.Romboutsia.id.11347	Inverse variance weighted	14	-0.0209867	0.00577308	0.000277692	7	0.043478	ASL
ENSG00000143153	genus.Adlercreutzia.id.812	Inverse variance weighted	3	-0.0541749	0.0141195	0.000124606	1	0.0262732	ATP1B1
ENSG00000163131	genus.Adlercreutzia.id.812	Inverse variance weighted	4	-0.0516792	0.0136785	0.000158017	1	0.0306482	CTSS
ENSG00000235109	genus.Adlercreutzia.id.812	Inverse variance weighted	13	-0.0285332	0.00736408	0.00010678	6	0.0237243	ZSCAN31
ENSG00000269893	genus..Eubacteriumruminantiumgroup.id.11340	Inverse variance weighted	5	-0.0357246	0.00883559	5.27123e-05	4	0.0147336	SNHG8
ENSG00000111275	genus..Eubacteriumruminantiumgroup.id.11340	Inverse variance weighted	8	0.0649113	0.013408	1.29044e-06	12	0.00090277	ALDH2
ENSG00000139197	genus..Eubacteriumruminantiumgroup.id.11340	Inverse variance weighted	31	0.0678256	0.0051438	1.05779e-39	12	1.28022e-34	PEX5
ENSG00000126522	genus..Eubacteriumruminantiumgroup.id.11340	Inverse variance weighted	14	-0.0339634	0.00767478	9.62959e-06	7	0.00419226	ASL
ENSG00000057252	genus.Roseburia.id.2012	Inverse variance weighted	2	-0.0748059	0.0192041	9.80774e-05	1	0.0223964	SOAT1
ENSG00000108384	genus.Roseburia.id.2012	Inverse variance weighted	6	-0.0544613	0.00932977	5.30338e-09	17	9.25607e-06	RAD51C
ENSG00000109572	genus.Roseburia.id.2012	Inverse variance weighted	4	0.0565016	0.0137594	4.01885e-05	4	0.0121903	CLCN3
ENSG00000196586	genus.Roseburia.id.2012	Inverse variance weighted	3	-0.0706664	0.0155318	5.37027e-06	6	0.00276576	MYO6
ENSG00000203875	genus.Roseburia.id.2012	Inverse variance weighted	7	-0.021676	0.00535783	5.21729e-05	6	0.0146505	SNHG5
ENSG00000139197	genus.Roseburia.id.2012	Inverse variance weighted	31	-0.0143217	0.00338325	2.3047e-05	12	0.0078352	PEX5
ENSG00000100554	genus.Roseburia.id.2012	Inverse variance weighted	7	0.0616207	0.00817394	4.74762e-14	14	3.37997e-10	ATP6V1D
ENSG00000144366	genus.Roseburia.id.2012	Inverse variance weighted	4	0.0432898	0.0108252	6.36112e-05	2	0.0167364	GULP1
ENSG00000100211	genus.Akkermansia.id.4037	Inverse variance weighted	2	-0.0936861	0.0252747	0.000209967	22	0.0372508	CBY1
ENSG00000235109	genus.Akkermansia.id.4037	Inverse variance weighted	13	-0.0327931	0.00614262	9.36584e-08	6	0.000105937	ZSCAN31
ENSG00000174106	genus.Akkermansia.id.4037	Inverse variance weighted	4	0.044737	0.0124603	0.000330212	12	0.0484423	LEMD3
ENSG00000157315	genus.Akkermansia.id.4037	Inverse variance weighted	4	0.0342816	0.00930598	0.000229755	16	0.0392751	TMED6
ENSG00000127914	genus.Akkermansia.id.4037	Inverse variance weighted	4	0.0630521	0.0132602	1.98469e-06	7	0.00126422	AKAP9
ENSG00000143167	genus..Eubacteriumventriosumgroup.id.11341	Inverse variance weighted	2	-0.0855074	0.0231745	0.000224496	1	0.0387593	GPA33
ENSG00000106399	genus..Eubacteriumventriosumgroup.id.11341	Inverse variance weighted	3	-0.0588753	0.0124609	2.3032e-06	7	0.00140784	RPA3
ENSG00000136098	genus.Ruminiclostridium5.id.11355	Inverse variance weighted	2	-0.0631449	0.0148177	2.03108e-05	13	0.00716671	NEK3
ENSG00000145247	genus.Ruminiclostridium5.id.11355	Inverse variance weighted	3	-0.051656	0.0125201	3.69399e-05	4	0.0113184	OCIAD2
ENSG00000186470	genus.Ruminiclostridium5.id.11355	Inverse variance weighted	3	0.049984	0.013117	0.000138621	6	0.0281325	BTN3A2
ENSG00000198502	genus.Ruminiclostridium5.id.11355	Inverse variance weighted	7	0.0181933	0.00482536	0.000163021	6	0.0308283	HLA-DRB5
ENSG00000235109	genus.Ruminiclostridium5.id.11355	Inverse variance weighted	13	-0.0272983	0.00507957	7.69538e-08	6	8.87006e-05	ZSCAN31
ENSG00000139197	genus.Ruminiclostridium5.id.11355	Inverse variance weighted	31	-0.0326039	0.00342416	1.70348e-21	12	4.12337e-17	PEX5
ENSG00000100554	genus.Ruminiclostridium5.id.11355	Inverse variance weighted	7	0.0430286	0.00880347	1.02027e-06	14	0.000739408	ATP6V1D
ENSG00000100994	genus.Ruminiclostridium5.id.11355	Inverse variance weighted	6	-0.0470165	0.00908846	2.30101e-07	20	0.000206286	PYGB
ENSG00000100997	genus.Ruminiclostridium5.id.11355	Inverse variance weighted	5	0.0267422	0.0061583	1.40893e-05	20	0.00551844	ABHD12
ENSG00000170191	genus.Ruminiclostridium5.id.11355	Inverse variance weighted	4	0.0309824	0.00846035	0.000250184	20	0.0413087	NANP
ENSG00000178252	genus.Ruminiclostridium5.id.11355	Inverse variance weighted	10	0.0337539	0.00677744	6.3476e-07	3	0.000489323	WDR6
ENSG00000126522	genus.Ruminiclostridium5.id.11355	Inverse variance weighted	14	-0.0283681	0.00523864	6.12297e-08	7	7.19467e-05	ASL
ENSG00000213625	genus.Alistipes.id.968	Inverse variance weighted	2	0.043167	0.0117942	0.000252197	1	0.0414579	LEPROT
ENSG00000185658	genus.Alistipes.id.968	Inverse variance weighted	2	-0.0667824	0.0143012	3.01637e-06	21	0.00171392	BRWD1
ENSG00000205581	genus.Alistipes.id.968	Inverse variance weighted	2	-0.0597066	0.0156432	0.000135203	21	0.0275942	HMGN1
ENSG00000254614	genus.Alistipes.id.968	Inverse variance weighted	2	0.0377105	0.0104904	0.000324699	11	0.047924	CAPN1-AS1
ENSG00000100554	genus.Alistipes.id.968	Inverse variance weighted	7	0.0324074	0.00851844	0.000142158	14	0.0286751	ATP6V1D
ENSG00000115694	genus.Alistipes.id.968	Inverse variance weighted	3	-0.0462546	0.0109209	2.2813e-05	2	0.00779948	STK25
ENSG00000140386	genus..Eubacteriumxylanophilumgroup.id.14375	Inverse variance weighted	4	0.0494485	0.0135114	0.000252458	15	0.0414579	SCAPER
ENSG00000135587	genus..Eubacteriumxylanophilumgroup.id.14375	Inverse variance weighted	3	-0.0727743	0.0188026	0.000108635	6	0.0238619	SMPD2
ENSG00000147592	genus..Eubacteriumxylanophilumgroup.id.14375	Inverse variance weighted	5	-0.0548818	0.00993977	3.36234e-08	8	4.47495e-05	LACTB2
ENSG00000111275	genus..Eubacteriumxylanophilumgroup.id.14375	Inverse variance weighted	8	0.0510765	0.0103821	8.66882e-07	12	0.000639738	ALDH2
ENSG00000101384	genus..Eubacteriumxylanophilumgroup.id.14375	Inverse variance weighted	2	-0.0783558	0.0185635	2.43265e-05	20	0.00813313	JAG1
ENSG00000144366	genus..Eubacteriumxylanophilumgroup.id.14375	Inverse variance weighted	4	0.0475868	0.0124642	0.000134604	2	0.027565	GULP1
ENSG00000182179	genus..Eubacteriumxylanophilumgroup.id.14375	Inverse variance weighted	8	0.0381901	0.00886759	1.657e-05	3	0.00624747	UBA7
ENSG00000106603	genus..Eubacteriumxylanophilumgroup.id.14375	Inverse variance weighted	2	0.0871266	0.018103	1.48816e-06	7	0.00101756	COA1
ENSG00000126522	genus..Eubacteriumxylanophilumgroup.id.14375	Inverse variance weighted	14	0.0350655	0.00605207	6.87432e-09	7	1.13971e-05	ASL
ENSG00000204525	genus.Ruminiclostridium6.id.11356	Inverse variance weighted	7	-0.0311704	0.0082319	0.000152762	6	0.0301115	HLA-C
ENSG00000149743	genus.Ruminiclostridium6.id.11356	Inverse variance weighted	3	-0.0487042	0.0135358	0.000320439	11	0.0474689	TRPT1
ENSG00000139197	genus.Ruminiclostridium6.id.11356	Inverse variance weighted	31	-0.0261266	0.00390105	2.12296e-11	12	7.78599e-08	PEX5
ENSG00000100554	genus.Ruminiclostridium6.id.11356	Inverse variance weighted	8	0.053595	0.00988009	5.81039e-08	14	6.89432e-05	ATP6V1D
ENSG00000125848	genus.Ruminiclostridium6.id.11356	Inverse variance weighted	3	0.056591	0.0134522	2.58988e-05	20	0.00854081	FLRT3
ENSG00000073605	genus.Allisonella.id.2174	Inverse variance weighted	5	0.0704017	0.0161815	1.35678e-05	17	0.00545541	GSDMB
ENSG00000196126	genus.Allisonella.id.2174	Inverse variance weighted	9	-0.0564109	0.0118612	1.97557e-06	6	0.00126422	HLA-DRB1
ENSG00000166170	genus.Allisonella.id.2174	Inverse variance weighted	3	-0.125686	0.0315791	6.89075e-05	14	0.0174472	BAG5
ENSG00000114520	genus.Allisonella.id.2174	Inverse variance weighted	3	0.135785	0.0360684	0.000166771	3	0.0313903	SNX4
ENSG00000213462	genus.Allisonella.id.2174	Inverse variance weighted	5	0.0694162	0.0185127	0.000177077	7	0.0328701	ERV3-1
ENSG00000095485	genus.Faecalibacterium.id.2057	Inverse variance weighted	3	0.0478715	0.0129146	0.000209922	10	0.0372508	CWF19L1
ENSG00000057252	genus.Faecalibacterium.id.2057	Inverse variance weighted	2	-0.0686034	0.0191189	0.000332911	1	0.0486613	SOAT1
ENSG00000100554	genus.Faecalibacterium.id.2057	Inverse variance weighted	7	0.031628	0.00803788	8.32432e-05	14	0.019982	ATP6V1D
ENSG00000223496	genus.Faecalibacterium.id.2057	Inverse variance weighted	5	-0.0252784	0.00627522	5.6185e-05	16	0.0153845	EXOSC6
ENSG00000136143	genus.Ruminiclostridium9.id.11357	Inverse variance weighted	3	-0.0463678	0.012061	0.00012083	13	0.0257461	SUCLA2
ENSG00000235109	genus.Ruminiclostridium9.id.11357	Inverse variance weighted	13	-0.0329257	0.00630476	1.76661e-07	6	0.000168354	ZSCAN31
ENSG00000139197	genus.Ruminiclostridium9.id.11357	Inverse variance weighted	31	0.0259574	0.00349523	1.11496e-13	12	7.49671e-10	PEX5
ENSG00000125124	genus.Ruminiclostridium9.id.11357	Inverse variance weighted	2	0.0668787	0.014133	2.22215e-06	16	0.00137718	BBS2
ENSG00000159461	genus.Ruminiclostridium9.id.11357	Inverse variance weighted	2	-0.0362608	0.00727824	6.29031e-07	16	0.00048899	AMFR
ENSG00000240344	genus.Ruminiclostridium9.id.11357	Inverse variance weighted	6	-0.0246178	0.00629615	9.2304e-05	2	0.0213134	PPIL3
ENSG00000166275	genus.RuminococcaceaeNK4A214group.id.11358	Inverse variance weighted	3	0.0654631	0.0137652	1.97765e-06	10	0.00126422	BORCS7
ENSG00000108384	genus.RuminococcaceaeNK4A214group.id.11358	Inverse variance weighted	6	0.050189	0.0100747	6.30288e-07	17	0.00048899	RAD51C
ENSG00000163121	genus.RuminococcaceaeNK4A214group.id.11358	Inverse variance weighted	4	0.0476925	0.008466	1.7667e-08	2	2.63976e-05	NEURL3
ENSG00000240344	genus.RuminococcaceaeNK4A214group.id.11358	Inverse variance weighted	6	-0.026837	0.00657523	4.47391e-05	2	0.0130161	PPIL3
ENSG00000162779	genus.Anaerofilum.id.2053	Inverse variance weighted	6	0.0469322	0.00991941	2.23029e-06	1	0.00137718	AXDND1
ENSG00000140386	genus.Anaerofilum.id.2053	Inverse variance weighted	4	-0.0954328	0.0219451	1.36946e-05	15	0.00546013	SCAPER
ENSG00000108384	genus.Anaerofilum.id.2053	Inverse variance weighted	6	0.0658903	0.0172577	0.00013453	17	0.027565	RAD51C
ENSG00000196126	genus.Anaerofilum.id.2053	Inverse variance weighted	9	-0.0444589	0.00919763	1.33995e-06	6	0.000932022	HLA-DRB1
ENSG00000198502	genus.Anaerofilum.id.2053	Inverse variance weighted	7	-0.0345555	0.00879392	8.51327e-05	6	0.0202344	HLA-DRB5
ENSG00000187699	genus.Anaerofilum.id.2053	Inverse variance weighted	4	-0.178686	0.0248445	6.37675e-13	2	3.67507e-09	C2orf88
ENSG00000182179	genus.Anaerofilum.id.2053	Inverse variance weighted	8	-0.0623542	0.0126675	8.54932e-07	3	0.000634789	UBA7
ENSG00000164346	genus.Anaerofilum.id.2053	Inverse variance weighted	2	0.156705	0.0314324	6.18132e-07	5	0.00048899	NSA2
ENSG00000126522	genus.Anaerofilum.id.2053	Inverse variance weighted	14	-0.0677578	0.00990378	7.83105e-12	7	3.26819e-08	ASL
ENSG00000140386	genus.RuminococcaceaeUCG002.id.11360	Inverse variance weighted	4	-0.0524179	0.0118842	1.03024e-05	15	0.00442154	SCAPER
ENSG00000139197	genus.RuminococcaceaeUCG002.id.11360	Inverse variance weighted	31	0.0140159	0.00345717	5.03167e-05	12	0.0142951	PEX5
ENSG00000165501	genus.RuminococcaceaeUCG002.id.11360	Inverse variance weighted	2	-0.0745765	0.0190506	9.05355e-05	14	0.0210065	LRR1
ENSG00000103044	genus.RuminococcaceaeUCG002.id.11360	Inverse variance weighted	2	-0.0611376	0.0145753	2.7336e-05	16	0.00889326	HAS3
ENSG00000196696	genus.RuminococcaceaeUCG002.id.11360	Inverse variance weighted	6	0.0331635	0.00772123	1.7461e-05	16	0.00650844	PDXDC2P-NPIPB14P
ENSG00000144366	genus.RuminococcaceaeUCG002.id.11360	Inverse variance weighted	4	-0.0690569	0.0110539	4.17678e-10	2	1.12335e-06	GULP1
ENSG00000140386	genus.Anaerostipes.id.1991	Inverse variance weighted	4	0.0621917	0.0119375	1.89092e-07	15	0.000176041	SCAPER
ENSG00000111859	genus.Anaerostipes.id.1991	Inverse variance weighted	2	-0.0540155	0.0137989	9.06022e-05	6	0.0210065	NEDD9
ENSG00000178952	genus.Anaerostipes.id.1991	Inverse variance weighted	5	0.0342416	0.00787874	1.38594e-05	16	0.00547171	TUFM
ENSG00000144366	genus.Anaerostipes.id.1991	Inverse variance weighted	4	0.0408009	0.0111036	0.000238254	2	0.0400478	GULP1
ENSG00000241635	genus.Anaerostipes.id.1991	Inverse variance weighted	2	0.0564455	0.0153798	0.000242445	2	0.0403921	UGT1A1
ENSG00000164308	genus.Anaerostipes.id.1991	Inverse variance weighted	3	0.0239566	0.00626993	0.000132977	5	0.0275078	ERAP2
ENSG00000126522	genus.Anaerostipes.id.1991	Inverse variance weighted	14	0.0335694	0.00527946	2.03734e-10	7	6.51623e-07	ASL
ENSG00000213462	genus.Anaerostipes.id.1991	Inverse variance weighted	5	-0.0382114	0.00811651	2.50331e-06	7	0.00147791	ERV3-1
ENSG00000235109	genus.Flavonifractor.id.2059	Inverse variance weighted	13	-0.0349711	0.0069426	4.72436e-07	6	0.000397069	ZSCAN31
ENSG00000111275	genus.Flavonifractor.id.2059	Inverse variance weighted	8	-0.051575	0.0113964	6.02418e-06	12	0.00298809	ALDH2
ENSG00000100997	genus.Flavonifractor.id.2059	Inverse variance weighted	5	0.0288219	0.00783899	0.000236237	20	0.0399724	ABHD12
ENSG00000132170	genus.Flavonifractor.id.2059	Inverse variance weighted	2	0.078549	0.0174816	7.01475e-06	3	0.00330343	PPARG
ENSG00000182179	genus.Flavonifractor.id.2059	Inverse variance weighted	8	0.0337131	0.00908043	0.000205042	3	0.0366556	UBA7
ENSG00000106399	genus.Flavonifractor.id.2059	Inverse variance weighted	3	0.0654756	0.0148826	1.08508e-05	7	0.00457579	RPA3
ENSG00000176920	genus.RuminococcaceaeUCG003.id.11361	Inverse variance weighted	2	-0.0775778	0.0125325	6.01216e-10	19	1.50521e-06	FUT2
ENSG00000135587	genus.RuminococcaceaeUCG003.id.11361	Inverse variance weighted	3	0.0687453	0.0180643	0.000141467	6	0.0285834	SMPD2
ENSG00000196126	genus.RuminococcaceaeUCG003.id.11361	Inverse variance weighted	9	0.0220981	0.00553291	6.49856e-05	6	0.0168057	HLA-DRB1
ENSG00000100554	genus.RuminococcaceaeUCG003.id.11361	Inverse variance weighted	7	-0.0325171	0.00891458	0.000264674	14	0.0427606	ATP6V1D
ENSG00000182179	genus.RuminococcaceaeUCG003.id.11361	Inverse variance weighted	8	0.0450589	0.00756263	2.55188e-09	3	4.79778e-06	UBA7
ENSG00000066855	genus.Anaerotruncus.id.2054	Inverse variance weighted	3	-0.0682548	0.0169384	5.58749e-05	8	0.0153845	MTFR1
ENSG00000139197	genus.Anaerotruncus.id.2054	Inverse variance weighted	31	-0.024026	0.00350999	7.64576e-12	12	3.26819e-08	PEX5
ENSG00000103044	genus.Anaerotruncus.id.2054	Inverse variance weighted	2	-0.054037	0.0148122	0.000264153	16	0.0427606	HAS3
ENSG00000144366	genus.Anaerotruncus.id.2054	Inverse variance weighted	4	-0.0529435	0.0112245	2.39599e-06	2	0.00143555	GULP1
ENSG00000240344	genus.Anaerotruncus.id.2054	Inverse variance weighted	6	-0.0239482	0.00631631	0.000149744	2	0.029859	PPIL3
ENSG00000129055	genus.Anaerotruncus.id.2054	Inverse variance weighted	2	0.036085	0.00956319	0.00016109	3	0.030703	ANAPC13
ENSG00000145384	genus.Fusicatenibacter.id.11305	Inverse variance weighted	5	-0.0426944	0.00826725	2.4137e-07	4	0.00021323	FABP2
ENSG00000110455	genus.Fusicatenibacter.id.11305	Inverse variance weighted	2	-0.0514163	0.0141093	0.000268287	11	0.0427882	ACCS
ENSG00000139197	genus.Fusicatenibacter.id.11305	Inverse variance weighted	31	-0.0245041	0.00342884	8.90405e-13	12	4.89836e-09	PEX5
ENSG00000100554	genus.Fusicatenibacter.id.11305	Inverse variance weighted	7	0.0320379	0.00837188	0.000129792	14	0.0270617	ATP6V1D
ENSG00000124116	genus.Fusicatenibacter.id.11305	Inverse variance weighted	4	-0.0466362	0.0104073	7.42597e-06	20	0.0034534	WFDC3
ENSG00000182179	genus.Fusicatenibacter.id.11305	Inverse variance weighted	8	-0.0329601	0.00688286	1.67843e-06	3	0.00113485	UBA7
ENSG00000110628	genus.RuminococcaceaeUCG004.id.11362	Inverse variance weighted	2	0.0588447	0.0149766	8.52659e-05	11	0.0202344	SLC22A18
ENSG00000174106	genus.RuminococcaceaeUCG004.id.11362	Inverse variance weighted	4	0.0520284	0.0140457	0.000212033	12	0.0372994	LEMD3
ENSG00000100994	genus.RuminococcaceaeUCG004.id.11362	Inverse variance weighted	6	0.0469811	0.0122266	0.000121773	20	0.025856	PYGB
ENSG00000178252	genus.RuminococcaceaeUCG004.id.11362	Inverse variance weighted	10	0.0569337	0.00911086	4.13111e-10	3	1.12335e-06	WDR6
ENSG00000174132	genus.RuminococcaceaeUCG004.id.11362	Inverse variance weighted	4	-0.0396178	0.0110427	0.000333636	5	0.0486758	FAM174A
ENSG00000126522	genus.RuminococcaceaeUCG004.id.11362	Inverse variance weighted	14	-0.0335502	0.00713158	2.54551e-06	7	0.0014883	ASL
ENSG00000138308	genus.Bacteroides.id.918	Inverse variance weighted	4	0.0431432	0.0106509	5.1073e-05	10	0.0144422	PLA2G12B
ENSG00000166275	genus.Bacteroides.id.918	Inverse variance weighted	3	-0.0468718	0.0126211	0.000204202	10	0.0365594	BORCS7
ENSG00000108384	genus.Bacteroides.id.918	Inverse variance weighted	6	-0.0354601	0.00922982	0.000122086	17	0.025877	RAD51C
ENSG00000198099	genus.Bacteroides.id.918	Inverse variance weighted	3	0.0381895	0.0105906	0.000310967	4	0.0466365	ADH4
ENSG00000235109	genus.Bacteroides.id.918	Inverse variance weighted	13	-0.0412007	0.00495339	8.97049e-17	6	1.20631e-12	ZSCAN31
ENSG00000104497	genus.Bacteroides.id.918	Inverse variance weighted	2	0.0737823	0.019272	0.000128938	8	0.0269519	SNX16
ENSG00000147592	genus.Bacteroides.id.918	Inverse variance weighted	5	-0.0549137	0.00854846	1.32904e-10	8	4.46807e-07	LACTB2
ENSG00000166002	genus.Bacteroides.id.918	Inverse variance weighted	2	-0.0510437	0.0140515	0.000280559	11	0.0437571	SMCO4
ENSG00000139197	genus.Bacteroides.id.918	Inverse variance weighted	31	0.0133669	0.0033443	6.41685e-05	12	0.0167806	PEX5
ENSG00000100554	genus.Bacteroides.id.918	Inverse variance weighted	7	0.0317805	0.00794243	6.29822e-05	14	0.0166433	ATP6V1D
ENSG00000223496	genus.Bacteroides.id.918	Inverse variance weighted	5	-0.0252992	0.00624155	5.04886e-05	16	0.0143104	EXOSC6
ENSG00000134779	genus.Bacteroides.id.918	Inverse variance weighted	6	0.0403323	0.00732116	3.60885e-08	18	4.65674e-05	TPGS2
ENSG00000100991	genus.Bacteroides.id.918	Inverse variance weighted	7	0.0237562	0.00629336	0.000160129	20	0.030703	TRPC4AP
ENSG00000100994	genus.Bacteroides.id.918	Inverse variance weighted	6	-0.036145	0.00889359	4.82043e-05	20	0.0138248	PYGB
ENSG00000100997	genus.Bacteroides.id.918	Inverse variance weighted	5	0.0318049	0.00601613	1.24599e-07	20	0.000128889	ABHD12
ENSG00000170191	genus.Bacteroides.id.918	Inverse variance weighted	4	0.0369776	0.00827119	7.79814e-06	20	0.00356149	NANP
ENSG00000170634	genus.Bacteroides.id.918	Inverse variance weighted	3	0.0527286	0.0135957	0.000105181	2	0.0234436	ACYP2
ENSG00000157214	genus.Bacteroides.id.918	Inverse variance weighted	2	0.0723602	0.0184851	9.05887e-05	7	0.0210065	STEAP2
ENSG00000163131	genus.Gordonibacter.id.821	Inverse variance weighted	4	0.125877	0.0203049	5.67062e-10	1	1.49197e-06	CTSS
ENSG00000109572	genus.Gordonibacter.id.821	Inverse variance weighted	4	-0.122937	0.0299795	4.1193e-05	4	0.0122796	CLCN3
ENSG00000138801	genus.Gordonibacter.id.821	Inverse variance weighted	2	0.112479	0.0306215	0.000239519	4	0.0400759	PAPSS1
ENSG00000111859	genus.Gordonibacter.id.821	Inverse variance weighted	2	-0.105763	0.0289293	0.000256267	6	0.0419128	NEDD9
ENSG00000111275	genus.Gordonibacter.id.821	Inverse variance weighted	8	-0.112794	0.0194654	6.84874e-09	12	1.13971e-05	ALDH2
ENSG00000139197	genus.Gordonibacter.id.821	Inverse variance weighted	31	-0.0326317	0.00735879	9.2338e-06	12	0.00406381	PEX5
ENSG00000134779	genus.Gordonibacter.id.821	Inverse variance weighted	6	-0.0588569	0.0161543	0.00026905	18	0.0427891	TPGS2
ENSG00000240344	genus.Gordonibacter.id.821	Inverse variance weighted	6	-0.0476737	0.0132467	0.000319564	2	0.0474555	PPIL3
ENSG00000126522	genus.Gordonibacter.id.821	Inverse variance weighted	14	-0.0497379	0.0113163	1.1064e-05	7	0.00463812	ASL
ENSG00000166275	genus.RuminococcaceaeUCG005.id.11363	Inverse variance weighted	3	0.0681232	0.0134129	3.79554e-07	10	0.000325792	BORCS7
ENSG00000163131	genus.RuminococcaceaeUCG005.id.11363	Inverse variance weighted	4	0.0466174	0.00978313	1.88783e-06	1	0.00123715	CTSS
ENSG00000176920	genus.RuminococcaceaeUCG005.id.11363	Inverse variance weighted	2	-0.0458226	0.011857	0.000111273	19	0.0243106	FUT2
ENSG00000135587	genus.RuminococcaceaeUCG005.id.11363	Inverse variance weighted	3	0.0647549	0.0171099	0.000153933	6	0.0301949	SMPD2
ENSG00000204528	genus.RuminococcaceaeUCG005.id.11363	Inverse variance weighted	3	-0.0418799	0.0116414	0.000321292	6	0.0475371	PSORS1C3
ENSG00000166847	genus.RuminococcaceaeUCG005.id.11363	Inverse variance weighted	3	0.0379555	0.00999934	0.000147167	16	0.0295868	DCTN5
ENSG00000144366	genus.RuminococcaceaeUCG005.id.11363	Inverse variance weighted	4	-0.0778605	0.011368	7.43152e-12	2	3.26819e-08	GULP1
ENSG00000152952	genus.RuminococcaceaeUCG005.id.11363	Inverse variance weighted	2	-0.0843004	0.0177835	2.13319e-06	3	0.0013308	PLOD2
ENSG00000188846	genus.RuminococcaceaeUCG005.id.11363	Inverse variance weighted	5	0.022818	0.00622584	0.000247286	3	0.041038	RPL14
ENSG00000126522	genus.RuminococcaceaeUCG005.id.11363	Inverse variance weighted	14	-0.0402229	0.00544194	1.45424e-13	7	8.80019e-10	ASL
ENSG00000213462	genus.RuminococcaceaeUCG005.id.11363	Inverse variance weighted	5	0.0321534	0.00830471	0.000108077	7	0.0237949	ERV3-1
ENSG00000163131	genus.Barnesiella.id.944	Inverse variance weighted	4	0.0458322	0.0104141	1.07766e-05	1	0.00456039	CTSS
ENSG00000109572	genus.Barnesiella.id.944	Inverse variance weighted	4	0.0550907	0.0153931	0.000345012	4	0.0498283	CLCN3
ENSG00000198502	genus.Barnesiella.id.944	Inverse variance weighted	7	-0.0203983	0.0053019	0.000119403	6	0.0256225	HLA-DRB5
ENSG00000235109	genus.Barnesiella.id.944	Inverse variance weighted	13	-0.0233831	0.00561369	3.10854e-05	6	0.00977195	ZSCAN31
ENSG00000111275	genus.Barnesiella.id.944	Inverse variance weighted	8	-0.0430941	0.00998533	1.59071e-05	12	0.00603514	ALDH2
ENSG00000139197	genus.Barnesiella.id.944	Inverse variance weighted	31	0.0258008	0.00378319	9.11337e-12	12	3.67658e-08	PEX5
ENSG00000100554	genus.Barnesiella.id.944	Inverse variance weighted	8	-0.0420536	0.00972051	1.51647e-05	14	0.00578977	ATP6V1D
ENSG00000100994	genus.Barnesiella.id.944	Inverse variance weighted	6	-0.0366207	0.0100455	0.00026688	20	0.0427882	PYGB
ENSG00000100997	genus.Barnesiella.id.944	Inverse variance weighted	5	0.027023	0.00679686	7.01396e-05	20	0.0176117	ABHD12
ENSG00000214078	genus.Barnesiella.id.944	Inverse variance weighted	4	-0.0352686	0.00971695	0.00028387	20	0.0440875	CPNE1
ENSG00000115944	genus.Barnesiella.id.944	Inverse variance weighted	3	0.0506214	0.0111489	5.61263e-06	2	0.00286618	COX7A2L
ENSG00000126522	genus.Barnesiella.id.944	Inverse variance weighted	14	0.0242814	0.00581781	2.99793e-05	7	0.00948625	ASL
ENSG00000035403	genus.Haemophilus.id.3698	Inverse variance weighted	3	0.0871484	0.0202952	1.75449e-05	10	0.00651359	VCL
ENSG00000117595	genus.Haemophilus.id.3698	Inverse variance weighted	4	-0.0615475	0.0133848	4.25908e-06	1	0.00230744	IRF6
ENSG00000114742	genus.Haemophilus.id.3698	Inverse variance weighted	2	-0.0642464	0.016803	0.000131562	3	0.0272648	WDR48
ENSG00000178252	genus.Haemophilus.id.3698	Inverse variance weighted	10	-0.0346701	0.00944711	0.00024263	3	0.0403921	WDR6
ENSG00000126522	genus.Haemophilus.id.3698	Inverse variance weighted	14	-0.0299197	0.00713394	2.74084e-05	7	0.00889326	ASL
ENSG00000128891	genus.RuminococcaceaeUCG009.id.11366	Inverse variance weighted	4	-0.0558163	0.0140063	6.74576e-05	15	0.0172242	CCDC32
ENSG00000196586	genus.RuminococcaceaeUCG009.id.11366	Inverse variance weighted	3	-0.0982593	0.0238097	3.67743e-05	6	0.0112963	MYO6
ENSG00000119723	genus.RuminococcaceaeUCG009.id.11366	Inverse variance weighted	2	0.106606	0.0289456	0.000230531	14	0.0393098	COQ6
ENSG00000178252	genus.RuminococcaceaeUCG009.id.11366	Inverse variance weighted	10	-0.0625777	0.0102802	1.14905e-09	3	2.35707e-06	WDR6
ENSG00000213672	genus.RuminococcaceaeUCG009.id.11366	Inverse variance weighted	3	0.0980274	0.0268944	0.0002675	3	0.0427882	NCKIPSD
ENSG00000213462	genus.RuminococcaceaeUCG009.id.11366	Inverse variance weighted	5	0.0481852	0.0121135	6.95525e-05	7	0.0175006	ERV3-1
ENSG00000173915	genus.Bifidobacterium.id.436	Inverse variance weighted	5	-0.0305304	0.00616651	7.38327e-07	10	0.000558489	ATP5MK
ENSG00000162368	genus.Bifidobacterium.id.436	Inverse variance weighted	2	-0.0514999	0.0138991	0.000211155	1	0.0372532	CMPK1
ENSG00000140386	genus.Bifidobacterium.id.436	Inverse variance weighted	4	0.0516533	0.0127621	5.17867e-05	15	0.0145872	SCAPER
ENSG00000108384	genus.Bifidobacterium.id.436	Inverse variance weighted	6	-0.0466287	0.0102422	5.29845e-06	17	0.00275427	RAD51C
ENSG00000235109	genus.Bifidobacterium.id.436	Inverse variance weighted	13	0.0262465	0.00550713	1.87996e-06	6	0.00123715	ZSCAN31
ENSG00000100554	genus.Bifidobacterium.id.436	Inverse variance weighted	7	0.0371035	0.00855347	1.43896e-05	14	0.00559982	ATP6V1D
ENSG00000138381	genus.Bifidobacterium.id.436	Inverse variance weighted	2	-0.0753526	0.0176616	1.98596e-05	2	0.00704775	ASNSD1
ENSG00000198130	genus.Bifidobacterium.id.436	Inverse variance weighted	5	0.0390898	0.00921294	2.20625e-05	2	0.00758572	HIBCH
ENSG00000114520	genus.Bifidobacterium.id.436	Inverse variance weighted	3	-0.0798839	0.0167657	1.89107e-06	3	0.00123715	SNX4
ENSG00000182179	genus.Bifidobacterium.id.436	Inverse variance weighted	8	-0.0318554	0.00747852	2.04801e-05	3	0.00720543	UBA7
ENSG00000188846	genus.Bifidobacterium.id.436	Inverse variance weighted	5	-0.0262732	0.00647784	4.99506e-05	3	0.0142245	RPL14
ENSG00000066230	genus.Bifidobacterium.id.436	Inverse variance weighted	2	0.100238	0.0193617	2.25341e-07	5	0.000203527	SLC9A3
ENSG00000136156	genus.Holdemanella.id.11393	Inverse variance weighted	3	0.122036	0.0316852	0.00011739	13	0.0253627	ITM2B
ENSG00000151247	genus.Holdemanella.id.11393	Inverse variance weighted	2	0.0745454	0.018215	4.26681e-05	4	0.012626	EIF4E
ENSG00000198099	genus.Holdemanella.id.11393	Inverse variance weighted	3	-0.0669123	0.0163032	4.05632e-05	4	0.0122426	ADH4
ENSG00000139197	genus.Holdemanella.id.11393	Inverse variance weighted	31	-0.0250206	0.00514483	1.1547e-06	12	0.000822068	PEX5
ENSG00000214078	genus.Holdemanella.id.11393	Inverse variance weighted	4	-0.0480885	0.0131862	0.000265453	20	0.0427769	CPNE1
ENSG00000164308	genus.Holdemanella.id.11393	Inverse variance weighted	3	0.0332171	0.00928285	0.000345796	5	0.049882	ERAP2
ENSG00000126522	genus.Holdemanella.id.11393	Inverse variance weighted	14	-0.0285591	0.00779333	0.000247765	7	0.041038	ASL
ENSG00000163131	genus.RuminococcaceaeUCG010.id.11367	Inverse variance weighted	4	0.0414397	0.0109327	0.000150374	1	0.0298842	CTSS
ENSG00000108384	genus.RuminococcaceaeUCG010.id.11367	Inverse variance weighted	6	0.0495054	0.0109665	6.35441e-06	17	0.00309206	RAD51C
ENSG00000109572	genus.RuminococcaceaeUCG010.id.11367	Inverse variance weighted	4	0.0640657	0.0161679	7.41609e-05	4	0.0183549	CLCN3
ENSG00000146085	genus.RuminococcaceaeUCG010.id.11367	Inverse variance weighted	4	-0.0487207	0.0130559	0.000190196	6	0.0348245	MMUT
ENSG00000235109	genus.RuminococcaceaeUCG010.id.11367	Inverse variance weighted	13	-0.0232388	0.00590689	8.34787e-05	6	0.019982	ZSCAN31
ENSG00000144366	genus.RuminococcaceaeUCG010.id.11367	Inverse variance weighted	4	-0.0513689	0.0127116	5.31983e-05	2	0.0148352	GULP1
ENSG00000240344	genus.RuminococcaceaeUCG010.id.11367	Inverse variance weighted	6	-0.0269748	0.00720813	0.00018236	2	0.0336444	PPIL3
ENSG00000178252	genus.RuminococcaceaeUCG010.id.11367	Inverse variance weighted	10	0.0431397	0.00786462	4.12804e-08	3	5.1506e-05	WDR6
ENSG00000126522	genus.RuminococcaceaeUCG010.id.11367	Inverse variance weighted	14	0.0352627	0.00610374	7.59393e-09	7	1.22544e-05	ASL
ENSG00000106771	genus.RuminococcaceaeUCG010.id.11367	Inverse variance weighted	3	-0.0739432	0.0169711	1.3186e-05	9	0.0053458	TMEM245
ENSG00000138308	genus.Bilophila.id.3170	Inverse variance weighted	4	0.0483712	0.012661	0.000133189	10	0.0275078	PLA2G12B
ENSG00000122417	genus.Bilophila.id.3170	Inverse variance weighted	2	0.0402908	0.0101489	7.18797e-05	1	0.0180113	ODF2L
ENSG00000108384	genus.Bilophila.id.3170	Inverse variance weighted	6	0.0505292	0.0109717	4.11697e-06	17	0.00225461	RAD51C
ENSG00000269893	genus.Bilophila.id.3170	Inverse variance weighted	5	0.0303035	0.00681463	8.71507e-06	4	0.00386362	SNHG8
ENSG00000235109	genus.Bilophila.id.3170	Inverse variance weighted	13	-0.0329235	0.00590352	2.44794e-08	6	3.52702e-05	ZSCAN31
ENSG00000139197	genus.Bilophila.id.3170	Inverse variance weighted	31	0.0182358	0.00398558	4.75202e-06	12	0.00251147	PEX5
ENSG00000166170	genus.Bilophila.id.3170	Inverse variance weighted	3	0.0601284	0.0157446	0.000134	14	0.027565	BAG5
ENSG00000157315	genus.Bilophila.id.3170	Inverse variance weighted	4	0.0337415	0.00893253	0.000158494	16	0.0306641	TMED6
ENSG00000134779	genus.Bilophila.id.3170	Inverse variance weighted	6	0.0323402	0.00872718	0.000210816	18	0.0372532	TPGS2
ENSG00000169967	genus.Bilophila.id.3170	Inverse variance weighted	2	-0.0784525	0.0213134	0.000232417	2	0.0394515	MAP3K2
ENSG00000112964	genus.Bilophila.id.3170	Inverse variance weighted	2	0.102827	0.0223413	4.17315e-06	5	0.00227508	GHR
ENSG00000100211	genus.Holdemania.id.2157	Inverse variance weighted	2	0.115773	0.028622	5.23435e-05	22	0.0146644	CBY1
ENSG00000145354	genus.Holdemania.id.2157	Inverse variance weighted	2	-0.124649	0.031883	9.24542e-05	4	0.0213134	CISD2
ENSG00000145384	genus.Holdemania.id.2157	Inverse variance weighted	5	0.0465768	0.0114304	4.60516e-05	4	0.013302	FABP2
ENSG00000269893	genus.Holdemania.id.2157	Inverse variance weighted	5	-0.03791	0.00806026	2.55963e-06	4	0.00148936	SNHG8
ENSG00000111275	genus.Holdemania.id.2157	Inverse variance weighted	8	-0.0452507	0.0125087	0.00029743	12	0.0451661	ALDH2
ENSG00000178952	genus.Holdemania.id.2157	Inverse variance weighted	5	0.0433663	0.0106196	4.43425e-05	16	0.0129318	TUFM
ENSG00000114520	genus.Holdemania.id.2157	Inverse variance weighted	3	0.0941769	0.0213206	9.99927e-06	3	0.00432211	SNX4
ENSG00000126522	genus.Holdemania.id.2157	Inverse variance weighted	14	0.0448937	0.00729544	7.57107e-10	7	1.72889e-06	ASL
ENSG00000162779	genus.RuminococcaceaeUCG011.id.11368	Inverse variance weighted	6	-0.0777755	0.0116369	2.33293e-11	1	8.30441e-08	AXDND1
ENSG00000161395	genus.RuminococcaceaeUCG011.id.11368	Inverse variance weighted	5	0.0869876	0.0218394	6.80321e-05	17	0.017333	PGAP3
ENSG00000182362	genus.RuminococcaceaeUCG011.id.11368	Inverse variance weighted	4	0.0661242	0.0168218	8.46401e-05	21	0.0202048	YBEY
ENSG00000203875	genus.RuminococcaceaeUCG011.id.11368	Inverse variance weighted	7	0.0507117	0.0118147	1.76864e-05	6	0.00652608	SNHG5
ENSG00000125124	genus.RuminococcaceaeUCG011.id.11368	Inverse variance weighted	2	0.10751	0.0297135	0.000296631	16	0.0451014	BBS2
ENSG00000115694	genus.RuminococcaceaeUCG011.id.11368	Inverse variance weighted	3	-0.0948866	0.0233017	4.65945e-05	2	0.0134268	STK25
ENSG00000114520	genus.RuminococcaceaeUCG011.id.11368	Inverse variance weighted	3	-0.140877	0.0331699	2.16536e-05	3	0.00755243	SNX4
ENSG00000182179	genus.RuminococcaceaeUCG011.id.11368	Inverse variance weighted	8	-0.110143	0.0148571	1.23021e-13	3	7.8363e-10	UBA7
ENSG00000156110	genus.Blautia.id.1992	Inverse variance weighted	4	-0.0317855	0.00731001	1.3725e-05	10	0.00546013	ADK
ENSG00000159199	genus.Blautia.id.1992	Inverse variance weighted	3	0.0455523	0.0119056	0.000130171	17	0.0270693	ATP5MC1
ENSG00000196586	genus.Blautia.id.1992	Inverse variance weighted	3	-0.061872	0.0153578	5.60826e-05	6	0.0153845	MYO6
ENSG00000100554	genus.Blautia.id.1992	Inverse variance weighted	7	0.0348886	0.00797098	1.20349e-05	14	0.00497121	ATP6V1D
ENSG00000140832	genus.Blautia.id.1992	Inverse variance weighted	3	0.0591088	0.0162189	0.000267978	16	0.0427882	MARVELD3
ENSG00000138085	genus.Blautia.id.1992	Inverse variance weighted	2	-0.0707946	0.0185742	0.000138158	2	0.0281025	ATRAID
ENSG00000144366	genus.Blautia.id.1992	Inverse variance weighted	4	0.0505296	0.0107055	2.35868e-06	2	0.00142466	GULP1
ENSG00000187699	genus.Blautia.id.1992	Inverse variance weighted	4	-0.0600297	0.012858	3.03142e-06	2	0.00171442	C2orf88
ENSG00000182179	genus.Blautia.id.1992	Inverse variance weighted	8	-0.0256574	0.00671668	0.000133479	3	0.0275208	UBA7
ENSG00000138115	genus.Howardella.id.2000	Inverse variance weighted	2	0.0882924	0.0243377	0.000285844	10	0.0440875	CYP2C8
ENSG00000145247	genus.Howardella.id.2000	Inverse variance weighted	3	-0.109741	0.0268123	4.25985e-05	4	0.012626	OCIAD2
ENSG00000092108	genus.Howardella.id.2000	Inverse variance weighted	2	-0.170246	0.0358525	2.04916e-06	14	0.0012917	SCFD1
ENSG00000170348	genus.Howardella.id.2000	Inverse variance weighted	2	0.195254	0.0524124	0.000195053	14	0.0353658	TMED10
ENSG00000100997	genus.Howardella.id.2000	Inverse variance weighted	5	0.0670434	0.0132154	3.91294e-07	20	0.000333504	ABHD12
ENSG00000170191	genus.Howardella.id.2000	Inverse variance weighted	4	0.0693794	0.018223	0.000140528	20	0.0284412	NANP
ENSG00000182179	genus.Howardella.id.2000	Inverse variance weighted	8	-0.0693194	0.0147005	2.4117e-06	3	0.00143785	UBA7
ENSG00000126522	genus.Howardella.id.2000	Inverse variance weighted	14	-0.0530252	0.0110909	1.74446e-06	7	0.00117293	ASL
ENSG00000127914	genus.Howardella.id.2000	Inverse variance weighted	4	0.0890563	0.0241975	0.000232868	7	0.0394728	AKAP9
ENSG00000117054	genus.RuminococcaceaeUCG013.id.11370	Inverse variance weighted	3	-0.0585679	0.0148529	8.03989e-05	1	0.019461	ACADM
ENSG00000105726	genus.RuminococcaceaeUCG013.id.11370	Inverse variance weighted	6	-0.0297183	0.00722511	3.90206e-05	19	0.0118658	ATP13A1
ENSG00000182362	genus.RuminococcaceaeUCG013.id.11370	Inverse variance weighted	4	-0.0292062	0.00787323	0.000207618	21	0.0369723	YBEY
ENSG00000139197	genus.RuminococcaceaeUCG013.id.11370	Inverse variance weighted	31	0.0248156	0.0034862	1.0933e-12	12	5.75302e-09	PEX5
ENSG00000187699	genus.RuminococcaceaeUCG013.id.11370	Inverse variance weighted	4	-0.0506509	0.0133815	0.000153616	2	0.0301949	C2orf88
ENSG00000100211	genus.Butyricicoccus.id.2055	Inverse variance weighted	2	0.091223	0.0209388	1.32068e-05	22	0.0053458	CBY1
ENSG00000151470	genus.Butyricicoccus.id.2055	Inverse variance weighted	3	0.0552752	0.0137986	6.1794e-05	4	0.0165095	C4orf33
ENSG00000120451	genus.Butyricicoccus.id.2055	Inverse variance weighted	2	-0.0842719	0.0178324	2.29237e-06	11	0.00140784	SNX19
ENSG00000187699	genus.Butyricicoccus.id.2055	Inverse variance weighted	4	-0.0729277	0.0132289	3.5324e-08	2	4.64695e-05	C2orf88
ENSG00000127952	genus.Butyricicoccus.id.2055	Inverse variance weighted	3	0.0452687	0.00988685	4.67913e-06	7	0.0024838	STYXL1
ENSG00000057252	genus.Hungatella.id.11306	Inverse variance weighted	2	0.153444	0.0388855	7.94551e-05	1	0.0193468	SOAT1
ENSG00000178252	genus.Hungatella.id.11306	Inverse variance weighted	10	0.0509705	0.0138432	0.000231425	3	0.0393406	WDR6
ENSG00000182179	genus.Hungatella.id.11306	Inverse variance weighted	8	0.0510037	0.0139323	0.000251394	3	0.0413955	UBA7
ENSG00000196126	genus.RuminococcaceaeUCG014.id.11371	Inverse variance weighted	9	0.027082	0.00550862	8.81978e-07	6	0.000646934	HLA-DRB1
ENSG00000198502	genus.RuminococcaceaeUCG014.id.11371	Inverse variance weighted	7	0.0208556	0.00529497	8.1901e-05	6	0.019785	HLA-DRB5
ENSG00000235109	genus.RuminococcaceaeUCG014.id.11371	Inverse variance weighted	13	-0.02815	0.00558265	4.5972e-07	6	0.000389084	ZSCAN31
ENSG00000139197	genus.RuminococcaceaeUCG014.id.11371	Inverse variance weighted	31	0.0178864	0.00376253	1.99613e-06	12	0.00126486	PEX5
ENSG00000100554	genus.RuminococcaceaeUCG014.id.11371	Inverse variance weighted	7	0.0369832	0.00979748	0.000160159	14	0.030703	ATP6V1D
ENSG00000187097	genus.RuminococcaceaeUCG014.id.11371	Inverse variance weighted	3	-0.0576334	0.0146922	8.7553e-05	14	0.020623	ENTPD5
ENSG00000223496	genus.RuminococcaceaeUCG014.id.11371	Inverse variance weighted	5	-0.0316669	0.00703262	6.70465e-06	16	0.00318216	EXOSC6
ENSG00000152952	genus.RuminococcaceaeUCG014.id.11371	Inverse variance weighted	2	-0.0718006	0.0188052	0.000134469	3	0.027565	PLOD2
ENSG00000178252	genus.RuminococcaceaeUCG014.id.11371	Inverse variance weighted	10	0.0454616	0.007444	1.01431e-09	3	2.19214e-06	WDR6
ENSG00000126522	genus.RuminococcaceaeUCG014.id.11371	Inverse variance weighted	14	0.0244752	0.00576681	2.19436e-05	7	0.00758572	ASL
ENSG00000203875	genus.Butyricimonas.id.945	Inverse variance weighted	7	-0.0395232	0.00689845	1.00856e-08	6	1.6061e-05	SNHG5
ENSG00000139197	genus.Butyricimonas.id.945	Inverse variance weighted	31	0.0259309	0.00435338	2.57673e-09	12	4.79778e-06	PEX5
ENSG00000166847	genus.Butyricimonas.id.945	Inverse variance weighted	3	-0.0442876	0.0122097	0.000286465	16	0.0441098	DCTN5
ENSG00000198380	genus.Butyricimonas.id.945	Inverse variance weighted	3	0.0563285	0.0140831	6.34134e-05	2	0.0167207	GFPT1
ENSG00000168291	genus.Butyricimonas.id.945	Inverse variance weighted	2	-0.0859321	0.0236295	0.000276211	3	0.0434711	PDHB
ENSG00000127914	genus.Butyricimonas.id.945	Inverse variance weighted	4	-0.0607298	0.0140318	1.50454e-05	7	0.00578067	AKAP9
ENSG00000213462	genus.Butyricimonas.id.945	Inverse variance weighted	5	-0.0611092	0.010136	1.65042e-09	7	3.27454e-06	ERV3-1
ENSG00000035403	genus.Intestinibacter.id.11345	Inverse variance weighted	3	0.087819	0.0175724	5.80653e-07	10	0.000471646	VCL
ENSG00000198862	genus.Intestinibacter.id.11345	Inverse variance weighted	5	0.0399815	0.00932912	1.82187e-05	21	0.00662154	LTN1
ENSG00000138698	genus.Intestinibacter.id.11345	Inverse variance weighted	5	-0.0508353	0.0139753	0.000275285	4	0.0433921	RAP1GDS1
ENSG00000135318	genus.Intestinibacter.id.11345	Inverse variance weighted	6	0.0411423	0.0110267	0.000190607	6	0.0348341	NT5E
ENSG00000147592	genus.Intestinibacter.id.11345	Inverse variance weighted	5	0.0461162	0.0103687	8.68121e-06	8	0.00386276	LACTB2
ENSG00000139197	genus.Intestinibacter.id.11345	Inverse variance weighted	31	-0.0211181	0.00406378	2.02882e-07	12	0.000186018	PEX5
ENSG00000140832	genus.Intestinibacter.id.11345	Inverse variance weighted	3	0.072494	0.0197429	0.000240753	16	0.0401902	MARVELD3
ENSG00000196696	genus.Intestinibacter.id.11345	Inverse variance weighted	6	0.0393146	0.00906699	1.45092e-05	16	0.00561027	PDXDC2P-NPIPB14P
ENSG00000100994	genus.Intestinibacter.id.11345	Inverse variance weighted	6	0.0451877	0.0107799	2.76675e-05	20	0.00895333	PYGB
ENSG00000100997	genus.Intestinibacter.id.11345	Inverse variance weighted	5	-0.0356316	0.00731419	1.10715e-06	20	0.00079288	ABHD12
ENSG00000178252	genus.Intestinibacter.id.11345	Inverse variance weighted	10	0.0298797	0.00802737	0.000197473	3	0.0356181	WDR6
ENSG00000188846	genus.Intestinibacter.id.11345	Inverse variance weighted	5	-0.0299397	0.00713087	2.68563e-05	3	0.00878477	RPL14
ENSG00000126522	genus.Intestinibacter.id.11345	Inverse variance weighted	14	-0.0554274	0.00627182	9.78493e-19	7	1.48031e-14	ASL
ENSG00000213462	genus.Intestinibacter.id.11345	Inverse variance weighted	5	0.04068	0.00949545	1.83435e-05	7	0.00664695	ERV3-1
ENSG00000162368	genus.Ruminococcus1.id.11373	Inverse variance weighted	2	-0.0494004	0.0130879	0.000160329	1	0.030703	CMPK1
ENSG00000162779	genus.Ruminococcus1.id.11373	Inverse variance weighted	6	-0.0241502	0.00556569	1.43054e-05	1	0.00558501	AXDND1
ENSG00000108384	genus.Ruminococcus1.id.11373	Inverse variance weighted	6	-0.0384947	0.00967706	6.95176e-05	17	0.0175006	RAD51C
ENSG00000189306	genus.Ruminococcus1.id.11373	Inverse variance weighted	2	0.0385423	0.0104548	0.000227303	22	0.0390213	RRP7A
ENSG00000198502	genus.Ruminococcus1.id.11373	Inverse variance weighted	7	-0.0240555	0.00495342	1.19579e-06	6	0.000846342	HLA-DRB5
ENSG00000139197	genus.Ruminococcus1.id.11373	Inverse variance weighted	31	-0.0193176	0.0035068	3.61679e-08	12	4.65674e-05	PEX5
ENSG00000100883	genus.Ruminococcus1.id.11373	Inverse variance weighted	4	0.0532237	0.0141711	0.000172804	14	0.032275	SRP54
ENSG00000240344	genus.Ruminococcus1.id.11373	Inverse variance weighted	6	-0.0258687	0.00722652	0.000344001	2	0.0497416	PPIL3
ENSG00000117595	genus.Butyrivibrio.id.1993	Inverse variance weighted	4	-0.0794205	0.0213398	0.000197884	1	0.0356391	IRF6
ENSG00000163131	genus.Butyrivibrio.id.1993	Inverse variance weighted	4	-0.081544	0.0208996	9.55183e-05	1	0.0219362	CTSS
ENSG00000198862	genus.Butyrivibrio.id.1993	Inverse variance weighted	5	-0.0736656	0.0174572	2.44548e-05	21	0.00815349	LTN1
ENSG00000235109	genus.Butyrivibrio.id.1993	Inverse variance weighted	13	0.0527165	0.0113491	3.40113e-06	6	0.0019057	ZSCAN31
ENSG00000111275	genus.Butyrivibrio.id.1993	Inverse variance weighted	8	0.0811701	0.0204646	7.29756e-05	12	0.018173	ALDH2
ENSG00000240344	genus.Butyrivibrio.id.1993	Inverse variance weighted	6	-0.0601865	0.013496	8.21209e-06	2	0.00369477	PPIL3
ENSG00000126522	genus.Butyrivibrio.id.1993	Inverse variance weighted	14	-0.108487	0.0117568	2.76802e-20	7	5.58347e-16	ASL
ENSG00000163131	genus.Intestinimonas.id.2062	Inverse variance weighted	4	0.0592509	0.0112865	1.52322e-07	1	0.00014988	CTSS
ENSG00000136143	genus.Intestinimonas.id.2062	Inverse variance weighted	3	-0.0540948	0.0150874	0.000336519	13	0.0489522	SUCLA2
ENSG00000128891	genus.Intestinimonas.id.2062	Inverse variance weighted	4	0.0458668	0.0110555	3.34248e-05	15	0.0104261	CCDC32
ENSG00000187699	genus.Intestinimonas.id.2062	Inverse variance weighted	4	-0.0665175	0.0157894	2.52233e-05	2	0.00836363	C2orf88
ENSG00000198130	genus.Intestinimonas.id.2062	Inverse variance weighted	5	-0.0508591	0.0110617	4.27064e-06	2	0.00230744	HIBCH
ENSG00000188846	genus.Intestinimonas.id.2062	Inverse variance weighted	5	-0.0277102	0.00718593	0.000115177	3	0.0250366	RPL14
ENSG00000126522	genus.Intestinimonas.id.2062	Inverse variance weighted	14	-0.0387731	0.00628628	6.92051e-10	7	1.64231e-06	ASL
ENSG00000213462	genus.Intestinimonas.id.2062	Inverse variance weighted	5	0.0462948	0.00959492	1.40052e-06	7	0.000968586	ERV3-1
ENSG00000277149	genus.Intestinimonas.id.2062	Inverse variance weighted	3	-0.0497114	0.0136088	0.000259321	7	0.042355	TYW1B
ENSG00000164978	genus.Intestinimonas.id.2062	Inverse variance weighted	4	0.0337133	0.00925773	0.000270907	9	0.0429153	NUDT2
ENSG00000128891	genus.Ruminococcus2.id.11374	Inverse variance weighted	4	-0.0467913	0.00981534	1.86843e-06	15	0.00123715	CCDC32
ENSG00000109572	genus.Ruminococcus2.id.11374	Inverse variance weighted	4	0.0668019	0.0148246	6.60138e-06	4	0.00315791	CLCN3
ENSG00000139197	genus.Ruminococcus2.id.11374	Inverse variance weighted	31	-0.0201309	0.00400661	5.0497e-07	12	0.000418599	PEX5
ENSG00000156381	genus.Ruminococcus2.id.11374	Inverse variance weighted	2	-0.0615258	0.0161832	0.000143627	14	0.0289233	ANKRD9
ENSG00000196696	genus.Ruminococcus2.id.11374	Inverse variance weighted	6	-0.0307059	0.00814396	0.000162992	16	0.0308283	PDXDC2P-NPIPB14P
ENSG00000223496	genus.Ruminococcus2.id.11374	Inverse variance weighted	5	0.0272101	0.00680689	6.40308e-05	16	0.0167806	EXOSC6
ENSG00000187699	genus.Ruminococcus2.id.11374	Inverse variance weighted	4	0.0537713	0.0140265	0.000126302	2	0.0264756	C2orf88
ENSG00000164308	genus.Ruminococcus2.id.11374	Inverse variance weighted	3	-0.0240353	0.00658435	0.000261869	5	0.0425416	ERAP2
ENSG00000126522	genus.Ruminococcus2.id.11374	Inverse variance weighted	14	-0.0209945	0.0055588	0.000158859	7	0.0306641	ASL
ENSG00000136156	genus.CandidatusSoleaferrea.id.11350	Inverse variance weighted	3	-0.152531	0.0355144	1.74773e-05	13	0.00650844	ITM2B
ENSG00000139197	genus.CandidatusSoleaferrea.id.11350	Inverse variance weighted	31	-0.0287195	0.00574445	5.74719e-07	12	0.000469981	PEX5
ENSG00000187097	genus.CandidatusSoleaferrea.id.11350	Inverse variance weighted	3	-0.0902716	0.0224806	5.93092e-05	14	0.0159775	ENTPD5
ENSG00000163935	genus.CandidatusSoleaferrea.id.11350	Inverse variance weighted	3	-0.0710226	0.0184406	0.000117431	3	0.0253627	SFMBT1
ENSG00000178252	genus.CandidatusSoleaferrea.id.11350	Inverse variance weighted	10	-0.0427386	0.0113204	0.000159769	3	0.030703	WDR6
ENSG00000271824	genus.CandidatusSoleaferrea.id.11350	Inverse variance weighted	3	-0.0718147	0.0191133	0.000171745	5	0.0321267	SMIM32
ENSG00000035403	genus.Lachnoclostridium.id.11308	Inverse variance weighted	3	-0.0548757	0.0145109	0.000155768	10	0.0303579	VCL
ENSG00000204525	genus.Lachnoclostridium.id.11308	Inverse variance weighted	7	0.0269541	0.00710935	0.000149826	6	0.029859	HLA-C
ENSG00000197345	genus.Lachnoclostridium.id.11308	Inverse variance weighted	2	0.0384388	0.0105482	0.000268336	11	0.0427882	MRPL21
ENSG00000187699	genus.Lachnoclostridium.id.11308	Inverse variance weighted	4	-0.079712	0.0129759	8.09309e-10	2	1.81387e-06	C2orf88
ENSG00000198130	genus.Lachnoclostridium.id.11308	Inverse variance weighted	5	-0.0302837	0.00836478	0.000294165	2	0.0448956	HIBCH
ENSG00000126522	genus.Lachnoclostridium.id.11308	Inverse variance weighted	14	0.0269582	0.00512021	1.40146e-07	7	0.00013903	ASL
ENSG00000161395	genus..Ruminococcusgauvreauiigroup.id.11342	Inverse variance weighted	5	-0.0481409	0.0113414	2.18897e-05	17	0.00758572	PGAP3
ENSG00000198099	genus..Ruminococcusgauvreauiigroup.id.11342	Inverse variance weighted	3	-0.046523	0.0123766	0.000170619	4	0.0319655	ADH4
ENSG00000111275	genus..Ruminococcusgauvreauiigroup.id.11342	Inverse variance weighted	8	-0.0488145	0.0102533	1.92776e-06	12	0.00125428	ALDH2
ENSG00000100554	genus..Ruminococcusgauvreauiigroup.id.11342	Inverse variance weighted	7	0.0373741	0.00973726	0.000123913	14	0.0262184	ATP6V1D
ENSG00000178952	genus..Ruminococcusgauvreauiigroup.id.11342	Inverse variance weighted	5	0.0491512	0.00885057	2.80092e-08	16	3.89644e-05	TUFM
ENSG00000156171	genus.Catenibacterium.id.2153	Inverse variance weighted	2	0.173797	0.041585	2.92377e-05	1	0.00933663	DRAM2
ENSG00000073605	genus.Catenibacterium.id.2153	Inverse variance weighted	5	0.0692635	0.0151858	5.08909e-06	17	0.00267492	GSDMB
ENSG00000161395	genus.Catenibacterium.id.2153	Inverse variance weighted	5	0.115127	0.0252889	5.30244e-06	17	0.00275427	PGAP3
ENSG00000111275	genus.Catenibacterium.id.2153	Inverse variance weighted	8	0.119449	0.0201492	3.06223e-09	12	5.45023e-06	ALDH2
ENSG00000139197	genus.Catenibacterium.id.2153	Inverse variance weighted	31	-0.0308431	0.00797626	0.000110244	12	0.0241713	PEX5
ENSG00000125124	genus.Catenibacterium.id.2153	Inverse variance weighted	2	-0.128236	0.0327817	9.16074e-05	16	0.021199	BBS2
ENSG00000196696	genus.Catenibacterium.id.2153	Inverse variance weighted	6	-0.111616	0.017752	3.22587e-10	16	9.21022e-07	PDXDC2P-NPIPB14P
ENSG00000223496	genus.Catenibacterium.id.2153	Inverse variance weighted	4	0.100965	0.0167995	1.85491e-09	16	3.62091e-06	EXOSC6
ENSG00000170634	genus.Catenibacterium.id.2153	Inverse variance weighted	3	0.124486	0.0323201	0.000117326	2	0.0253627	ACYP2
ENSG00000145384	genus.LachnospiraceaeFCS020group.id.11314	Inverse variance weighted	5	-0.064208	0.00927209	4.36399e-12	4	2.11266e-08	FABP2
ENSG00000152558	genus.LachnospiraceaeFCS020group.id.11314	Inverse variance weighted	2	-0.0801813	0.0200028	6.11068e-05	11	0.016362	TMEM123
ENSG00000100997	genus.LachnospiraceaeFCS020group.id.11314	Inverse variance weighted	5	-0.0316369	0.00690635	4.63125e-06	20	0.00248014	ABHD12
ENSG00000138381	genus.LachnospiraceaeFCS020group.id.11314	Inverse variance weighted	2	-0.0771683	0.0182438	2.33854e-05	2	0.00787697	ASNSD1
ENSG00000173950	genus.LachnospiraceaeFCS020group.id.11314	Inverse variance weighted	2	-0.0775561	0.017078	5.59084e-06	3	0.00286618	XXYLT1
ENSG00000109572	genus..Ruminococcusgnavusgroup.id.14376	Inverse variance weighted	4	-0.0938154	0.0229949	4.50662e-05	4	0.0130485	CLCN3
ENSG00000147592	genus..Ruminococcusgnavusgroup.id.14376	Inverse variance weighted	5	0.0703586	0.0145234	1.2693e-06	8	0.000893145	LACTB2
ENSG00000111275	genus..Ruminococcusgnavusgroup.id.14376	Inverse variance weighted	8	-0.0896145	0.0147214	1.14782e-09	12	2.35707e-06	ALDH2
ENSG00000139197	genus..Ruminococcusgnavusgroup.id.14376	Inverse variance weighted	31	-0.0294693	0.00565002	1.83034e-07	12	0.000171723	PEX5
ENSG00000126522	genus..Ruminococcusgnavusgroup.id.14376	Inverse variance weighted	14	-0.0339895	0.00852579	6.7007e-05	7	0.0171816	ASL
ENSG00000106771	genus..Ruminococcusgnavusgroup.id.14376	Inverse variance weighted	3	-0.0863256	0.0240371	0.00032897	9	0.0483187	TMEM245
ENSG00000176920	genus.ChristensenellaceaeR.7group.id.11283	Inverse variance weighted	2	-0.0481598	0.0117704	4.28385e-05	19	0.0126455	FUT2
ENSG00000182362	genus.ChristensenellaceaeR.7group.id.11283	Inverse variance weighted	4	0.0287009	0.00797605	0.000320194	21	0.0474689	YBEY
ENSG00000203875	genus.ChristensenellaceaeR.7group.id.11283	Inverse variance weighted	7	0.0216003	0.00560162	0.000115225	6	0.0250366	SNHG5
ENSG00000204525	genus.ChristensenellaceaeR.7group.id.11283	Inverse variance weighted	7	-0.0382761	0.00749792	3.30965e-07	6	0.000289171	HLA-C
ENSG00000134779	genus.ChristensenellaceaeR.7group.id.11283	Inverse variance weighted	6	-0.0427482	0.00773693	3.29093e-08	18	4.47495e-05	TPGS2
ENSG00000100997	genus.ChristensenellaceaeR.7group.id.11283	Inverse variance weighted	5	-0.0230027	0.00635656	0.000296042	20	0.0450815	ABHD12
ENSG00000144366	genus.ChristensenellaceaeR.7group.id.11283	Inverse variance weighted	4	-0.0480076	0.011294	2.1308e-05	2	0.00745335	GULP1
ENSG00000182179	genus.ChristensenellaceaeR.7group.id.11283	Inverse variance weighted	8	-0.0258047	0.00709418	0.000275351	3	0.0433921	UBA7
ENSG00000057252	genus.LachnospiraceaeNC2004group.id.11316	Inverse variance weighted	2	-0.120014	0.032876	0.00026173	1	0.0425416	SOAT1
ENSG00000146085	genus.LachnospiraceaeNC2004group.id.11316	Inverse variance weighted	4	-0.100246	0.0187681	9.2274e-08	6	0.000105356	MMUT
ENSG00000203875	genus.LachnospiraceaeNC2004group.id.11316	Inverse variance weighted	7	0.0345903	0.00898375	0.000117967	6	0.0254044	SNHG5
ENSG00000139197	genus.LachnospiraceaeNC2004group.id.11316	Inverse variance weighted	31	-0.038782	0.0056942	9.7059e-12	12	3.78931e-08	PEX5
ENSG00000100883	genus.LachnospiraceaeNC2004group.id.11316	Inverse variance weighted	4	-0.108592	0.02301	2.36604e-06	14	0.00142466	SRP54
ENSG00000166595	genus.LachnospiraceaeNC2004group.id.11316	Inverse variance weighted	2	-0.209684	0.0477363	1.12026e-05	16	0.00465921	CIAO2B
ENSG00000134779	genus.LachnospiraceaeNC2004group.id.11316	Inverse variance weighted	6	-0.0539115	0.0131032	3.88217e-05	18	0.011835	TPGS2
ENSG00000176920	genus..Ruminococcustorquesgroup.id.14377	Inverse variance weighted	2	0.0643041	0.0112805	1.19494e-08	19	1.8782e-05	FUT2
ENSG00000111275	genus..Ruminococcustorquesgroup.id.14377	Inverse variance weighted	8	-0.0365137	0.00886849	3.83436e-05	12	0.0117188	ALDH2
ENSG00000139197	genus..Ruminococcustorquesgroup.id.14377	Inverse variance weighted	31	-0.0209573	0.00338853	6.21844e-10	12	1.50521e-06	PEX5
ENSG00000174106	genus..Ruminococcustorquesgroup.id.14377	Inverse variance weighted	4	0.0506297	0.010264	8.10832e-07	12	0.000608975	LEMD3
ENSG00000196696	genus..Ruminococcustorquesgroup.id.14377	Inverse variance weighted	6	0.0284684	0.00756638	0.000168233	16	0.0316089	PDXDC2P-NPIPB14P
ENSG00000178252	genus..Ruminococcustorquesgroup.id.14377	Inverse variance weighted	10	0.0284164	0.00672489	2.38357e-05	3	0.00799109	WDR6
ENSG00000213462	genus..Ruminococcustorquesgroup.id.14377	Inverse variance weighted	5	-0.0286072	0.00791206	0.0002996	7	0.045212	ERV3-1
ENSG00000164008	genus..Clostridiuminnocuumgroup.id.14397	Inverse variance weighted	4	-0.13334	0.0243054	4.11098e-08	1	5.1506e-05	C1orf50
ENSG00000164010	genus..Clostridiuminnocuumgroup.id.14397	Inverse variance weighted	3	-0.11996	0.0327361	0.000247866	1	0.041038	ERMAP
ENSG00000177868	genus..Clostridiuminnocuumgroup.id.14397	Inverse variance weighted	3	0.100408	0.022724	9.93377e-06	1	0.00430919	SVBP
ENSG00000235109	genus..Clostridiuminnocuumgroup.id.14397	Inverse variance weighted	13	-0.0377613	0.0103521	0.000264586	6	0.0427606	ZSCAN31
ENSG00000139197	genus..Clostridiuminnocuumgroup.id.14397	Inverse variance weighted	31	0.0414855	0.00698225	2.82307e-09	12	5.17682e-06	PEX5
ENSG00000170348	genus..Clostridiuminnocuumgroup.id.14397	Inverse variance weighted	2	0.180108	0.0500022	0.00031577	14	0.0471218	TMED10
ENSG00000197563	genus..Clostridiuminnocuumgroup.id.14397	Inverse variance weighted	3	0.0775011	0.0213182	0.000277504	18	0.043478	PIGN
ENSG00000269893	genus.LachnospiraceaeND3007group.id.11317	Inverse variance weighted	5	-0.0232696	0.00624831	0.000195975	4	0.0354537	SNHG8
ENSG00000204525	genus.LachnospiraceaeND3007group.id.11317	Inverse variance weighted	7	-0.0331414	0.00770661	1.70502e-05	6	0.00640856	HLA-C
ENSG00000149089	genus.LachnospiraceaeND3007group.id.11317	Inverse variance weighted	6	0.0423922	0.00949152	7.95743e-06	11	0.00361687	APIP
ENSG00000182400	genus.LachnospiraceaeND3007group.id.11317	Inverse variance weighted	3	-0.0388867	0.0103048	0.000160882	14	0.030703	TRAPPC6B
ENSG00000127914	genus.LachnospiraceaeND3007group.id.11317	Inverse variance weighted	4	0.0532153	0.0118771	7.44735e-06	7	0.0034534	AKAP9
ENSG00000035403	genus.Sellimonas.id.14369	Inverse variance weighted	3	-0.128348	0.0344542	0.000195189	10	0.0353658	VCL
ENSG00000136156	genus.Sellimonas.id.14369	Inverse variance weighted	3	-0.220473	0.0495575	8.63357e-06	13	0.00386276	ITM2B
ENSG00000073605	genus.Sellimonas.id.14369	Inverse variance weighted	4	-0.0587189	0.0157871	0.000199679	17	0.0358558	GSDMB
ENSG00000099940	genus.Sellimonas.id.14369	Inverse variance weighted	3	-0.092408	0.023393	7.80739e-05	22	0.0190892	SNAP29
ENSG00000145384	genus.Sellimonas.id.14369	Inverse variance weighted	5	0.073062	0.0193735	0.000162438	4	0.0308283	FABP2
ENSG00000235109	genus.Clostridiumsensustricto1.id.1873	Inverse variance weighted	13	0.0280728	0.00563475	6.29003e-07	6	0.00048899	ZSCAN31
ENSG00000166170	genus.Clostridiumsensustricto1.id.1873	Inverse variance weighted	3	-0.0660576	0.0150324	1.11104e-05	14	0.00463812	BAG5
ENSG00000178952	genus.Clostridiumsensustricto1.id.1873	Inverse variance weighted	5	-0.0329894	0.008621	0.000129911	16	0.0270617	TUFM
ENSG00000088930	genus.Clostridiumsensustricto1.id.1873	Inverse variance weighted	3	0.041001	0.009032	5.638e-06	20	0.00286704	XRN2
ENSG00000163935	genus.Clostridiumsensustricto1.id.1873	Inverse variance weighted	3	-0.0504908	0.012174	3.3621e-05	3	0.0104336	SFMBT1
ENSG00000176920	genus.LachnospiraceaeNK4A136group.id.11319	Inverse variance weighted	2	-0.0483473	0.0114624	2.46564e-05	19	0.00819812	FUT2
ENSG00000120860	genus.LachnospiraceaeNK4A136group.id.11319	Inverse variance weighted	3	0.0469394	0.0127072	0.000220825	12	0.0383994	WASHC3
ENSG00000100554	genus.LachnospiraceaeNK4A136group.id.11319	Inverse variance weighted	7	0.037851	0.00846047	7.68181e-06	14	0.00352164	ATP6V1D
ENSG00000197208	genus.LachnospiraceaeNK4A136group.id.11319	Inverse variance weighted	2	0.0832375	0.0214397	0.000103431	5	0.0231815	SLC22A4
ENSG00000197375	genus.LachnospiraceaeNK4A136group.id.11319	Inverse variance weighted	2	0.0455947	0.01254	0.000276968	5	0.043478	SLC22A5
ENSG00000108384	genus.Senegalimassilia.id.11160	Inverse variance weighted	6	0.0703988	0.0147903	1.93799e-06	17	0.00125428	RAD51C
ENSG00000139197	genus.Senegalimassilia.id.11160	Inverse variance weighted	31	-0.0343003	0.00541093	2.31135e-10	12	7.17278e-07	PEX5
ENSG00000213672	genus.Senegalimassilia.id.11160	Inverse variance weighted	3	0.102029	0.0277742	0.000239238	3	0.0400759	NCKIPSD
ENSG00000176920	genus.Collinsella.id.815	Inverse variance weighted	2	0.057875	0.0125639	4.09618e-06	19	0.00225461	FUT2
ENSG00000198862	genus.Collinsella.id.815	Inverse variance weighted	5	0.0346802	0.00861921	5.7316e-05	21	0.0155884	LTN1
ENSG00000198099	genus.Collinsella.id.815	Inverse variance weighted	3	-0.0480934	0.011952	5.72471e-05	4	0.0155884	ADH4
ENSG00000203875	genus.Collinsella.id.815	Inverse variance weighted	7	0.03648	0.00597677	1.03686e-09	6	2.20156e-06	SNHG5
ENSG00000139197	genus.Collinsella.id.815	Inverse variance weighted	31	-0.0166397	0.00376954	1.01361e-05	12	0.00436565	PEX5
ENSG00000100994	genus.Collinsella.id.815	Inverse variance weighted	6	-0.0379098	0.0100305	0.000157166	20	0.0305321	PYGB
ENSG00000127914	genus.Collinsella.id.815	Inverse variance weighted	4	-0.054584	0.0120789	6.21506e-06	7	0.00304533	AKAP9
ENSG00000164008	genus.LachnospiraceaeUCG001.id.11321	Inverse variance weighted	4	0.057978	0.0153772	0.000162986	1	0.0308283	C1orf50
ENSG00000136143	genus.LachnospiraceaeUCG001.id.11321	Inverse variance weighted	3	0.0566086	0.0155093	0.000262263	13	0.0425484	SUCLA2
ENSG00000140386	genus.LachnospiraceaeUCG001.id.11321	Inverse variance weighted	4	0.0625629	0.0154582	5.1827e-05	15	0.0145872	SCAPER
ENSG00000161395	genus.LachnospiraceaeUCG001.id.11321	Inverse variance weighted	5	-0.0566794	0.0130345	1.3712e-05	17	0.00546013	PGAP3
ENSG00000112245	genus.LachnospiraceaeUCG001.id.11321	Inverse variance weighted	4	0.099828	0.017192	6.37301e-09	6	1.08636e-05	PTP4A1
ENSG00000186470	genus.LachnospiraceaeUCG001.id.11321	Inverse variance weighted	3	-0.0713688	0.0170536	2.852e-05	6	0.00915575	BTN3A2
ENSG00000196126	genus.LachnospiraceaeUCG001.id.11321	Inverse variance weighted	9	-0.0261502	0.00653187	6.2419e-05	6	0.0166118	HLA-DRB1
ENSG00000198502	genus.LachnospiraceaeUCG001.id.11321	Inverse variance weighted	7	-0.0314269	0.00624738	4.89403e-07	6	0.000408493	HLA-DRB5
ENSG00000203875	genus.LachnospiraceaeUCG001.id.11321	Inverse variance weighted	7	0.0282422	0.00709713	6.90927e-05	6	0.0174575	SNHG5
ENSG00000235109	genus.LachnospiraceaeUCG001.id.11321	Inverse variance weighted	13	0.0292682	0.00664679	1.06587e-05	6	0.0045263	ZSCAN31
ENSG00000117595	genus.Slackia.id.825	Inverse variance weighted	4	0.0796033	0.0159947	6.46202e-07	1	0.000494991	IRF6
ENSG00000203875	genus.Slackia.id.825	Inverse variance weighted	7	0.0373819	0.00916233	4.50438e-05	6	0.0130485	SNHG5
ENSG00000048392	genus.Slackia.id.825	Inverse variance weighted	3	-0.106208	0.0234553	5.95174e-06	8	0.00296431	RRM2B
ENSG00000139197	genus.Slackia.id.825	Inverse variance weighted	31	-0.0304437	0.00577487	1.3512e-07	12	0.000135152	PEX5
ENSG00000182179	genus.Slackia.id.825	Inverse variance weighted	8	-0.0449405	0.0115787	0.000103893	3	0.0231992	UBA7
ENSG00000108256	genus.Coprobacter.id.949	Inverse variance weighted	3	0.0813254	0.0214518	0.00015	17	0.029859	NUFIP2
ENSG00000161395	genus.Coprobacter.id.949	Inverse variance weighted	5	0.0684454	0.0159634	1.80573e-05	17	0.00658265	PGAP3
ENSG00000203875	genus.Coprobacter.id.949	Inverse variance weighted	7	-0.0491658	0.00867591	1.45377e-08	6	2.25573e-05	SNHG5
ENSG00000163121	genus.Coprobacter.id.949	Inverse variance weighted	4	0.0495022	0.0126105	8.65575e-05	2	0.0204607	NEURL3
ENSG00000168291	genus.Coprobacter.id.949	Inverse variance weighted	2	0.111318	0.029897	0.000196569	3	0.0355081	PDHB
ENSG00000126522	genus.Coprobacter.id.949	Inverse variance weighted	14	0.0517962	0.00837013	6.08469e-10	7	1.50521e-06	ASL
ENSG00000035403	genus.LachnospiraceaeUCG004.id.11324	Inverse variance weighted	3	-0.0582491	0.016155	0.000311397	10	0.0466433	VCL
ENSG00000162378	genus.LachnospiraceaeUCG004.id.11324	Inverse variance weighted	2	-0.0680984	0.0171591	7.22816e-05	1	0.0180746	ZYG11B
ENSG00000213625	genus.LachnospiraceaeUCG004.id.11324	Inverse variance weighted	2	-0.0591851	0.0163133	0.000285606	1	0.0440875	LEPROT
ENSG00000073605	genus.LachnospiraceaeUCG004.id.11324	Inverse variance weighted	4	0.0296955	0.00741958	6.27261e-05	17	0.0166118	GSDMB
ENSG00000108384	genus.LachnospiraceaeUCG004.id.11324	Inverse variance weighted	6	-0.0553762	0.010412	1.04633e-07	17	0.000115123	RAD51C
ENSG00000120860	genus.LachnospiraceaeUCG004.id.11324	Inverse variance weighted	3	0.0693028	0.0139053	6.23069e-07	12	0.00048899	WASHC3
ENSG00000139197	genus.LachnospiraceaeUCG004.id.11324	Inverse variance weighted	31	-0.0151951	0.00376319	5.39513e-05	12	0.0149419	PEX5
ENSG00000223496	genus.LachnospiraceaeUCG004.id.11324	Inverse variance weighted	5	-0.0373464	0.00703163	1.08906e-07	16	0.000117685	EXOSC6
ENSG00000213462	genus.LachnospiraceaeUCG004.id.11324	Inverse variance weighted	5	0.0324265	0.00879259	0.00022608	7	0.0389772	ERV3-1
ENSG00000173915	genus.Streptococcus.id.1853	Inverse variance weighted	5	-0.0215386	0.0058621	0.000238577	10	0.0400478	ATP5MK
ENSG00000186470	genus.Streptococcus.id.1853	Inverse variance weighted	3	-0.0577834	0.0135452	1.99049e-05	6	0.00704775	BTN3A2
ENSG00000134779	genus.Streptococcus.id.1853	Inverse variance weighted	6	-0.0311454	0.00773093	5.60921e-05	18	0.0153845	TPGS2
ENSG00000117519	genus.Coprococcus1.id.11301	Inverse variance weighted	2	0.0600894	0.016492	0.000268913	1	0.0427891	CNN3
ENSG00000164008	genus.Coprococcus1.id.11301	Inverse variance weighted	4	-0.0567186	0.0121197	2.87047e-06	1	0.00165336	C1orf50
ENSG00000177868	genus.Coprococcus1.id.11301	Inverse variance weighted	3	0.0445992	0.0113325	8.30251e-05	1	0.0199769	SVBP
ENSG00000198380	genus.Coprococcus1.id.11301	Inverse variance weighted	3	0.0490947	0.011299	1.39248e-05	2	0.00547171	GFPT1
ENSG00000075975	genus.Coprococcus1.id.11301	Inverse variance weighted	3	0.0576285	0.0144278	6.4896e-05	3	0.0168057	MKRN2
ENSG00000126522	genus.Coprococcus1.id.11301	Inverse variance weighted	14	-0.0193387	0.00533085	0.000285956	7	0.0440875	ASL
ENSG00000105726	genus.LachnospiraceaeUCG008.id.11328	Inverse variance weighted	5	0.0446013	0.011973	0.000195198	19	0.0353658	ATP13A1
ENSG00000093144	genus.LachnospiraceaeUCG008.id.11328	Inverse variance weighted	2	-0.0967216	0.022128	1.23674e-05	6	0.00509117	ECHDC1
ENSG00000149089	genus.LachnospiraceaeUCG008.id.11328	Inverse variance weighted	6	0.0562523	0.0140513	6.24536e-05	11	0.0166118	APIP
ENSG00000139197	genus.LachnospiraceaeUCG008.id.11328	Inverse variance weighted	31	-0.0368985	0.005385	7.27812e-12	12	3.26819e-08	PEX5
ENSG00000134779	genus.LachnospiraceaeUCG008.id.11328	Inverse variance weighted	6	-0.0442892	0.0120912	0.000249358	18	0.0412286	TPGS2
ENSG00000100994	genus.LachnospiraceaeUCG008.id.11328	Inverse variance weighted	6	-0.0617107	0.0146718	2.59829e-05	20	0.00854526	PYGB
ENSG00000126522	genus.LachnospiraceaeUCG008.id.11328	Inverse variance weighted	14	0.0363735	0.00838656	1.44363e-05	7	0.00559999	ASL
ENSG00000173915	genus.Subdoligranulum.id.2070	Inverse variance weighted	5	-0.0222989	0.00565232	7.97672e-05	10	0.0193468	ATP5MK
ENSG00000143569	genus.Subdoligranulum.id.2070	Inverse variance weighted	3	-0.0623261	0.0137415	5.7433e-06	1	0.00288423	UBAP2L
ENSG00000103591	genus.Subdoligranulum.id.2070	Inverse variance weighted	3	-0.0475342	0.0110647	1.73896e-05	15	0.00650844	AAGAB
ENSG00000145247	genus.Subdoligranulum.id.2070	Inverse variance weighted	3	-0.0446502	0.0124575	0.000338122	4	0.0491263	OCIAD2
ENSG00000139197	genus.Subdoligranulum.id.2070	Inverse variance weighted	31	-0.0186068	0.00340933	4.82591e-08	12	5.8407e-05	PEX5
ENSG00000100554	genus.Subdoligranulum.id.2070	Inverse variance weighted	7	0.0505089	0.00823757	8.70381e-10	14	1.91528e-06	ATP6V1D
ENSG00000100997	genus.Subdoligranulum.id.2070	Inverse variance weighted	5	0.0240873	0.00613463	8.62088e-05	20	0.0204182	ABHD12
ENSG00000124116	genus.Subdoligranulum.id.2070	Inverse variance weighted	4	-0.0412707	0.0103457	6.63037e-05	20	0.0170633	WFDC3
ENSG00000170191	genus.Subdoligranulum.id.2070	Inverse variance weighted	4	0.0380101	0.00843428	6.587e-06	20	0.00315791	NANP
ENSG00000126522	genus.Subdoligranulum.id.2070	Inverse variance weighted	14	-0.0347016	0.00517593	2.02214e-11	7	7.64799e-08	ASL
ENSG00000108384	genus.Coprococcus2.id.11302	Inverse variance weighted	6	-0.0648266	0.0116397	2.55542e-08	17	3.63856e-05	RAD51C
ENSG00000109572	genus.Coprococcus2.id.11302	Inverse variance weighted	4	0.0622371	0.0171282	0.000279495	4	0.0437038	CLCN3
ENSG00000147592	genus.Coprococcus2.id.11302	Inverse variance weighted	5	-0.0402001	0.0107563	0.000185956	8	0.0342035	LACTB2
ENSG00000111275	genus.Coprococcus2.id.11302	Inverse variance weighted	8	0.0528316	0.0110716	1.8257e-06	12	0.00122078	ALDH2
ENSG00000100554	genus.Coprococcus2.id.11302	Inverse variance weighted	8	-0.0383184	0.00984045	9.86148e-05	14	0.0224569	ATP6V1D
ENSG00000134779	genus.Coprococcus2.id.11302	Inverse variance weighted	6	-0.0569954	0.0107568	1.16716e-07	18	0.000121978	TPGS2
ENSG00000100994	genus.Coprococcus2.id.11302	Inverse variance weighted	6	0.0466394	0.0111952	3.09964e-05	20	0.00976935	PYGB
ENSG00000100997	genus.Coprococcus2.id.11302	Inverse variance weighted	5	-0.0400535	0.00759448	1.33461e-07	20	0.000134604	ABHD12
ENSG00000112964	genus.Coprococcus2.id.11302	Inverse variance weighted	2	-0.085261	0.02359	0.00030118	5	0.0453938	GHR
ENSG00000140386	genus.LachnospiraceaeUCG010.id.11330	Inverse variance weighted	4	0.070388	0.0134944	1.82751e-07	15	0.000171723	SCAPER
ENSG00000137411	genus.LachnospiraceaeUCG010.id.11330	Inverse variance weighted	6	-0.0521446	0.0119422	1.26311e-05	6	0.00516459	VARS2
ENSG00000111275	genus.LachnospiraceaeUCG010.id.11330	Inverse variance weighted	8	-0.0441815	0.0103219	1.86605e-05	12	0.00674164	ALDH2
ENSG00000139197	genus.LachnospiraceaeUCG010.id.11330	Inverse variance weighted	31	-0.0320597	0.0039298	3.40337e-16	12	3.74457e-12	PEX5
ENSG00000178952	genus.LachnospiraceaeUCG010.id.11330	Inverse variance weighted	5	0.0358284	0.0089331	6.05261e-05	16	0.0162425	TUFM
ENSG00000240344	genus.LachnospiraceaeUCG010.id.11330	Inverse variance weighted	6	-0.0271336	0.00710818	0.000134956	2	0.0275904	PPIL3
ENSG00000126522	genus.LachnospiraceaeUCG010.id.11330	Inverse variance weighted	14	-0.0221655	0.00596244	0.00020118	7	0.0360718	ASL
ENSG00000188690	genus.Sutterella.id.2896	Inverse variance weighted	2	0.0741655	0.0207077	0.000341575	10	0.0494499	UROS
ENSG00000108384	genus.Sutterella.id.2896	Inverse variance weighted	6	-0.0464392	0.0108512	1.87201e-05	17	0.00674301	RAD51C
ENSG00000111275	genus.Sutterella.id.2896	Inverse variance weighted	8	0.0411855	0.0102356	5.72831e-05	12	0.0155884	ALDH2
ENSG00000139197	genus.Sutterella.id.2896	Inverse variance weighted	31	0.0142652	0.00392978	0.000283402	12	0.0440868	PEX5
ENSG00000135709	genus.Sutterella.id.2896	Inverse variance weighted	2	-0.107874	0.0284257	0.000147669	16	0.0296386	KIAA0513
ENSG00000100991	genus.Sutterella.id.2896	Inverse variance weighted	7	0.0428897	0.00820769	1.73638e-07	20	0.000166786	TRPC4AP
ENSG00000127914	genus.Sutterella.id.2896	Inverse variance weighted	4	-0.0554627	0.0135736	4.38718e-05	7	0.01284	AKAP9
ENSG00000186204	genus.Coprococcus3.id.11303	Inverse variance weighted	2	-0.0579582	0.0157211	0.000227217	19	0.0390213	CYP4F12
ENSG00000144366	genus.Coprococcus3.id.11303	Inverse variance weighted	4	0.0426658	0.0114692	0.000199196	2	0.0358221	GULP1
ENSG00000174132	genus.Coprococcus3.id.11303	Inverse variance weighted	4	-0.0469912	0.00857555	4.26125e-08	5	5.2094e-05	FAM174A
ENSG00000127914	genus.Coprococcus3.id.11303	Inverse variance weighted	4	-0.0432744	0.011678	0.000210867	7	0.0372532	AKAP9
ENSG00000035403	genus.Lachnospira.id.2004	Inverse variance weighted	3	-0.0547936	0.0151269	0.00029203	10	0.0446495	VCL
ENSG00000108384	genus.Lachnospira.id.2004	Inverse variance weighted	6	-0.0468462	0.00971677	1.42718e-06	17	0.000981416	RAD51C
ENSG00000137411	genus.Lachnospira.id.2004	Inverse variance weighted	6	-0.0390368	0.0107028	0.000264984	6	0.0427606	VARS2
ENSG00000196126	genus.Lachnospira.id.2004	Inverse variance weighted	9	-0.0224785	0.00517323	1.39172e-05	6	0.00547171	HLA-DRB1
ENSG00000198502	genus.Lachnospira.id.2004	Inverse variance weighted	7	-0.0263558	0.00499226	1.29659e-07	6	0.000132986	HLA-DRB5
ENSG00000139197	genus.Lachnospira.id.2004	Inverse variance weighted	31	-0.0214152	0.00352154	1.19287e-09	12	2.40617e-06	PEX5
ENSG00000100554	genus.Lachnospira.id.2004	Inverse variance weighted	7	0.0325117	0.00839323	0.000107255	14	0.0237744	ATP6V1D
ENSG00000196696	genus.Lachnospira.id.2004	Inverse variance weighted	6	0.0367802	0.00786066	2.88247e-06	16	0.00165336	PDXDC2P-NPIPB14P
ENSG00000223496	genus.Lachnospira.id.2004	Inverse variance weighted	5	-0.032401	0.00656994	8.15133e-07	16	0.000608975	EXOSC6
ENSG00000170191	genus.Lachnospira.id.2004	Inverse variance weighted	4	0.0328594	0.00872019	0.000164427	20	0.0309973	NANP
ENSG00000240344	genus.Lachnospira.id.2004	Inverse variance weighted	6	0.033368	0.00742093	6.90895e-06	2	0.00326632	PPIL3
ENSG00000126522	genus.Lachnospira.id.2004	Inverse variance weighted	14	0.0300329	0.00532923	1.74538e-08	7	2.63976e-05	ASL
ENSG00000035403	genus.Terrisporobacter.id.11348	Inverse variance weighted	3	0.100689	0.0239974	2.71875e-05	10	0.00886914	VCL
ENSG00000164008	genus.Terrisporobacter.id.11348	Inverse variance weighted	4	-0.0700487	0.0192317	0.000270156	1	0.0428832	C1orf50
ENSG00000140386	genus.Terrisporobacter.id.11348	Inverse variance weighted	4	-0.0819316	0.0191002	1.7902e-05	15	0.00654691	SCAPER
ENSG00000151806	genus.Terrisporobacter.id.11348	Inverse variance weighted	2	-0.101532	0.0240062	2.34302e-05	4	0.00787697	GUF1
ENSG00000079819	genus.Terrisporobacter.id.11348	Inverse variance weighted	2	-0.100098	0.0255212	8.77552e-05	6	0.020623	EPB41L2
ENSG00000112096	genus.Terrisporobacter.id.11348	Inverse variance weighted	2	-0.0981121	0.0247666	7.44908e-05	6	0.0183989	NA
ENSG00000147592	genus.Terrisporobacter.id.11348	Inverse variance weighted	5	0.0642394	0.0140134	4.55838e-06	8	0.00245196	LACTB2
ENSG00000198130	genus.Terrisporobacter.id.11348	Inverse variance weighted	5	0.0515382	0.0136733	0.000163741	2	0.0309161	HIBCH
ENSG00000188846	genus.Terrisporobacter.id.11348	Inverse variance weighted	5	-0.0442287	0.0115268	0.000124528	3	0.0262732	RPL14
ENSG00000126522	genus.Terrisporobacter.id.11348	Inverse variance weighted	14	-0.0330544	0.00856089	0.00011288	7	0.0246157	ASL
ENSG00000127914	genus.Terrisporobacter.id.11348	Inverse variance weighted	4	-0.076856	0.0181489	2.28817e-05	7	0.00780093	AKAP9
ENSG00000035403	genus.DefluviitaleaceaeUCG011.id.11287	Inverse variance weighted	3	-0.0779376	0.0214808	0.000285363	10	0.0440875	VCL
ENSG00000138115	genus.DefluviitaleaceaeUCG011.id.11287	Inverse variance weighted	2	0.0627288	0.0163153	0.000120662	10	0.0257461	CYP2C8
ENSG00000198468	genus.DefluviitaleaceaeUCG011.id.11287	Inverse variance weighted	2	-0.052359	0.0143758	0.00027035	1	0.0428832	FLVCR1-DT
ENSG00000128891	genus.DefluviitaleaceaeUCG011.id.11287	Inverse variance weighted	4	-0.0507268	0.013391	0.000151797	15	0.0300582	CCDC32
ENSG00000235109	genus.DefluviitaleaceaeUCG011.id.11287	Inverse variance weighted	13	-0.039842	0.00740095	7.31037e-08	6	8.5073e-05	ZSCAN31
ENSG00000176623	genus.DefluviitaleaceaeUCG011.id.11287	Inverse variance weighted	2	0.110199	0.025796	1.93772e-05	8	0.00695899	RMDN1
ENSG00000126777	genus.DefluviitaleaceaeUCG011.id.11287	Inverse variance weighted	4	-0.0487035	0.0134367	0.000289339	14	0.0443829	KTN1
ENSG00000126522	genus.DefluviitaleaceaeUCG011.id.11287	Inverse variance weighted	14	-0.063521	0.00776974	2.94816e-16	7	3.5681e-12	ASL
ENSG00000035403	genus.Lactobacillus.id.1837	Inverse variance weighted	3	0.0982091	0.0233656	2.63221e-05	10	0.00863335	VCL
ENSG00000128891	genus.Lactobacillus.id.1837	Inverse variance weighted	4	-0.0565998	0.0145717	0.000102657	15	0.0230508	CCDC32
ENSG00000159199	genus.Lactobacillus.id.1837	Inverse variance weighted	3	0.0775709	0.0194471	6.64047e-05	17	0.0170633	ATP5MC1
ENSG00000151470	genus.Lactobacillus.id.1837	Inverse variance weighted	3	-0.0844257	0.0216545	9.66886e-05	4	0.0221469	C4orf33
ENSG00000223496	genus.Lactobacillus.id.1837	Inverse variance weighted	5	-0.0409038	0.0101294	5.38805e-05	16	0.0149419	EXOSC6
ENSG00000125848	genus.Lactobacillus.id.1837	Inverse variance weighted	3	-0.0693265	0.0188568	0.000236476	20	0.0399724	FLRT3
ENSG00000182179	genus.Lactobacillus.id.1837	Inverse variance weighted	8	-0.0445058	0.0108927	4.39217e-05	3	0.01284	UBA7
ENSG00000163131	genus.Turicibacter.id.2162	Inverse variance weighted	4	0.07191	0.01312	4.23065e-08	1	5.2094e-05	CTSS
ENSG00000112245	genus.Turicibacter.id.2162	Inverse variance weighted	4	-0.0736779	0.0184867	6.73523e-05	6	0.0172242	PTP4A1
ENSG00000172508	genus.Turicibacter.id.2162	Inverse variance weighted	2	0.0662929	0.0181082	0.000251292	11	0.0413955	CARNS1
ENSG00000126522	genus.Turicibacter.id.2162	Inverse variance weighted	14	-0.0294554	0.00736967	6.41954e-05	7	0.0167806	ASL
ENSG00000166275	genus.Desulfovibrio.id.3173	Inverse variance weighted	3	0.067851	0.0176354	0.000119357	10	0.0256225	BORCS7
ENSG00000196126	genus.Desulfovibrio.id.3173	Inverse variance weighted	9	0.0272349	0.0068771	7.48759e-05	6	0.0184564	HLA-DRB1
ENSG00000139197	genus.Desulfovibrio.id.3173	Inverse variance weighted	31	0.0169266	0.00469585	0.000312644	12	0.0467144	PEX5
ENSG00000156261	genus.Lactococcus.id.1851	Inverse variance weighted	2	-0.189652	0.0526721	0.00031748	21	0.0472619	CCT8
ENSG00000203875	genus.Lactococcus.id.1851	Inverse variance weighted	7	-0.0430702	0.0112299	0.000125397	6	0.026394	SNHG5
ENSG00000110455	genus.Lactococcus.id.1851	Inverse variance weighted	2	-0.116761	0.0284654	4.09824e-05	11	0.0122469	ACCS
ENSG00000139197	genus.Lactococcus.id.1851	Inverse variance weighted	31	0.028777	0.00708592	4.88312e-05	12	0.0139715	PEX5
ENSG00000214078	genus.Lactococcus.id.1851	Inverse variance weighted	4	0.0658847	0.0181868	0.000291585	20	0.0446495	CPNE1
ENSG00000138031	genus.Lactococcus.id.1851	Inverse variance weighted	3	0.0829459	0.0225715	0.000238032	2	0.0400478	ADCY3
ENSG00000075975	genus.Lactococcus.id.1851	Inverse variance weighted	3	-0.119226	0.0285477	2.96202e-05	3	0.00943389	MKRN2
ENSG00000126522	genus.Lactococcus.id.1851	Inverse variance weighted	14	0.0488735	0.0108271	6.36153e-06	7	0.00309206	ASL
ENSG00000147592	genus.Tyzzerella3.id.11335	Inverse variance weighted	5	-0.0620665	0.0158301	8.82587e-05	8	0.0206956	LACTB2
ENSG00000178952	genus.Tyzzerella3.id.11335	Inverse variance weighted	5	0.0530274	0.0141544	0.000179415	16	0.0332531	TUFM
ENSG00000178252	genus.Tyzzerella3.id.11335	Inverse variance weighted	10	0.0555176	0.0123086	6.46849e-06	3	0.003119	WDR6
ENSG00000164713	genus.Tyzzerella3.id.11335	Inverse variance weighted	3	0.0950552	0.0222632	1.95816e-05	7	0.00699093	BRI3
ENSG00000213462	genus.Tyzzerella3.id.11335	Inverse variance weighted	5	0.0642833	0.0143541	7.52071e-06	7	0.00347411	ERV3-1
ENSG00000172661	genus.Dialister.id.2183	Inverse variance weighted	3	-0.0710851	0.017674	5.77029e-05	10	0.0156234	WASHC2C
ENSG00000112245	genus.Dialister.id.2183	Inverse variance weighted	4	0.0604684	0.0163146	0.000210218	6	0.0372508	PTP4A1
ENSG00000119723	genus.Dialister.id.2183	Inverse variance weighted	2	-0.0881329	0.0228848	0.000117564	14	0.0253627	COQ6
ENSG00000100994	genus.Dialister.id.2183	Inverse variance weighted	6	0.0397722	0.0109479	0.000280284	20	0.0437571	PYGB
ENSG00000198380	genus.Dialister.id.2183	Inverse variance weighted	3	0.0504178	0.0133606	0.000160894	2	0.030703	GFPT1
ENSG00000143153	genus.Marvinbryantia.id.2005	Inverse variance weighted	3	-0.0428787	0.0118272	0.000288487	1	0.0443101	ATP1B1
ENSG00000176920	genus.Marvinbryantia.id.2005	Inverse variance weighted	2	-0.0707266	0.0136927	2.40094e-07	19	0.00021323	FUT2
ENSG00000139197	genus.Marvinbryantia.id.2005	Inverse variance weighted	31	0.0169951	0.00411623	3.64643e-05	12	0.0112582	PEX5
ENSG00000196696	genus.Marvinbryantia.id.2005	Inverse variance weighted	6	-0.0333372	0.00916921	0.000277145	16	0.043478	PDXDC2P-NPIPB14P
ENSG00000126522	genus.Marvinbryantia.id.2005	Inverse variance weighted	14	0.0262934	0.0064085	4.08026e-05	7	0.0122469	ASL
ENSG00000213462	genus.Marvinbryantia.id.2005	Inverse variance weighted	5	-0.0417181	0.00959555	1.376e-05	7	0.00546013	ERV3-1
ENSG00000138115	genus.Dorea.id.1997	Inverse variance weighted	2	-0.0495469	0.011307	1.17611e-05	10	0.00487475	CYP2C8
ENSG00000145384	genus.Dorea.id.1997	Inverse variance weighted	5	-0.0400262	0.00821314	1.0967e-06	4	0.000790069	FABP2
ENSG00000139197	genus.Dorea.id.1997	Inverse variance weighted	31	-0.017039	0.00340622	5.66406e-07	12	0.000466333	PEX5
ENSG00000135929	genus.Dorea.id.1997	Inverse variance weighted	3	-0.0586301	0.014121	3.29612e-05	2	0.0103348	CYP27A1
ENSG00000126522	genus.Dorea.id.1997	Inverse variance weighted	14	-0.0222113	0.00517379	1.7624e-05	7	0.00652293	ASL
ENSG00000138308	genus.Methanobrevibacter.id.123	Inverse variance weighted	5	-0.0736991	0.0204623	0.000316149	10	0.0471218	PLA2G12B
ENSG00000203875	genus.Methanobrevibacter.id.123	Inverse variance weighted	7	0.0521613	0.0119504	1.27225e-05	6	0.00518443	SNHG5
ENSG00000156381	genus.Methanobrevibacter.id.123	Inverse variance weighted	2	0.135307	0.0332922	4.81924e-05	14	0.0138248	ANKRD9
ENSG00000169180	genus.Methanobrevibacter.id.123	Inverse variance weighted	2	0.189774	0.0444409	1.95256e-05	16	0.00699093	XPO6
ENSG00000073605	genus.Eggerthella.id.819	Inverse variance weighted	4	-0.0547944	0.0124351	1.05087e-05	17	0.00449416	GSDMB
ENSG00000161395	genus.Eggerthella.id.819	Inverse variance weighted	5	-0.0683147	0.018326	0.000193205	17	0.0351627	PGAP3
ENSG00000235109	genus.Eggerthella.id.819	Inverse variance weighted	13	-0.0418602	0.00932569	7.16603e-06	6	0.00336159	ZSCAN31
ENSG00000104497	genus.Eggerthella.id.819	Inverse variance weighted	2	-0.138578	0.0361505	0.000126397	8	0.0264756	SNX16
ENSG00000120451	genus.Eggerthella.id.819	Inverse variance weighted	2	0.131596	0.0325811	5.36735e-05	11	0.0149333	SNX19
ENSG00000170634	genus.Eggerthella.id.819	Inverse variance weighted	3	0.108344	0.0255791	2.27909e-05	2	0.00779948	ACYP2
ENSG00000152601	genus.Eggerthella.id.819	Inverse variance weighted	2	0.0888044	0.0240976	0.000228526	3	0.0391203	MBNL1
ENSG00000106258	genus.Eggerthella.id.819	Inverse variance weighted	4	-0.063951	0.0148444	1.64665e-05	7	0.00622784	CYP3A5
ENSG00000213462	genus.Eggerthella.id.819	Inverse variance weighted	5	-0.0583873	0.0145872	6.26372e-05	7	0.0166118	ERV3-1
ENSG00000106771	genus.Eggerthella.id.819	Inverse variance weighted	3	-0.115432	0.0267276	1.5685e-05	9	0.00596956	TMEM245
ENSG00000185658	genus.Odoribacter.id.952	Inverse variance weighted	2	-0.0663238	0.0156211	2.17846e-05	21	0.00757628	BRWD1
ENSG00000182179	genus.Odoribacter.id.952	Inverse variance weighted	8	0.0289047	0.00746586	0.000108133	3	0.0237949	UBA7
ENSG00000135318	genus.Eisenbergiella.id.11304	Inverse variance weighted	6	0.0591959	0.0160732	0.000230608	6	0.0393098	NT5E
ENSG00000100997	genus.Eisenbergiella.id.11304	Inverse variance weighted	5	0.0486216	0.0107792	6.46174e-06	20	0.003119	ABHD12
ENSG00000075975	genus.Eisenbergiella.id.11304	Inverse variance weighted	3	-0.102303	0.0244098	2.77655e-05	3	0.00896107	MKRN2
ENSG00000162779	genus.Olsenella.id.822	Inverse variance weighted	6	-0.0727272	0.0115217	2.75121e-10	1	8.12129e-07	AXDND1
ENSG00000140386	genus.Olsenella.id.822	Inverse variance weighted	4	-0.104563	0.0255405	4.23972e-05	15	0.0126075	SCAPER
ENSG00000111275	genus.Olsenella.id.822	Inverse variance weighted	8	0.0818903	0.0196206	2.99697e-05	12	0.00948625	ALDH2
ENSG00000139197	genus.Olsenella.id.822	Inverse variance weighted	31	0.0464146	0.00733728	2.51836e-10	12	7.61979e-07	PEX5
ENSG00000223496	genus.Olsenella.id.822	Inverse variance weighted	5	0.0577155	0.0135297	1.99155e-05	16	0.00704775	EXOSC6
ENSG00000174132	genus.Olsenella.id.822	Inverse variance weighted	4	-0.0765398	0.0175226	1.25356e-05	5	0.00514293	FAM174A
ENSG00000106399	genus.Olsenella.id.822	Inverse variance weighted	3	0.0872075	0.0241513	0.000305152	7	0.0458782	RPA3
ENSG00000126522	genus.Olsenella.id.822	Inverse variance weighted	14	-0.0525266	0.0114713	4.67309e-06	7	0.0024838	ASL
ENSG00000095485	genus.Enterorhabdus.id.820	Inverse variance weighted	3	-0.074135	0.0198475	0.000187548	10	0.0344439	CWF19L1
ENSG00000164008	genus.Enterorhabdus.id.820	Inverse variance weighted	4	0.0700597	0.017725	7.73083e-05	1	0.0189402	C1orf50
ENSG00000198502	genus.Enterorhabdus.id.820	Inverse variance weighted	7	0.0293783	0.00715593	4.03524e-05	6	0.0122094	HLA-DRB5
ENSG00000203875	genus.Enterorhabdus.id.820	Inverse variance weighted	7	0.0431751	0.00822955	1.55146e-07	6	0.000151428	SNHG5
ENSG00000139197	genus.Enterorhabdus.id.820	Inverse variance weighted	31	-0.019328	0.00518228	0.000191765	12	0.0349532	PEX5
ENSG00000196696	genus.Enterorhabdus.id.820	Inverse variance weighted	6	-0.0436234	0.0115328	0.000155239	16	0.0303579	PDXDC2P-NPIPB14P
ENSG00000223496	genus.Enterorhabdus.id.820	Inverse variance weighted	5	0.0538543	0.00956516	1.79944e-08	16	2.65589e-05	EXOSC6
ENSG00000143153	genus.Oscillibacter.id.2063	Inverse variance weighted	3	-0.0525999	0.0138623	0.000147963	1	0.0296485	ATP1B1
ENSG00000108256	genus.Oscillibacter.id.2063	Inverse variance weighted	3	0.0798032	0.0186042	1.79052e-05	17	0.00654691	NUFIP2
ENSG00000198502	genus.Oscillibacter.id.2063	Inverse variance weighted	7	-0.0240492	0.00668028	0.000318183	6	0.0473085	HLA-DRB5
ENSG00000235109	genus.Oscillibacter.id.2063	Inverse variance weighted	13	-0.0797847	0.00708603	2.08073e-29	6	6.29566e-25	ZSCAN31
ENSG00000147592	genus.Oscillibacter.id.2063	Inverse variance weighted	5	-0.0567413	0.0124422	5.10548e-06	8	0.00267492	LACTB2
ENSG00000166959	genus.Oscillibacter.id.2063	Inverse variance weighted	2	0.0858407	0.0226989	0.000155753	11	0.0303579	MS4A8
ENSG00000139197	genus.Oscillibacter.id.2063	Inverse variance weighted	31	0.0195641	0.00476833	4.07941e-05	12	0.0122469	PEX5
ENSG00000108256	genus.Erysipelatoclostridium.id.11381	Inverse variance weighted	3	0.081063	0.0178714	5.73576e-06	17	0.00288423	NUFIP2
ENSG00000196126	genus.Erysipelatoclostridium.id.11381	Inverse variance weighted	9	0.0264959	0.00665294	6.81701e-05	6	0.017333	HLA-DRB1
ENSG00000198502	genus.Erysipelatoclostridium.id.11381	Inverse variance weighted	7	0.0276617	0.00638671	1.48343e-05	6	0.00571772	HLA-DRB5
ENSG00000203875	genus.Erysipelatoclostridium.id.11381	Inverse variance weighted	7	0.0286034	0.00722719	7.56607e-05	6	0.0186119	SNHG5
ENSG00000111275	genus.Erysipelatoclostridium.id.11381	Inverse variance weighted	8	-0.0444993	0.0120502	0.000221773	12	0.0384538	ALDH2
ENSG00000139197	genus.Erysipelatoclostridium.id.11381	Inverse variance weighted	31	-0.0247557	0.00455623	5.52979e-08	12	6.62633e-05	PEX5
ENSG00000240344	genus.Erysipelatoclostridium.id.11381	Inverse variance weighted	6	0.0328665	0.00818223	5.89891e-05	2	0.015936	PPIL3
ENSG00000126522	genus.Erysipelatoclostridium.id.11381	Inverse variance weighted	14	0.0304383	0.00703525	1.51467e-05	7	0.00578977	ASL
ENSG00000116698	genus.Oscillospira.id.2064	Inverse variance weighted	2	-0.0528043	0.0131008	5.5629e-05	1	0.0153714	SMG7
ENSG00000117595	genus.Oscillospira.id.2064	Inverse variance weighted	4	-0.0596319	0.0152962	9.68015e-05	1	0.0221469	IRF6
ENSG00000185658	genus.Oscillospira.id.2064	Inverse variance weighted	2	-0.0848085	0.0187562	6.1366e-06	21	0.00303143	BRWD1
ENSG00000196126	genus.Oscillospira.id.2064	Inverse variance weighted	9	0.0274482	0.00655263	2.80332e-05	6	0.00902342	HLA-DRB1
ENSG00000198502	genus.Oscillospira.id.2064	Inverse variance weighted	7	0.0350751	0.00633079	3.01786e-08	6	4.15051e-05	HLA-DRB5
ENSG00000139197	genus.Oscillospira.id.2064	Inverse variance weighted	31	-0.0397082	0.00446588	6.03111e-19	12	1.04276e-14	PEX5
ENSG00000174106	genus.Oscillospira.id.2064	Inverse variance weighted	4	-0.0517706	0.0135814	0.000137917	12	0.0281006	LEMD3
ENSG00000204991	genus.Oscillospira.id.2064	Inverse variance weighted	4	-0.118427	0.0153468	1.19338e-14	16	9.61121e-11	SPIRE2
ENSG00000100994	genus.Oscillospira.id.2064	Inverse variance weighted	6	-0.0633058	0.0118644	9.51291e-08	20	0.000106088	PYGB
ENSG00000101384	genus.Oscillospira.id.2064	Inverse variance weighted	2	0.113316	0.02124	9.55443e-08	20	0.000106088	JAG1
ENSG00000145495	genus.Oscillospira.id.2064	Inverse variance weighted	2	0.0528205	0.0129156	4.32024e-05	5	0.0127219	MARCHF6
ENSG00000126522	genus.Oscillospira.id.2064	Inverse variance weighted	14	-0.0253854	0.0068582	0.000214351	7	0.0376522	ASL
ENSG00000106771	genus.Oscillospira.id.2064	Inverse variance weighted	3	-0.0684215	0.0190456	0.000327508	9	0.0481624	TMEM245
ENSG00000156110	genus.ErysipelotrichaceaeUCG003.id.11384	Inverse variance weighted	4	-0.0374564	0.0080933	3.6909e-06	10	0.00204909	ADK
ENSG00000185009	genus.ErysipelotrichaceaeUCG003.id.11384	Inverse variance weighted	2	-0.0704182	0.0195058	0.00030607	10	0.0459591	AP3M1
ENSG00000188761	genus.ErysipelotrichaceaeUCG003.id.11384	Inverse variance weighted	3	-0.0516019	0.0137576	0.000176274	1	0.0327713	BCL2L15
ENSG00000012048	genus.ErysipelotrichaceaeUCG003.id.11384	Inverse variance weighted	2	0.0731084	0.0175181	3.00198e-05	17	0.00948625	BRCA1
ENSG00000269893	genus.ErysipelotrichaceaeUCG003.id.11384	Inverse variance weighted	5	-0.0266489	0.0063267	2.52974e-05	4	0.00836529	SNHG8
ENSG00000139197	genus.ErysipelotrichaceaeUCG003.id.11384	Inverse variance weighted	31	-0.0172827	0.00370066	3.00951e-06	12	0.00171392	PEX5
ENSG00000182179	genus.ErysipelotrichaceaeUCG003.id.11384	Inverse variance weighted	8	-0.0280509	0.00743112	0.000160148	3	0.030703	UBA7
ENSG00000197375	genus.ErysipelotrichaceaeUCG003.id.11384	Inverse variance weighted	2	-0.0524955	0.0134821	9.87133e-05	5	0.0224569	SLC22A5
ENSG00000164008	genus.Oxalobacter.id.2978	Inverse variance weighted	4	-0.107274	0.0228766	2.74202e-06	1	0.00158785	C1orf50
ENSG00000177868	genus.Oxalobacter.id.2978	Inverse variance weighted	3	0.0903738	0.0213524	2.31128e-05	1	0.00783557	SVBP
ENSG00000099940	genus.Oxalobacter.id.2978	Inverse variance weighted	3	0.0708413	0.019462	0.000272649	22	0.0430786	SNAP29
ENSG00000186470	genus.Oxalobacter.id.2978	Inverse variance weighted	3	0.108076	0.0248372	1.35296e-05	6	0.00545541	BTN3A2
ENSG00000011405	genus.Oxalobacter.id.2978	Inverse variance weighted	3	-0.0894454	0.0224652	6.84789e-05	11	0.017375	PIK3C2A
ENSG00000111275	genus.Oxalobacter.id.2978	Inverse variance weighted	8	0.0668235	0.0176398	0.000151734	12	0.0300582	ALDH2
ENSG00000174106	genus.Oxalobacter.id.2978	Inverse variance weighted	4	-0.104269	0.0199473	1.72092e-07	12	0.000166624	LEMD3
ENSG00000168938	genus.Oxalobacter.id.2978	Inverse variance weighted	2	-0.126486	0.0343528	0.000231438	5	0.0393406	PPIC
ENSG00000186468	genus.Oxalobacter.id.2978	Inverse variance weighted	5	0.0480953	0.0117249	4.09604e-05	5	0.0122469	RPS23
ENSG00000119396	genus.Oxalobacter.id.2978	Inverse variance weighted	2	0.112256	0.0312842	0.000332865	9	0.0486613	RAB14
ENSG00000162779	genus.Escherichia.Shigella.id.3504	Inverse variance weighted	6	0.0239874	0.00657811	0.000265792	1	0.0427769	AXDND1
ENSG00000185658	genus.Escherichia.Shigella.id.3504	Inverse variance weighted	2	-0.0630763	0.0172737	0.000260639	21	0.042513	BRWD1
ENSG00000111725	genus.Escherichia.Shigella.id.3504	Inverse variance weighted	4	0.0443525	0.011718	0.000153717	12	0.0301949	PRKAB1
ENSG00000100554	genus.Escherichia.Shigella.id.3504	Inverse variance weighted	8	-0.0443555	0.00953644	3.30075e-06	14	0.00185806	ATP6V1D
ENSG00000197563	genus.Escherichia.Shigella.id.3504	Inverse variance weighted	3	0.0465034	0.0125999	0.000223557	18	0.0386523	PIGN
ENSG00000126522	genus.Escherichia.Shigella.id.3504	Inverse variance weighted	14	-0.0487066	0.00627699	8.52315e-15	7	7.93492e-11	ASL
ENSG00000164713	genus.Escherichia.Shigella.id.3504	Inverse variance weighted	3	0.0603015	0.014858	4.93854e-05	7	0.0140967	BRI3
ENSG00000035403	genus.Parabacteroides.id.954	Inverse variance weighted	3	-0.0538306	0.0147706	0.000267976	10	0.0427882	VCL
ENSG00000138308	genus.Parabacteroides.id.954	Inverse variance weighted	4	0.0493757	0.0109624	6.66529e-06	10	0.00317593	PLA2G12B
ENSG00000235109	genus.Parabacteroides.id.954	Inverse variance weighted	13	-0.031514	0.00509514	6.20588e-10	6	1.50521e-06	ZSCAN31
ENSG00000139197	genus.Parabacteroides.id.954	Inverse variance weighted	31	0.0198917	0.00343936	7.31405e-09	12	1.19622e-05	PEX5
ENSG00000100554	genus.Parabacteroides.id.954	Inverse variance weighted	7	-0.0530332	0.00816909	8.47435e-11	14	2.93038e-07	ATP6V1D
ENSG00000125124	genus.Parabacteroides.id.954	Inverse variance weighted	2	0.0505573	0.0139325	0.000284826	16	0.0440875	BBS2
ENSG00000140832	genus.Parabacteroides.id.954	Inverse variance weighted	3	-0.0647821	0.0166692	0.000101767	16	0.0229224	MARVELD3
ENSG00000100997	genus.Parabacteroides.id.954	Inverse variance weighted	5	0.0261972	0.00619123	2.32298e-05	20	0.00785323	ABHD12
ENSG00000138115	genus..Eubacteriumbrachygroup.id.11296	Inverse variance weighted	2	-0.0844755	0.0233589	0.00029871	10	0.0451939	CYP2C8
ENSG00000162779	genus..Eubacteriumbrachygroup.id.11296	Inverse variance weighted	6	-0.0420734	0.0112357	0.000180663	1	0.0334332	AXDND1
ENSG00000108384	genus..Eubacteriumbrachygroup.id.11296	Inverse variance weighted	6	0.114512	0.0196223	5.35351e-09	17	9.25607e-06	RAD51C
ENSG00000145384	genus..Eubacteriumbrachygroup.id.11296	Inverse variance weighted	5	0.0648822	0.0171975	0.000161444	4	0.030722	FABP2
ENSG00000182179	genus..Eubacteriumbrachygroup.id.11296	Inverse variance weighted	8	0.0792211	0.0142501	2.70804e-08	3	3.81103e-05	UBA7
ENSG00000103591	genus.Paraprevotella.id.962	Inverse variance weighted	3	0.0767407	0.0174258	1.06346e-05	15	0.0045263	AAGAB
ENSG00000182362	genus.Paraprevotella.id.962	Inverse variance weighted	4	0.0467156	0.0120345	0.000103682	21	0.023195	YBEY
ENSG00000147592	genus.Paraprevotella.id.962	Inverse variance weighted	5	-0.0510496	0.0138491	0.000227699	8	0.0390339	LACTB2
ENSG00000139197	genus.Paraprevotella.id.962	Inverse variance weighted	31	-0.0239213	0.00535852	8.03831e-06	12	0.00363008	PEX5
ENSG00000100997	genus.Paraprevotella.id.962	Inverse variance weighted	5	0.038286	0.00969651	7.86633e-05	20	0.0191945	ABHD12
ENSG00000124116	genus.Paraprevotella.id.962	Inverse variance weighted	4	0.0580442	0.0161976	0.000339008	20	0.0491961	WFDC3
ENSG00000241635	genus.Paraprevotella.id.962	Inverse variance weighted	2	0.0887629	0.0245428	0.000298428	2	0.0451939	UGT1A1
ENSG00000164308	genus.Paraprevotella.id.962	Inverse variance weighted	3	0.0394272	0.0102505	0.000119875	5	0.0256635	ERAP2
ENSG00000164346	genus.Paraprevotella.id.962	Inverse variance weighted	2	-0.0982542	0.0266489	0.000226928	5	0.0390213	NSA2
ENSG00000126522	genus.Paraprevotella.id.962	Inverse variance weighted	14	0.0388959	0.00791824	9.00666e-07	7	0.000656662	ASL
ENSG00000139197	genus..Eubacteriumcoprostanoligenesgroup.id.11375	Inverse variance weighted	31	0.0171053	0.00342942	6.10692e-07	12	0.00048899	PEX5
ENSG00000170348	genus..Eubacteriumcoprostanoligenesgroup.id.11375	Inverse variance weighted	2	0.0929057	0.0245635	0.000155407	14	0.0303579	TMED10
ENSG00000106258	genus..Eubacteriumcoprostanoligenesgroup.id.11375	Inverse variance weighted	4	0.0293758	0.0082001	0.000340496	7	0.0493528	CYP3A5
ENSG00000176920	genus.Parasutterella.id.2892	Inverse variance weighted	2	-0.0536802	0.014088	0.00013877	19	0.0281325	FUT2
ENSG00000134779	genus.Parasutterella.id.2892	Inverse variance weighted	6	0.0355537	0.00924413	0.000120018	18	0.0256635	TPGS2
ENSG00000100994	genus.Parasutterella.id.2892	Inverse variance weighted	6	-0.0704969	0.0132874	1.1234e-07	20	0.000120322	PYGB
ENSG00000100997	genus.Parasutterella.id.2892	Inverse variance weighted	5	0.0586025	0.00760208	1.27061e-14	20	9.61121e-11	ABHD12
ENSG00000170191	genus.Parasutterella.id.2892	Inverse variance weighted	4	0.0619576	0.0119033	1.93896e-07	20	0.000179136	NANP
ENSG00000117595	genus..Eubacteriumeligensgroup.id.14372	Inverse variance weighted	4	-0.0411296	0.010466	8.50002e-05	1	0.0202344	IRF6
ENSG00000111275	genus..Eubacteriumeligensgroup.id.14372	Inverse variance weighted	8	0.043102	0.00972556	9.34392e-06	12	0.00408259	ALDH2
ENSG00000120860	genus..Eubacteriumeligensgroup.id.14372	Inverse variance weighted	3	0.0521136	0.013742	0.000149266	12	0.029859	WASHC3
ENSG00000139197	genus..Eubacteriumeligensgroup.id.14372	Inverse variance weighted	31	-0.0288128	0.00372014	9.55269e-15	12	8.25816e-11	PEX5
ENSG00000196696	genus..Eubacteriumeligensgroup.id.14372	Inverse variance weighted	6	0.0300436	0.00830864	0.000299247	16	0.045212	PDXDC2P-NPIPB14P
ENSG00000223496	genus..Eubacteriumeligensgroup.id.14372	Inverse variance weighted	5	-0.0284058	0.00694982	4.36461e-05	16	0.0128214	EXOSC6
ENSG00000100997	genus..Eubacteriumeligensgroup.id.14372	Inverse variance weighted	5	0.0250601	0.00670009	0.000183827	20	0.0338634	ABHD12
ENSG00000170191	genus..Eubacteriumeligensgroup.id.14372	Inverse variance weighted	4	0.0334718	0.00921814	0.000282241	20	0.0439628	NANP
ENSG00000117054	genus.Peptococcus.id.2037	Inverse variance weighted	3	0.11484	0.0253475	5.88042e-06	1	0.00294089	ACADM
ENSG00000135318	genus.Peptococcus.id.2037	Inverse variance weighted	6	0.0709261	0.0161405	1.11136e-05	6	0.00463812	NT5E
ENSG00000135587	genus.Peptococcus.id.2037	Inverse variance weighted	3	-0.11518	0.0288272	6.45483e-05	6	0.0168048	SMPD2
ENSG00000198502	genus.Peptococcus.id.2037	Inverse variance weighted	7	0.0391113	0.00831017	2.52081e-06	6	0.00148101	HLA-DRB5
ENSG00000139197	genus.Peptococcus.id.2037	Inverse variance weighted	31	0.0223717	0.00597652	0.000181651	12	0.0335647	PEX5
ENSG00000196696	genus.Peptococcus.id.2037	Inverse variance weighted	6	-0.0746466	0.0133085	2.0359e-08	16	2.96868e-05	PDXDC2P-NPIPB14P
ENSG00000223496	genus.Peptococcus.id.2037	Inverse variance weighted	5	0.0588488	0.0111064	1.16671e-07	16	0.000121978	EXOSC6
ENSG00000174132	genus.Peptococcus.id.2037	Inverse variance weighted	4	-0.063816	0.0142901	7.97918e-06	5	0.00361687	FAM174A
ENSG00000093144	genus..Eubacteriumfissicatenagroup.id.14373	Inverse variance weighted	2	-0.119234	0.0298423	6.45654e-05	6	0.0168048	ECHDC1
ENSG00000196126	genus..Eubacteriumfissicatenagroup.id.14373	Inverse variance weighted	9	0.0663797	0.0107788	7.35062e-10	6	1.71083e-06	HLA-DRB1
ENSG00000198502	genus..Eubacteriumfissicatenagroup.id.14373	Inverse variance weighted	9	0.0425673	0.00949893	7.41967e-06	6	0.0034534	HLA-DRB5
ENSG00000235109	genus..Eubacteriumfissicatenagroup.id.14373	Inverse variance weighted	13	-0.0420934	0.0108283	0.000101341	6	0.0228827	ZSCAN31
ENSG00000139197	genus..Eubacteriumfissicatenagroup.id.14373	Inverse variance weighted	31	-0.0823422	0.0072905	1.39776e-29	12	5.63895e-25	PEX5
ENSG00000108384	genus.Phascolarctobacterium.id.2168	Inverse variance weighted	6	-0.0503884	0.0118743	2.20087e-05	17	0.00758572	RAD51C
ENSG00000105726	genus.Phascolarctobacterium.id.2168	Inverse variance weighted	5	-0.037379	0.00953015	8.77483e-05	19	0.020623	ATP13A1
ENSG00000235109	genus.Phascolarctobacterium.id.2168	Inverse variance weighted	13	-0.0329846	0.00636467	2.18983e-07	6	0.000199271	ZSCAN31
ENSG00000100994	genus.Phascolarctobacterium.id.2168	Inverse variance weighted	6	-0.0547807	0.0114191	1.6084e-06	20	0.0010936	PYGB
ENSG00000170634	genus.Phascolarctobacterium.id.2168	Inverse variance weighted	3	0.067783	0.0174427	0.000101896	2	0.0229224	ACYP2
ENSG00000240344	genus.Phascolarctobacterium.id.2168	Inverse variance weighted	6	-0.0298773	0.00777244	0.000121045	2	0.0257467	PPIL3
ENSG00000163935	genus.Phascolarctobacterium.id.2168	Inverse variance weighted	3	0.0588827	0.013726	1.78794e-05	3	0.00654691	SFMBT1
ENSG00000164346	genus.Phascolarctobacterium.id.2168	Inverse variance weighted	2	0.0784611	0.0211777	0.000211481	5	0.0372563	NSA2
ENSG00000133059	genus..Eubacteriumhalliigroup.id.11338	Inverse variance weighted	2	-0.0428508	0.00948052	6.18755e-06	1	0.00304417	DSTYK
ENSG00000162779	genus..Eubacteriumhalliigroup.id.11338	Inverse variance weighted	6	0.0206866	0.0055893	0.000214661	1	0.0376522	AXDND1
ENSG00000176920	genus..Eubacteriumhalliigroup.id.11338	Inverse variance weighted	2	0.0488613	0.011685	2.89531e-05	19	0.00927021	FUT2
ENSG00000100554	genus..Eubacteriumhalliigroup.id.11338	Inverse variance weighted	7	0.0384359	0.00844521	5.33377e-06	14	0.0027587	ATP6V1D
ENSG00000173950	genus..Eubacteriumhalliigroup.id.11338	Inverse variance weighted	2	-0.0770879	0.0154572	6.1262e-07	3	0.00048899	XXYLT1
ENSG00000161395	genus.Prevotella7.id.11182	Inverse variance weighted	5	0.0887873	0.0222284	6.48815e-05	17	0.0168057	PGAP3
ENSG00000139197	genus.Prevotella7.id.11182	Inverse variance weighted	31	-0.089556	0.0076128	5.99154e-32	12	3.62572e-27	PEX5
ENSG00000174106	genus.Prevotella7.id.11182	Inverse variance weighted	4	-0.0945571	0.0228072	3.38427e-05	12	0.0104755	LEMD3
ENSG00000240344	genus.Prevotella7.id.11182	Inverse variance weighted	6	-0.0483035	0.0134642	0.000333815	2	0.0486758	PPIL3
ENSG00000126522	genus.Prevotella7.id.11182	Inverse variance weighted	14	0.094377	0.0117305	8.59373e-16	7	8.66735e-12	ASL
ENSG00000213462	genus.Prevotella7.id.11182	Inverse variance weighted	5	-0.064468	0.0178848	0.000312609	7	0.0467144	ERV3-1
ENSG00000116698	genus.Veillonella.id.2198	Inverse variance weighted	2	0.0568628	0.0136985	3.31014e-05	1	0.0103519	SMG7
ENSG00000136143	genus.Veillonella.id.2198	Inverse variance weighted	3	-0.0596423	0.0161566	0.000222934	13	0.0385997	SUCLA2
ENSG00000120860	genus.Veillonella.id.2198	Inverse variance weighted	3	-0.0621274	0.0172811	0.000324245	12	0.0479155	WASHC3
ENSG00000139197	genus.Veillonella.id.2198	Inverse variance weighted	31	0.0259338	0.00469703	3.36468e-08	12	4.47495e-05	PEX5
ENSG00000103534	genus.Veillonella.id.2198	Inverse variance weighted	2	0.0568316	0.0151516	0.000176234	16	0.0327713	TMC5
ENSG00000157315	genus.Veillonella.id.2198	Inverse variance weighted	4	-0.0432034	0.010982	8.35418e-05	16	0.019982	TMED6
ENSG00000240344	genus.Veillonella.id.2198	Inverse variance weighted	6	0.0505517	0.00851974	2.96583e-09	2	5.35744e-06	PPIL3
ENSG00000127914	genus.Veillonella.id.2198	Inverse variance weighted	4	0.0568953	0.0154838	0.000238319	7	0.0400478	AKAP9
ENSG00000132781	genus..Eubacteriumnodatumgroup.id.11297	Inverse variance weighted	2	-0.14966	0.0404688	0.000217177	1	0.0379495	MUTYH
ENSG00000109572	genus..Eubacteriumnodatumgroup.id.11297	Inverse variance weighted	4	0.141276	0.0317589	8.65144e-06	4	0.00386276	CLCN3
ENSG00000120253	genus..Eubacteriumnodatumgroup.id.11297	Inverse variance weighted	3	-0.13431	0.0336609	6.60535e-05	6	0.0170455	NUP43
ENSG00000185475	genus..Eubacteriumnodatumgroup.id.11297	Inverse variance weighted	2	-0.175985	0.0413308	2.06292e-05	11	0.00723684	TMEM179B
ENSG00000100997	genus..Eubacteriumnodatumgroup.id.11297	Inverse variance weighted	5	-0.0620596	0.0139787	9.01271e-06	20	0.00398099	ABHD12
ENSG00000126522	genus..Eubacteriumnodatumgroup.id.11297	Inverse variance weighted	14	0.0579603	0.012309	2.49219e-06	7	0.00147791	ASL
ENSG00000127952	genus..Eubacteriumnodatumgroup.id.11297	Inverse variance weighted	3	-0.0884903	0.0223685	7.62101e-05	7	0.018709	STYXL1
ENSG00000203875	genus.Prevotella9.id.11183	Inverse variance weighted	7	-0.0373318	0.00707522	1.3174e-07	6	0.000133985	SNHG5
ENSG00000139197	genus.Prevotella9.id.11183	Inverse variance weighted	31	0.0252715	0.00448156	1.71044e-08	12	2.62039e-05	PEX5
ENSG00000169180	genus.Prevotella9.id.11183	Inverse variance weighted	2	0.102774	0.0264018	9.91451e-05	16	0.0225128	XPO6
ENSG00000088930	genus.Prevotella9.id.11183	Inverse variance weighted	3	-0.0429135	0.0108234	7.3435e-05	20	0.0182499	XRN2
ENSG00000100997	genus.Prevotella9.id.11183	Inverse variance weighted	5	-0.0298073	0.0081153	0.000239737	20	0.0400759	ABHD12
ENSG00000188846	genus.Prevotella9.id.11183	Inverse variance weighted	5	0.0293458	0.00802472	0.000255263	3	0.0418052	RPL14
ENSG00000108523	genus.Victivallis.id.2256	Inverse variance weighted	3	-0.0883941	0.0178031	6.86719e-07	17	0.000522719	RNF167
ENSG00000135587	genus.Victivallis.id.2256	Inverse variance weighted	3	0.140464	0.0378669	0.00020773	6	0.0369723	SMPD2
ENSG00000214078	genus.Victivallis.id.2256	Inverse variance weighted	4	-0.101802	0.0199446	3.32111e-07	20	0.000289171	CPNE1
ENSG00000166275	genus..Eubacteriumoxidoreducensgroup.id.11339	Inverse variance weighted	3	0.141826	0.0236274	1.94173e-09	10	3.73021e-06	BORCS7
ENSG00000117054	genus..Eubacteriumoxidoreducensgroup.id.11339	Inverse variance weighted	3	0.123221	0.0271509	5.66931e-06	1	0.0028709	ACADM
ENSG00000143569	genus..Eubacteriumoxidoreducensgroup.id.11339	Inverse variance weighted	3	0.0939466	0.0248731	0.000158706	1	0.0306641	UBAP2L
ENSG00000112096	genus..Eubacteriumoxidoreducensgroup.id.11339	Inverse variance weighted	2	0.102612	0.0271482	0.000157024	6	0.0305321	NA
ENSG00000196126	genus..Eubacteriumoxidoreducensgroup.id.11339	Inverse variance weighted	9	0.0345067	0.00911	0.000151995	6	0.0300582	HLA-DRB1
ENSG00000120860	genus..Eubacteriumoxidoreducensgroup.id.11339	Inverse variance weighted	3	-0.0863035	0.0229399	0.000168455	12	0.0316089	WASHC3
ENSG00000139197	genus..Eubacteriumoxidoreducensgroup.id.11339	Inverse variance weighted	31	0.0231649	0.00617398	0.000175413	12	0.0327116	PEX5
ENSG00000196696	genus..Eubacteriumoxidoreducensgroup.id.11339	Inverse variance weighted	6	-0.0650652	0.0137086	2.07158e-06	16	0.00129906	PDXDC2P-NPIPB14P
ENSG00000223496	genus..Eubacteriumoxidoreducensgroup.id.11339	Inverse variance weighted	5	0.0528597	0.011412	3.62238e-06	16	0.00202032	EXOSC6
ENSG00000187164	genus.RikenellaceaeRC9gutgroup.id.11191	Inverse variance weighted	3	0.201048	0.0366342	4.06534e-08	10	5.1506e-05	SHTN1
ENSG00000018189	genus.RikenellaceaeRC9gutgroup.id.11191	Inverse variance weighted	2	-0.122055	0.0311576	8.9534e-05	4	0.0208879	RUFY3
ENSG00000176623	genus.RikenellaceaeRC9gutgroup.id.11191	Inverse variance weighted	2	-0.213315	0.0402612	1.1691e-07	8	0.000121978	RMDN1
ENSG00000178952	genus.RikenellaceaeRC9gutgroup.id.11191	Inverse variance weighted	5	-0.0697515	0.0175856	7.29682e-05	16	0.018173	TUFM
ENSG00000223496	genus.RikenellaceaeRC9gutgroup.id.11191	Inverse variance weighted	5	-0.0544022	0.0145817	0.000190824	16	0.0348341	EXOSC6
ENSG00000100997	genus.RikenellaceaeRC9gutgroup.id.11191	Inverse variance weighted	5	0.0892093	0.0140314	2.04595e-10	20	6.51623e-07	ABHD12
ENSG00000241635	genus.RikenellaceaeRC9gutgroup.id.11191	Inverse variance weighted	2	-0.151735	0.0390216	0.000100869	2	0.0228248	UGT1A1
