# Supplementary material for: Genetics-mediated regulation of intestinal gene expression on microbiome contributes to human disease heritability
Source: Mol Syst Biol. 2025 Dec 5;22(3):369–94. doi: 10.1038/s44320-025-00173-7 (PMC12953866; doi:10.1038/s44320-025-00173-7)
Supplement: Supplementary file 20 — Figure EV Source Data [file 44320_2025_173_MOESM20_ESM.zip › MSB-2025-13191_SourceDataForFigure EV/Figure_EV1/EV1E/Go_results.xlsx]

## Sheet: Sheet1
ID	Description			pvalue
GO:0050850	positive regulation of calcium-mediated signaling			0.000199025
GO:0050909	sensory perception of taste			0.00386244
GO:0032025	response to cobalt ion			0.00438413
GO:0051307	meiotic chromosome separation			0.00438413
GO:1901838	positive regulation of transcription of nucleolar large rRNA by RNA polymerase I			0.00438413
GO:0034085	establishment of sister chromatid cohesion			0.00532268
GO:0043270	positive regulation of monoatomic ion transport			0.00591052
GO:0006285	base-excision repair, AP site formation			0.00634469
GO:0009071	serine family amino acid catabolic process			0.00744839
GO:0034982	mitochondrial protein processing			0.00744839
GO:0045842	positive regulation of mitotic metaphase/anaphase transition			0.00863202
