# Supplementary material for: Genetics-mediated regulation of intestinal gene expression on microbiome contributes to human disease heritability
Source: Mol Syst Biol. 2025 Dec 5;22(3):369–94. doi: 10.1038/s44320-025-00173-7 (PMC12953866; doi:10.1038/s44320-025-00173-7)
Supplement: Supplementary file 20 — Figure EV Source Data [file 44320_2025_173_MOESM20_ESM.zip › MSB-2025-13191_SourceDataForFigure EV/Figure_EV1/EV1F/microbiome-to-gene expression_MR_results.xlsx]

## Sheet: Table_S4
Summary of the result of the MR analysis for the microbiome-to-gene expression regulation across three intestinal tissues.
exposure	outcome	method	nsnp	b	se	pval	tissue	adjusted_pval	gene
genus.Anaerofilum.id.2053	ENSG00000151689.12	Inverse variance weighted	2	2.333	0.293203	1.76336e-15	Transverse	3.20963e-12	INPP1
genus.Anaerofilum.id.2053	ENSG00000187699.10	Inverse variance weighted	2	-0.626169	0.149577	2.83578e-05	Transverse	0.00578458	C2orf88
genus.Anaerofilum.id.2053	ENSG00000198130.15	Inverse variance weighted	2	-1.54477	0.220266	2.32949e-12	Transverse	2.62481e-09	HIBCH
genus.Bifidobacterium.id.436	ENSG00000076003.4	Inverse variance weighted	10	1.06201	0.110255	5.8387e-22	Transverse	1.80205e-18	MCM6
genus.Bifidobacterium.id.436	ENSG00000082258.12	Inverse variance weighted	10	0.99609	0.123712	8.16642e-16	Transverse	1.56678e-12	CCNT2
genus.Bifidobacterium.id.436	ENSG00000115839.17	Inverse variance weighted	11	0.429978	0.0896676	1.62473e-06	Transverse	0.000508084	RAB3GAP1
genus.Bifidobacterium.id.436	ENSG00000115866.10	Inverse variance weighted	9	1.01906	0.104252	1.44302e-22	Transverse	5.69088e-19	DARS
genus.Bifidobacterium.id.436	ENSG00000144224.16	Inverse variance weighted	10	-0.32714	0.0852628	0.000124627	Transverse	0.0197035	UBXN4
genus.Bifidobacterium.id.436	ENSG00000152128.13	Inverse variance weighted	9	-1.03096	0.217583	2.15583e-06	Transverse	0.000645722	TMEM163
genus.Bifidobacterium.id.436	ENSG00000231890.7	Inverse variance weighted	9	-1.43625	0.198443	4.56681e-13	Transverse	5.789e-10	DARS-AS1
genus.Eggerthella.id.819	ENSG00000154803.12	Inverse variance weighted	2	-2.50248	0.389266	1.28701e-10	Transverse	1.06234e-07	FLCN
genus.ErysipelotrichaceaeUCG003.id.11384	ENSG00000254251.1	Inverse variance weighted	2	-1.46127	0.322539	5.88371e-06	Transverse	0.00155266	RP11-662G23.1
genus..Eubacteriumbrachygroup.id.11296	ENSG00000095564.13	Inverse variance weighted	3	0.934724	0.153492	1.13101e-09	Transverse	7.50344e-07	BTAF1
genus..Eubacteriumbrachygroup.id.11296	ENSG00000198060.9	Inverse variance weighted	3	-1.38802	0.23702	4.73794e-09	Transverse	2.73441e-06	2025-03-05
genus..Eubacteriumbrachygroup.id.11296	ENSG00000228701.1	Inverse variance weighted	3	1.89953	0.432991	1.1493e-05	Transverse	0.00271951	TNKS2-AS1
genus..Eubacteriumxylanophilumgroup.id.14375	ENSG00000106603.18	Inverse variance weighted	2	2.70415	0.647571	2.96905e-05	Transverse	0.00601149	COA1
genus..Eubacteriumxylanophilumgroup.id.14375	ENSG00000239556.3	Inverse variance weighted	2	-3.26234	0.69996	3.15071e-06	Transverse	0.000891074	AC004951.5
genus.Howardella.id.2000	ENSG00000155530.2	Inverse variance weighted	3	-1.58104	0.410347	0.000116715	Transverse	0.0188301	LRGUK
genus.Howardella.id.2000	ENSG00000205060.10	Inverse variance weighted	2	0.848914	0.218882	0.000105138	Transverse	0.0171968	SLC35B4
genus.Olsenella.id.822	ENSG00000116218.12	Inverse variance weighted	2	-2.06021	0.32094	1.36903e-10	Transverse	1.11705e-07	NPHS2
genus.Olsenella.id.822	ENSG00000162779.21	Inverse variance weighted	2	-1.73821	0.319989	5.56981e-08	Transverse	2.65359e-05	AXDND1
genus.Olsenella.id.822	ENSG00000162782.15	Inverse variance weighted	2	1.71816	0.449085	0.000130283	Transverse	0.0204611	TDRD5
genus.Olsenella.id.822	ENSG00000227141.2	Inverse variance weighted	2	-1.61819	0.36235	7.97597e-06	Transverse	0.00202211	RP11-545A16.3
genus.Olsenella.id.822	ENSG00000261250.1	Inverse variance weighted	2	-1.31136	0.243679	7.38738e-08	Transverse	3.36159e-05	RP11-545A16.1
genus.Oscillibacter.id.2063	ENSG00000158691.14	Inverse variance weighted	2	-1.97542	0.341258	7.09615e-09	Transverse	3.99789e-06	ZSCAN12
genus.Oscillibacter.id.2063	ENSG00000176933.5	Inverse variance weighted	2	2.74919	0.665115	3.57426e-05	Transverse	0.00697049	TOB2P1
genus.Oscillibacter.id.2063	ENSG00000187626.8	Inverse variance weighted	2	-1.54428	0.396026	9.64147e-05	Transverse	0.016104	ZKSCAN4
genus.Oscillibacter.id.2063	ENSG00000187987.9	Inverse variance weighted	2	-3.66988	0.429152	1.21541e-17	Transverse	2.78318e-14	ZSCAN23
genus.Oscillibacter.id.2063	ENSG00000189298.13	Inverse variance weighted	2	1.48925	0.392461	0.000147857	Transverse	0.0226369	ZKSCAN3
genus.Oscillibacter.id.2063	ENSG00000197062.11	Inverse variance weighted	2	2.81212	0.28456	4.96652e-23	Transverse	2.07387e-19	ZSCAN26
genus.Oscillibacter.id.2063	ENSG00000216901.1	Inverse variance weighted	2	-7.37513	1.1856	4.95241e-10	Transverse	3.66205e-07	ZNF603P
genus.Oscillibacter.id.2063	ENSG00000226314.7	Inverse variance weighted	2	2.49617	0.553029	6.37283e-06	Transverse	0.00166933	ZNF192P1
genus.Oscillibacter.id.2063	ENSG00000235109.7	Inverse variance weighted	2	-5.04312	0.446319	1.32207e-29	Transverse	1.17312e-25	ZSCAN31
genus.Peptococcus.id.2037	ENSG00000131374.14	Inverse variance weighted	4	0.703358	0.141404	6.5548e-07	Transverse	0.000229215	TBC1D5
genus.Peptococcus.id.2037	ENSG00000154822.17	Inverse variance weighted	4	-0.431257	0.0948566	5.45674e-06	Transverse	0.00145078	PLCL2
genus.Roseburia.id.2012	ENSG00000050405.13	Inverse variance weighted	2	1.25683	0.28365	9.38304e-06	Transverse	0.00231112	LIMA1
genus.Roseburia.id.2012	ENSG00000257298.1	Inverse variance weighted	2	2.57738	0.477417	6.71687e-08	Transverse	3.09617e-05	RP3-405J10.3
genus.Ruminiclostridium9.id.11357	ENSG00000079257.7	Inverse variance weighted	4	-0.944896	0.220846	1.8814e-05	Transverse	0.00405941	LXN
genus.Ruminiclostridium9.id.11357	ENSG00000118855.18	Inverse variance weighted	4	1.21546	0.187008	8.05999e-11	Transverse	6.89343e-08	MFSD1
genus.Ruminiclostridium9.id.11357	ENSG00000174891.12	Inverse variance weighted	4	2.56013	0.614411	3.08902e-05	Transverse	0.00618462	RSRC1
genus.Ruminiclostridium9.id.11357	ENSG00000178053.17	Inverse variance weighted	4	1.22339	0.292987	2.97242e-05	Transverse	0.00601149	MLF1
genus.Ruminococcus1.id.11373	ENSG00000170035.15	Inverse variance weighted	2	2.26036	0.468379	1.39358e-06	Transverse	0.000445749	UBE2E3
genus.Sellimonas.id.14369	ENSG00000168038.10	Inverse variance weighted	2	-4.01923	0.242202	7.63531e-62	Transverse	5.42008e-57	ULK4
genus.Streptococcus.id.1853	ENSG00000238105.7	Inverse variance weighted	4	-1.32749	0.214669	6.25323e-10	Transverse	4.48382e-07	GOLGA2P5
genus.Streptococcus.id.1853	ENSG00000266610.2	Inverse variance weighted	4	-1.93536	0.351059	3.52937e-08	Transverse	1.75202e-05	RN7SL176P
genus.Actinomyces.id.423	ENSG00000215021.8	Inverse variance weighted	3	0.987839	0.243231	4.87944e-05	Sigmoid	0.00909126	PHB2
genus.Actinomyces.id.423	ENSG00000215241.3	Inverse variance weighted	3	-1.90123	0.478512	7.09088e-05	Sigmoid	0.0123676	RP11-266K4.9
genus.Anaerofilum.id.2053	ENSG00000151689.12	Inverse variance weighted	2	3.64868	0.389176	6.89131e-21	Sigmoid	1.88151e-17	INPP1
genus.Anaerofilum.id.2053	ENSG00000151690.14	Inverse variance weighted	2	1.7321	0.262035	3.83783e-11	Sigmoid	3.58468e-08	MFSD6
genus.Bifidobacterium.id.436	ENSG00000076003.4	Inverse variance weighted	10	1.71017	0.203653	4.56161e-17	Sigmoid	9.52397e-14	MCM6
genus.Bifidobacterium.id.436	ENSG00000082258.12	Inverse variance weighted	10	1.07686	0.17006	2.41689e-10	Sigmoid	1.86487e-07	CCNT2
genus.Bifidobacterium.id.436	ENSG00000115866.10	Inverse variance weighted	9	1.13098	0.155751	3.82845e-13	Sigmoid	5.03278e-10	DARS
genus.Bifidobacterium.id.436	ENSG00000231890.7	Inverse variance weighted	9	-1.38242	0.273133	4.16325e-07	Sigmoid	0.000156568	DARS-AS1
genus.Eggerthella.id.819	ENSG00000108551.4	Inverse variance weighted	2	1.74009	0.385601	6.402e-06	Sigmoid	0.00167081	RASD1
genus.Eggerthella.id.819	ENSG00000133030.20	Inverse variance weighted	2	1.24208	0.278888	8.44057e-06	Sigmoid	0.00210235	MPRIP
genus.Eggerthella.id.819	ENSG00000154803.12	Inverse variance weighted	2	-4.3404	0.447151	2.82109e-22	Sigmoid	1.0013e-18	FLCN
genus.ErysipelotrichaceaeUCG003.id.11384	ENSG00000254251.1	Inverse variance weighted	2	-2.27751	0.419582	5.69788e-08	Sigmoid	2.67864e-05	RP11-662G23.1
genus..Eubacteriumbrachygroup.id.11296	ENSG00000095564.13	Inverse variance weighted	3	1.02548	0.175712	5.34314e-09	Sigmoid	3.03435e-06	BTAF1
genus..Eubacteriumbrachygroup.id.11296	ENSG00000198060.9	Inverse variance weighted	3	-1.52077	0.25115	1.40194e-09	Sigmoid	9.04724e-07	2025-03-05
genus..Eubacteriumbrachygroup.id.11296	ENSG00000232709.1	Inverse variance weighted	3	1.60252	0.432897	0.000214036	Sigmoid	0.0303876	MARK2P9
genus..Eubacteriumxylanophilumgroup.id.14375	ENSG00000106603.18	Inverse variance weighted	2	2.37128	0.633418	0.000181379	Sigmoid	0.026824	COA1
genus..Eubacteriumxylanophilumgroup.id.14375	ENSG00000136206.3	Inverse variance weighted	2	3.29561	0.85768	0.000121803	Sigmoid	0.0194175	SPDYE1
genus..Eubacteriumxylanophilumgroup.id.14375	ENSG00000160401.14	Inverse variance weighted	2	3.02866	0.810459	0.000186252	Sigmoid	0.0273171	CFAP157
genus.Olsenella.id.822	ENSG00000162782.15	Inverse variance weighted	2	2.54519	0.366131	3.61164e-12	Sigmoid	4.00593e-09	TDRD5
genus.Oscillibacter.id.2063	ENSG00000137338.5	Inverse variance weighted	2	-2.43305	0.370352	5.04656e-11	Sigmoid	4.59283e-08	PGBD1
genus.Oscillibacter.id.2063	ENSG00000176933.5	Inverse variance weighted	2	3.17622	0.660354	1.51025e-06	Sigmoid	0.000474372	TOB2P1
genus.Oscillibacter.id.2063	ENSG00000187987.9	Inverse variance weighted	2	-5.17432	0.493488	1.01034e-25	Sigmoid	5.97674e-22	ZSCAN23
genus.Oscillibacter.id.2063	ENSG00000189298.13	Inverse variance weighted	2	2.71861	0.483113	1.83079e-08	Sigmoid	9.4863e-06	ZKSCAN3
genus.Oscillibacter.id.2063	ENSG00000197062.11	Inverse variance weighted	2	3.10788	0.4543	7.86253e-12	Sigmoid	8.08895e-09	ZSCAN26
genus.Oscillibacter.id.2063	ENSG00000197279.3	Inverse variance weighted	2	5.72652	0.548216	1.53269e-25	Sigmoid	8.36929e-22	ZNF165
genus.Oscillibacter.id.2063	ENSG00000216901.1	Inverse variance weighted	2	-10.8481	1.53175	1.41918e-12	Sigmoid	1.65152e-09	ZNF603P
genus.Oscillibacter.id.2063	ENSG00000235109.7	Inverse variance weighted	2	-4.79549	0.429434	5.91429e-29	Sigmoid	4.66486e-25	ZSCAN31
genus.Oscillibacter.id.2063	ENSG00000280107.1	Inverse variance weighted	2	3.44898	0.792238	1.34001e-05	Sigmoid	0.0031188	AL022393.9
genus.Roseburia.id.2012	ENSG00000050405.13	Inverse variance weighted	2	1.74883	0.38556	5.73779e-06	Sigmoid	0.00151981	LIMA1
genus.Roseburia.id.2012	ENSG00000066117.14	Inverse variance weighted	2	-2.14732	0.594374	0.000302977	Sigmoid	0.0395647	SMARCD1
genus.Roseburia.id.2012	ENSG00000123268.8	Inverse variance weighted	2	-4.55195	0.612898	1.11147e-13	Sigmoid	1.578e-10	ATF1
genus.Roseburia.id.2012	ENSG00000183283.15	Inverse variance weighted	2	-1.20266	0.30768	9.27506e-05	Sigmoid	0.0156021	DAZAP2
genus.Roseburia.id.2012	ENSG00000257298.1	Inverse variance weighted	2	2.02791	0.51475	8.16182e-05	Sigmoid	0.0139948	RP3-405J10.3
genus.Roseburia.id.2012	ENSG00000272368.2	Inverse variance weighted	2	8.39415	0.847954	4.19209e-23	Sigmoid	1.8599e-19	RP4-605O3.4
genus.Ruminiclostridium9.id.11357	ENSG00000174891.12	Inverse variance weighted	4	2.00796	0.475239	2.38783e-05	Sigmoid	0.00504579	RSRC1
genus.Ruminiclostridium9.id.11357	ENSG00000272440.1	Inverse variance weighted	4	-2.51666	0.702961	0.000343477	Sigmoid	0.0442811	RP11-379F4.6
genus.Sellimonas.id.14369	ENSG00000168038.10	Inverse variance weighted	2	-4.03067	0.269455	1.36824e-50	Sigmoid	4.85638e-46	ULK4
genus.Streptococcus.id.1853	ENSG00000012504.13	Inverse variance weighted	4	2.38601	0.495992	1.50482e-06	Sigmoid	0.000474372	NR1H4
genus.Streptococcus.id.1853	ENSG00000185046.18	Inverse variance weighted	4	2.8712	0.544124	1.31505e-07	Sigmoid	5.72709e-05	ANKS1B
genus.Streptococcus.id.1853	ENSG00000214203.4	Inverse variance weighted	4	-2.62787	0.720727	0.000266212	Sigmoid	0.0360642	RPS4XP1
genus.Streptococcus.id.1853	ENSG00000238105.7	Inverse variance weighted	4	-2.00647	0.315147	1.93033e-10	Sigmoid	1.52254e-07	GOLGA2P5
genus.Streptococcus.id.1853	ENSG00000280088.1	Inverse variance weighted	4	-2.29659	0.443202	2.1973e-07	Sigmoid	9.12162e-05	RP11-135F9.3
genus.Streptococcus.id.1853	ENSG00000104643.9	Inverse variance weighted	2	2.27138	0.506653	7.35612e-06	Sigmoid	0.00188516	MTMR9
genus.Streptococcus.id.1853	ENSG00000255310.2	Inverse variance weighted	2	3.25291	0.75127	1.49192e-05	Sigmoid	0.00336212	AF131215.2
genus.Anaerofilum.id.2053	ENSG00000151689.12	Inverse variance weighted	2	1.39825	0.380891	0.000241613	Ileum	0.0333685	INPP1
genus.Anaerofilum.id.2053	ENSG00000187699.10	Inverse variance weighted	2	-0.83229	0.19875	2.81903e-05	Ileum	0.00576698	C2orf88
genus.Anaerofilum.id.2053	ENSG00000198130.15	Inverse variance weighted	2	-1.82749	0.339752	7.49428e-08	Ileum	3.38851e-05	HIBCH
genus.Bifidobacterium.id.436	ENSG00000076003.4	Inverse variance weighted	10	0.654005	0.124079	1.35778e-07	Ileum	5.8771e-05	MCM6
genus.Bifidobacterium.id.436	ENSG00000082258.12	Inverse variance weighted	10	0.826627	0.202122	4.31855e-05	Ileum	0.00824089	CCNT2
genus.Bifidobacterium.id.436	ENSG00000115866.10	Inverse variance weighted	9	0.579372	0.142248	4.64151e-05	Ileum	0.00869358	DARS
genus.Bifidobacterium.id.436	ENSG00000121988.17	Inverse variance weighted	12	-1.03755	0.24014	1.55594e-05	Ileum	0.00346818	ZRANB3
genus.Bifidobacterium.id.436	ENSG00000224043.7	Inverse variance weighted	10	1.11272	0.276545	5.7305e-05	Ileum	0.0103509	CCNT2-AS1
genus.Bifidobacterium.id.436	ENSG00000231890.7	Inverse variance weighted	9	-1.26921	0.210731	1.71315e-09	Ileum	1.0762e-06	DARS-AS1
genus.Butyrivibrio.id.1993	ENSG00000226521.7	Inverse variance weighted	2	-2.44184	0.432623	1.65889e-08	Ileum	8.78805e-06	AC126365.1
genus.Butyrivibrio.id.1993	ENSG00000226981.2	Inverse variance weighted	2	-2.05595	0.486603	2.3883e-05	Ileum	0.00504579	ABHD17AP6
genus.Butyrivibrio.id.1993	ENSG00000261033.1	Inverse variance weighted	2	-2.02843	0.513082	7.70431e-05	Ileum	0.0133067	RP11-209D14.2
genus.Eggerthella.id.819	ENSG00000154803.12	Inverse variance weighted	2	-3.45937	0.572629	1.52959e-09	Ileum	9.69475e-07	FLCN
genus..Eubacteriumbrachygroup.id.11296	ENSG00000095564.13	Inverse variance weighted	3	1.01601	0.285106	0.000365761	Ileum	0.0467824	BTAF1
genus..Eubacteriumbrachygroup.id.11296	ENSG00000228701.1	Inverse variance weighted	3	2.78818	0.609705	4.80798e-06	Ileum	0.00129097	TNKS2-AS1
genus..Eubacteriumbrachygroup.id.11296	ENSG00000236493.2	Inverse variance weighted	3	-2.12744	0.510756	3.10982e-05	Ileum	0.00618462	EIF2S2P3
genus..Eubacteriumxylanophilumgroup.id.14375	ENSG00000160401.14	Inverse variance weighted	2	3.75241	0.918697	4.41745e-05	Ileum	0.00838454	CFAP157
genus.Flavonifractor.id.2059	ENSG00000142892.14	Inverse variance weighted	2	-1.78143	0.483761	0.000231006	Ileum	0.0323441	PIGK
genus.Howardella.id.2000	ENSG00000205060.10	Inverse variance weighted	2	2.27666	0.510051	8.05967e-06	Ileum	0.00203606	SLC35B4
genus.Olsenella.id.822	ENSG00000162779.21	Inverse variance weighted	2	-2.92983	0.607057	1.39102e-06	Ileum	0.000445749	AXDND1
genus.Olsenella.id.822	ENSG00000261250.1	Inverse variance weighted	2	-2.66266	0.743778	0.000343709	Ileum	0.0442811	RP11-545A16.1
genus.Oscillibacter.id.2063	ENSG00000158691.14	Inverse variance weighted	2	-2.52132	0.559761	6.65969e-06	Ileum	0.00172537	ZSCAN12
genus.Oscillibacter.id.2063	ENSG00000176933.5	Inverse variance weighted	2	3.93509	0.798906	8.41028e-07	Ileum	0.000284296	TOB2P1
genus.Oscillibacter.id.2063	ENSG00000187626.8	Inverse variance weighted	2	-2.2946	0.609316	0.00016598	Ileum	0.0248051	ZKSCAN4
genus.Oscillibacter.id.2063	ENSG00000187987.9	Inverse variance weighted	2	-3.93907	0.663594	2.92125e-09	Ileum	1.75738e-06	ZSCAN23
genus.Oscillibacter.id.2063	ENSG00000197062.11	Inverse variance weighted	2	2.84673	0.436702	7.09159e-11	Ileum	6.13916e-08	ZSCAN26
genus.Oscillibacter.id.2063	ENSG00000216901.1	Inverse variance weighted	2	-8.58164	1.29483	3.41206e-11	Ileum	3.31797e-08	ZNF603P
genus.Oscillibacter.id.2063	ENSG00000235109.7	Inverse variance weighted	2	-2.93541	0.502064	5.01476e-09	Ileum	2.87083e-06	ZSCAN31
genus.Roseburia.id.2012	ENSG00000257298.1	Inverse variance weighted	2	2.9572	0.74305	6.8967e-05	Ileum	0.0120883	RP3-405J10.3
genus.Roseburia.id.2012	ENSG00000272368.2	Inverse variance weighted	2	4.57886	1.2826	0.000356988	Ileum	0.0458255	RP4-605O3.4
genus.Ruminococcus1.id.11373	ENSG00000170035.15	Inverse variance weighted	2	2.17386	0.561251	0.0001074	Ileum	0.0175168	UBE2E3
genus.Sellimonas.id.14369	ENSG00000168038.10	Inverse variance weighted	2	-3.83492	0.365406	9.11227e-26	Ileum	5.88048e-22	ULK4
genus.Streptococcus.id.1853	ENSG00000151572.16	Inverse variance weighted	4	3.53081	0.948877	0.000198406	Ileum	0.0286265	ANO4
