# Supplementary material for: Genetics-mediated regulation of intestinal gene expression on microbiome contributes to human disease heritability
Source: Mol Syst Biol. 2025 Dec 5;22(3):369–94. doi: 10.1038/s44320-025-00173-7 (PMC12953866; doi:10.1038/s44320-025-00173-7)
Supplement: Supplementary file 20 — Figure EV Source Data [file 44320_2025_173_MOESM20_ESM.zip › MSB-2025-13191_SourceDataForFigure EV/Figure_EV1/EV1G/microbiome-to-methylation_coloc_results.xlsx]

## Sheet: Sheet1
Summary of the colocalization loci of the microbiome-to-methylation regulation in the transverse colon.
exposure	outcome	lead_SNP	nsnps	PP.H0.abf	PP.H1.abf	PP.H2.abf	PP.H3.abf	PP.H4.abf
genus..Eubacteriumbrachygroup.id.11296	cg17546623	rs2260311	1226	0.00270295	0.0602383	0.0151229	0.336445	0.585491
genus..Eubacteriumbrachygroup.id.11296	cg18909516	rs142794441	1228	0.000150649	0.00211885	0.0192881	0.270577	0.707865
genus..Eubacteriumxylanophilumgroup.id.14375	cg09126156	rs28420252	1297	4.48688e-22	1.33158e-21	0.00345742	0.00927339	0.987269
genus..Eubacteriumxylanophilumgroup.id.14375	cg10045861	rs6950861	2049	1.55447e-06	1.15663e-05	0.0198917	0.147175	0.83292
genus..Eubacteriumxylanophilumgroup.id.14375	cg12894711	rs1181573	2048	2.61019e-10	1.94219e-09	0.0135705	0.100089	0.88634
genus.Anaerofilum.id.2053	cg06012852	rs4853507	1650	6.49171e-06	9.50709e-05	0.00790506	0.114892	0.877101
genus.Anaerofilum.id.2053	cg09381497	rs56342910	1422	0.00589628	0.0863207	0.0190112	0.277709	0.611062
genus.Anaerofilum.id.2053	cg10560079	rs4853510	1667	1.15397e-72	1.69e-71	0.0281407	0.411564	0.560295
genus.Anaerofilum.id.2053	cg12393015	rs12052514	1641	0.00299267	0.0438269	0.0256759	0.375464	0.55204
genus.Anaerofilum.id.2053	cg21351543	rs10197348	1667	0.000334684	0.0049015	0.0148682	0.216984	0.762912
genus.Anaerofilum.id.2053	cg25963032	rs113513615	1457	0.00457903	0.0670281	0.0230698	0.337129	0.568194
genus.Bifidobacterium.id.436	cg01796368	rs4988235	1105	4.85692e-23	8.08299e-09	1.02546e-16	0.016082	0.983918
genus.Bifidobacterium.id.436	cg02810205	rs182549	1066	9.39737e-21	1.56123e-06	2.9449e-15	0.488737	0.511261
genus.Bifidobacterium.id.436	cg05091003	rs182549	1064	6.69996e-16	0.111313	1.72792e-15	0.286474	0.602212
genus.Bifidobacterium.id.436	cg12378285	rs182549	1339	6.19451e-16	0.104122	1.35683e-15	0.227397	0.668481
genus.Bifidobacterium.id.436	cg17938229	rs182549	1064	7.29451e-16	0.121191	1.13291e-15	0.187531	0.691278
genus.Bifidobacterium.id.436	cg19035636	rs182549	979	2.47361e-19	4.09929e-05	1.31398e-15	0.216971	0.782988
genus.Bifidobacterium.id.436	cg20242066	rs4988235	1124	6.74183e-16	0.112297	7.28116e-16	0.120513	0.76719
genus.LachnospiraceaeFCS020group.id.11314	cg10771751	rs9817187	2386	5.51729e-51	7.58828e-50	0.0107073	0.146421	0.842872
genus.LachnospiraceaeUCG004.id.11324	cg11142514	rs11128180	1559	0.00236184	0.00240514	0.0109085	0.0101343	0.97419
genus.Olsenella.id.822	cg03651509	rs4652362	2543	6.77116e-25	2.98121e-24	0.0685082	0.300998	0.630494
genus.Oscillibacter.id.2063	cg11341932	rs9393920	1904	0.00270556	0.0321406	0.00622274	0.073037	0.885894
genus.Oscillibacter.id.2063	cg12280439	rs9378185	2078	9.55667e-29	1.11519e-27	0.00640183	0.0737846	0.919814
genus.Oscillibacter.id.2063	cg25597138	rs9393920	2110	0.000768387	0.00911533	0.0173972	0.205615	0.767104
genus.Oscillibacter.id.2063	cg26586320	rs9393920	1963	0.00614187	0.0729274	0.0319504	0.378864	0.510117
genus.Roseburia.id.2012	cg03907575	rs2160994	1371	2.80922e-13	1.08689e-12	0.0378932	0.145793	0.816314
genus.Roseburia.id.2012	cg04217475	rs2160994	1492	0.00017195	0.000659492	0.0439103	0.167625	0.787633
genus.Roseburia.id.2012	cg20014596	rs68171620	1372	6.96591e-10	2.6951e-09	0.0457626	0.176277	0.777961
genus.Roseburia.id.2012	cg27563558	rs11169462	1373	1.41351e-06	5.46888e-06	0.0128817	0.0489012	0.93821
genus.Ruminiclostridium9.id.11357	cg18622097	rs55875763	2326	1.77623e-06	0.000319896	0.00151408	0.271956	0.726208
genus.Ruminococcus1.id.11373	cg17122222	rs4233792	2040	0.00488961	0.0171216	0.0514965	0.179575	0.746917
genus.Ruminococcus1.id.11373	cg22050199	rs4374330	2026	3.65193e-29	1.27845e-28	0.0340002	0.118178	0.847822
genus.Sellimonas.id.14369	cg02648746	rs113379006	2138	3.15237e-10	1.22027e-08	0.00531158	0.204819	0.78987
genus.Sellimonas.id.14369	cg03022575	rs113379006	2139	7.11684e-37	2.75489e-35	0.00528492	0.203786	0.79093
genus.Sellimonas.id.14369	cg17685679	rs73073238	2139	0.000470501	0.0182128	0.0106222	0.410618	0.560076
