# Supplementary material for: Genetics-mediated regulation of intestinal gene expression on microbiome contributes to human disease heritability
Source: Mol Syst Biol. 2025 Dec 5;22(3):369–94. doi: 10.1038/s44320-025-00173-7 (PMC12953866; doi:10.1038/s44320-025-00173-7)
Supplement: Supplementary file 20 — Figure EV Source Data [file 44320_2025_173_MOESM20_ESM.zip › MSB-2025-13191_SourceDataForFigure EV/Figure_EV1/EV1G/microbiome-to-methylation_MR_results.xlsx]

## Sheet: Table_S6
Summary of the result of the MR analysis for the microbiome-to-methylation regulation in the transverse colon.
exposure	outcome	method	nsnp	b	se	pval	adjusted_pval
genus.Actinomyces.id.423	cg00347893	Inverse variance weighted	3	1.43248	0.44598	0.00131824	0.0408391
genus.Actinomyces.id.423	cg01627669	Inverse variance weighted	3	1.89948	0.521803	0.000272395	0.0116706
genus.Actinomyces.id.423	cg01663696	Inverse variance weighted	3	-4.28537	0.517431	1.21117e-16	6.9802e-14
genus.Actinomyces.id.423	cg03515494	Inverse variance weighted	3	2.10589	0.391687	7.59661e-08	1.01849e-05
genus.Actinomyces.id.423	cg05229457	Inverse variance weighted	3	-4.26139	0.503626	2.64133e-17	1.64815e-14
genus.Actinomyces.id.423	cg08857839	Inverse variance weighted	3	-2.44031	0.731147	0.000844928	0.0289635
genus.Actinomyces.id.423	cg17291189	Inverse variance weighted	3	4.9704	0.836552	2.82382e-09	5.25446e-07
genus.Actinomyces.id.423	cg19191858	Inverse variance weighted	3	7.50145	0.720558	2.21792e-25	2.59246e-22
genus.Actinomyces.id.423	cg21839972	Inverse variance weighted	3	2.9957	0.739757	5.13127e-05	0.00295725
genus.Actinomyces.id.423	cg25351578	Inverse variance weighted	3	-2.4229	0.714527	0.000696584	0.0248003
genus.Anaerofilum.id.2053	cg00372801	Inverse variance weighted	2	-2.08446	0.40635	2.90182e-07	3.36344e-05
genus.Anaerofilum.id.2053	cg00402312	Inverse variance weighted	2	-0.885695	0.278141	0.00145087	0.0437625
genus.Anaerofilum.id.2053	cg00621084	Inverse variance weighted	2	-1.39396	0.384492	0.000288451	0.0121887
genus.Anaerofilum.id.2053	cg06012852	Inverse variance weighted	2	-1.57996	0.351206	6.83826e-06	0.000537412
genus.Anaerofilum.id.2053	cg08576800	Inverse variance weighted	2	-1.88838	0.583546	0.00121203	0.038304
genus.Anaerofilum.id.2053	cg09381497	Inverse variance weighted	2	1.66303	0.36656	5.71031e-06	0.000457431
genus.Anaerofilum.id.2053	cg10560079	Inverse variance weighted	2	-6.92586	2.08769	0.000908333	0.0307057
genus.Anaerofilum.id.2053	cg12393015	Inverse variance weighted	2	-1.62337	0.489669	0.000915668	0.0309033
genus.Anaerofilum.id.2053	cg18065767	Inverse variance weighted	2	-1.94458	0.49867	9.63788e-05	0.0050053
genus.Anaerofilum.id.2053	cg21351543	Inverse variance weighted	2	-2.19281	0.692644	0.00154625	0.0458298
genus.Anaerofilum.id.2053	cg22626764	Inverse variance weighted	2	-1.9984	0.412074	1.23708e-06	0.000120076
genus.Anaerofilum.id.2053	cg23279380	Inverse variance weighted	2	-1.77892	0.379006	2.68378e-06	0.000237449
genus.Anaerofilum.id.2053	cg24837039	Inverse variance weighted	2	-1.62428	0.333383	1.10415e-06	0.000108442
genus.Anaerofilum.id.2053	cg25958716	Inverse variance weighted	2	-2.92106	0.376974	9.283e-15	4.18693e-12
genus.Anaerofilum.id.2053	cg25963032	Inverse variance weighted	2	-2.76748	0.627694	1.03865e-05	0.000769618
genus.Anaerofilum.id.2053	cg27211696	Inverse variance weighted	2	-4.0825	1.16222	0.000443631	0.0172042
genus.Bifidobacterium.id.436	cg00198066	Inverse variance weighted	3	-1.37956	0.366193	0.000165027	0.00781945
genus.Bifidobacterium.id.436	cg00897703	Inverse variance weighted	5	-3.01567	0.345888	2.81569e-18	1.93119e-15
genus.Bifidobacterium.id.436	cg00927256	Inverse variance weighted	3	-2.89565	0.712571	4.83087e-05	0.00281738
genus.Bifidobacterium.id.436	cg01148193	Inverse variance weighted	7	-3.41395	0.4685	3.16984e-13	1.13727e-10
genus.Bifidobacterium.id.436	cg01796368	Inverse variance weighted	6	-4.89881	0.376572	1.0881e-38	3.3445e-35
genus.Bifidobacterium.id.436	cg02810205	Inverse variance weighted	6	-5.18039	0.544313	1.77737e-21	1.60331e-18
genus.Bifidobacterium.id.436	cg02998028	Inverse variance weighted	7	1.79578	0.523695	0.000605684	0.0222022
genus.Bifidobacterium.id.436	cg03509250	Inverse variance weighted	6	-2.25397	0.393331	1.00153e-08	1.67238e-06
genus.Bifidobacterium.id.436	cg04061696	Inverse variance weighted	6	-0.812157	0.160312	4.06048e-07	4.54763e-05
genus.Bifidobacterium.id.436	cg05091003	Inverse variance weighted	6	-2.46144	0.354017	3.57876e-12	1.09595e-09
genus.Bifidobacterium.id.436	cg05194412	Inverse variance weighted	4	-3.95634	0.89598	1.00704e-05	0.000750889
genus.Bifidobacterium.id.436	cg05438888	Inverse variance weighted	4	1.24876	0.375515	0.000882702	0.030035
genus.Bifidobacterium.id.436	cg05714111	Inverse variance weighted	3	-1.54667	0.420797	0.000237319	0.0104306
genus.Bifidobacterium.id.436	cg06795425	Inverse variance weighted	4	-2.22244	0.595097	0.00018802	0.00866878
genus.Bifidobacterium.id.436	cg07305463	Inverse variance weighted	6	-3.97311	0.583776	1.00435e-11	2.9042e-09
genus.Bifidobacterium.id.436	cg07366047	Inverse variance weighted	8	-1.31358	0.305848	1.74787e-05	0.00119486
genus.Bifidobacterium.id.436	cg09190210	Inverse variance weighted	3	3.27111	0.76909	2.1072e-05	0.00140576
genus.Bifidobacterium.id.436	cg09370299	Inverse variance weighted	6	-1.79258	0.358526	5.737e-07	6.10403e-05
genus.Bifidobacterium.id.436	cg10019301	Inverse variance weighted	6	-3.20563	0.45426	1.70364e-12	5.50135e-10
genus.Bifidobacterium.id.436	cg11080513	Inverse variance weighted	5	2.4088	0.529731	5.43635e-06	0.000438448
genus.Bifidobacterium.id.436	cg11476186	Inverse variance weighted	4	-3.0085	0.536841	2.09364e-08	3.266e-06
genus.Bifidobacterium.id.436	cg12318500	Inverse variance weighted	5	1.57047	0.380527	3.67372e-05	0.00222704
genus.Bifidobacterium.id.436	cg12378285	Inverse variance weighted	4	-2.17388	0.363067	2.13027e-09	4.09238e-07
genus.Bifidobacterium.id.436	cg12813922	Inverse variance weighted	8	3.46283	0.401656	6.61478e-18	4.35683e-15
genus.Bifidobacterium.id.436	cg12909619	Inverse variance weighted	4	-1.59466	0.281944	1.54995e-08	2.49284e-06
genus.Bifidobacterium.id.436	cg13740072	Inverse variance weighted	7	-3.61569	0.602289	1.93419e-09	3.76803e-07
genus.Bifidobacterium.id.436	cg15123519	Inverse variance weighted	6	-4.14093	0.431158	7.67426e-22	6.99875e-19
genus.Bifidobacterium.id.436	cg15297650	Inverse variance weighted	6	-2.80453	0.519585	6.75289e-08	9.22752e-06
genus.Bifidobacterium.id.436	cg15319245	Inverse variance weighted	7	-3.21696	0.414995	9.05932e-15	4.10838e-12
genus.Bifidobacterium.id.436	cg15893373	Inverse variance weighted	7	-1.59508	0.367625	1.43216e-05	0.00101067
genus.Bifidobacterium.id.436	cg16536143	Inverse variance weighted	6	-3.33518	0.416748	1.21548e-15	6.11349e-13
genus.Bifidobacterium.id.436	cg17144790	Inverse variance weighted	6	-9.84913	1.90611	2.37703e-07	2.83434e-05
genus.Bifidobacterium.id.436	cg17319374	Inverse variance weighted	6	-1.23174	0.385667	0.00140421	0.0427339
genus.Bifidobacterium.id.436	cg17938229	Inverse variance weighted	6	-3.06871	0.412034	9.49793e-14	3.58381e-11
genus.Bifidobacterium.id.436	cg19035636	Inverse variance weighted	5	-3.352	0.467173	7.22668e-13	2.49892e-10
genus.Bifidobacterium.id.436	cg20242066	Inverse variance weighted	5	2.75896	0.396228	3.32985e-12	1.0273e-09
genus.Bifidobacterium.id.436	cg20713691	Inverse variance weighted	6	-3.82704	0.31392	3.46614e-34	7.99041e-31
genus.Bifidobacterium.id.436	cg22242207	Inverse variance weighted	6	-1.70057	0.465889	0.000262078	0.0112869
genus.Bifidobacterium.id.436	cg23566794	Inverse variance weighted	6	-2.61036	0.666836	9.05755e-05	0.00475149
genus.Bifidobacterium.id.436	cg24519533	Inverse variance weighted	4	-3.14157	0.671126	2.85427e-06	0.000249606
genus.Bifidobacterium.id.436	cg25476312	Inverse variance weighted	6	1.24405	0.299066	3.18542e-05	0.00198616
genus.Bifidobacterium.id.436	cg25518348	Inverse variance weighted	2	-1.78435	0.541947	0.000993096	0.0328748
genus.Bifidobacterium.id.436	cg25635211	Inverse variance weighted	5	-2.79058	0.493026	1.51291e-08	2.43799e-06
genus.Bifidobacterium.id.436	cg26186509	Inverse variance weighted	6	-0.889733	0.155107	9.67996e-09	1.62291e-06
genus.Bifidobacterium.id.436	cg26672533	Inverse variance weighted	7	1.69464	0.368108	4.15155e-06	0.000346617
genus.Butyricimonas.id.945	cg15092703	Inverse variance weighted	2	3.84224	0.850413	6.24029e-06	0.000493221
genus.Butyrivibrio.id.1993	cg05653055	Inverse variance weighted	2	1.86	0.587901	0.00155722	0.0459253
genus.Butyrivibrio.id.1993	cg06062763	Inverse variance weighted	2	2.48118	0.516159	1.53207e-06	0.000144485
genus.Butyrivibrio.id.1993	cg14560110	Inverse variance weighted	2	1.98506	0.588637	0.000745437	0.026136
genus.Eggerthella.id.819	cg03052614	Inverse variance weighted	2	0.940715	0.294355	0.0013942	0.0424778
genus.Eggerthella.id.819	cg06056028	Inverse variance weighted	2	3.10424	0.761473	4.56942e-05	0.00268206
genus.Eggerthella.id.819	cg08577883	Inverse variance weighted	2	-3.24906	0.805773	5.52501e-05	0.00314486
genus.Eggerthella.id.819	cg09499504	Inverse variance weighted	2	-2.67381	0.49023	4.91928e-08	6.9906e-06
genus.Eggerthella.id.819	cg13823791	Inverse variance weighted	2	3.97648	0.72584	4.29054e-08	6.16041e-06
genus.Eggerthella.id.819	cg15808825	Inverse variance weighted	2	-2.11341	0.58252	0.000285579	0.0121105
genus.Eggerthella.id.819	cg20098446	Inverse variance weighted	2	-1.86705	0.51129	0.000260575	0.0112438
genus.Eggerthella.id.819	cg21151118	Inverse variance weighted	2	-2.32321	0.593712	9.11482e-05	0.00477851
genus.Eggerthella.id.819	cg26176665	Inverse variance weighted	2	-2.38923	0.601764	7.176e-05	0.00394134
genus.ErysipelotrichaceaeUCG003.id.11384	cg16814680	Inverse variance weighted	2	-3.77275	1.03952	0.000284169	0.0120692
genus.ErysipelotrichaceaeUCG003.id.11384	cg27390287	Inverse variance weighted	2	3.9213	0.687316	1.16179e-08	1.91685e-06
genus..Eubacteriumbrachygroup.id.11296	cg02751143	Inverse variance weighted	3	-1.61004	0.460428	0.000470825	0.0180981
genus..Eubacteriumbrachygroup.id.11296	cg05791359	Inverse variance weighted	3	2.4926	0.535883	3.29694e-06	0.000282772
genus..Eubacteriumbrachygroup.id.11296	cg07616394	Inverse variance weighted	2	-1.96444	0.551662	0.000369507	0.0148717
genus..Eubacteriumbrachygroup.id.11296	cg09001573	Inverse variance weighted	2	-1.04834	0.327443	0.00136675	0.0419634
genus..Eubacteriumbrachygroup.id.11296	cg11271955	Inverse variance weighted	3	-3.16931	0.553563	1.03254e-08	1.7207e-06
genus..Eubacteriumbrachygroup.id.11296	cg13554586	Inverse variance weighted	2	-2.70575	0.594649	5.36052e-06	0.000434443
genus..Eubacteriumbrachygroup.id.11296	cg14451882	Inverse variance weighted	2	-2.05435	0.633187	0.00117671	0.0374877
genus..Eubacteriumbrachygroup.id.11296	cg14689537	Inverse variance weighted	2	-1.22426	0.382702	0.00137911	0.0422177
genus..Eubacteriumbrachygroup.id.11296	cg16508068	Inverse variance weighted	2	-1.22038	0.31978	0.000135466	0.00663653
genus..Eubacteriumbrachygroup.id.11296	cg17546623	Inverse variance weighted	3	1.23271	0.255259	1.37036e-06	0.000131324
genus..Eubacteriumbrachygroup.id.11296	cg18599843	Inverse variance weighted	2	-1.83881	0.403565	5.20338e-06	0.000422533
genus..Eubacteriumbrachygroup.id.11296	cg18909516	Inverse variance weighted	3	-3.26978	0.413049	2.44878e-15	1.18154e-12
genus..Eubacteriumbrachygroup.id.11296	cg23009123	Inverse variance weighted	2	-1.81345	0.555798	0.00110325	0.035779
genus..Eubacteriumbrachygroup.id.11296	cg24787755	Inverse variance weighted	2	-1.62584	0.363806	7.85894e-06	0.000607841
genus..Eubacteriumxylanophilumgroup.id.14375	cg02870234	Inverse variance weighted	2	-3.5415	1.04257	0.000681543	0.0244114
genus..Eubacteriumxylanophilumgroup.id.14375	cg06682445	Inverse variance weighted	2	2.99048	0.953504	0.00171094	0.0496473
genus..Eubacteriumxylanophilumgroup.id.14375	cg10045861	Inverse variance weighted	2	5.93453	1.22501	1.26947e-06	0.000122504
genus..Eubacteriumxylanophilumgroup.id.14375	cg12375586	Inverse variance weighted	2	-2.27896	0.532495	1.87085e-05	0.00126952
genus..Eubacteriumxylanophilumgroup.id.14375	cg12894711	Inverse variance weighted	2	4.69192	0.854492	3.99906e-08	5.78191e-06
genus..Eubacteriumxylanophilumgroup.id.14375	cg13107908	Inverse variance weighted	2	3.18299	0.825818	0.000116039	0.00584294
genus..Eubacteriumxylanophilumgroup.id.14375	cg14579118	Inverse variance weighted	2	5.07521	1.3971	0.0002805	0.0119317
genus..Eubacteriumxylanophilumgroup.id.14375	cg15262984	Inverse variance weighted	2	4.08811	1.06535	0.000124375	0.00616628
genus..Eubacteriumxylanophilumgroup.id.14375	cg18552620	Inverse variance weighted	2	-3.2823	0.970645	0.000720738	0.0254528
genus..Eubacteriumxylanophilumgroup.id.14375	cg24806646	Inverse variance weighted	2	3.40592	0.655358	2.02495e-07	2.44972e-05
genus..Eubacteriumxylanophilumgroup.id.14375	cg01401232	Inverse variance weighted	2	1.6581	0.524606	0.00157415	0.0462929
genus..Eubacteriumxylanophilumgroup.id.14375	cg09126156	Inverse variance weighted	2	9.01811	2.08517	1.52617e-05	0.00107337
genus..Eubacteriumxylanophilumgroup.id.14375	cg10038635	Inverse variance weighted	2	-3.20796	0.722211	8.91859e-06	0.000675939
genus..Eubacteriumxylanophilumgroup.id.14375	cg13514165	Inverse variance weighted	2	-3.46066	0.993254	0.000493667	0.0188019
genus..Eubacteriumxylanophilumgroup.id.14375	cg14837436	Inverse variance weighted	2	-3.68742	1.08838	0.000704047	0.0250445
genus..Eubacteriumxylanophilumgroup.id.14375	cg16412973	Inverse variance weighted	2	-1.94606	0.48737	6.52478e-05	0.00360994
genus..Eubacteriumxylanophilumgroup.id.14375	cg16620860	Inverse variance weighted	2	3.90201	1.04618	0.00019166	0.00879749
genus..Eubacteriumxylanophilumgroup.id.14375	cg25731372	Inverse variance weighted	2	-2.18223	0.595281	0.000246482	0.0107491
genus.Flavonifractor.id.2059	cg26008469	Inverse variance weighted	2	4.91222	1.06138	3.68927e-06	0.00031274
genus.Howardella.id.2000	cg03203151	Inverse variance weighted	3	-3.36838	0.503498	2.23238e-11	6.13461e-09
genus.Howardella.id.2000	cg10665199	Inverse variance weighted	3	1.75373	0.480967	0.00026608	0.0114474
genus.Howardella.id.2000	cg13674486	Inverse variance weighted	3	1.41787	0.416159	0.000656721	0.0236653
genus.Howardella.id.2000	cg19944138	Inverse variance weighted	3	-1.44481	0.434013	0.000871725	0.0297225
genus.Howardella.id.2000	cg23635525	Inverse variance weighted	3	2.9917	0.504706	3.07383e-09	5.66882e-07
genus.LachnospiraceaeFCS020group.id.11314	cg02681274	Inverse variance weighted	2	-2.51357	0.651169	0.000113349	0.00574991
genus.LachnospiraceaeFCS020group.id.11314	cg10771751	Inverse variance weighted	2	-13.6482	0.920504	9.81205e-50	6.26386e-46
genus.LachnospiraceaeFCS020group.id.11314	cg23374399	Inverse variance weighted	2	5.78848	1.13984	3.80798e-07	4.2933e-05
genus.LachnospiraceaeUCG004.id.11324	cg11142514	Inverse variance weighted	2	5.3911	1.44691	0.000194591	0.00889267
genus.LachnospiraceaeUCG008.id.11328	cg00211882	Inverse variance weighted	2	-4.91395	0.825714	2.66272e-09	4.99952e-07
genus.LachnospiraceaeUCG008.id.11328	cg04372293	Inverse variance weighted	2	-0.790652	0.243984	0.00119284	0.0378418
genus.LachnospiraceaeUCG008.id.11328	cg11913491	Inverse variance weighted	2	-3.38127	0.807305	2.81003e-05	0.00179664
genus.LachnospiraceaeUCG008.id.11328	cg13462890	Inverse variance weighted	2	2.20694	0.634279	0.000502434	0.0190484
genus.LachnospiraceaeUCG008.id.11328	cg14195722	Inverse variance weighted	2	2.34779	0.636537	0.000225684	0.00999973
genus.LachnospiraceaeUCG008.id.11328	cg15676847	Inverse variance weighted	2	1.26855	0.367321	0.000553324	0.0206198
genus.LachnospiraceaeUCG008.id.11328	cg20469507	Inverse variance weighted	2	-1.2087	0.345528	0.000468564	0.0180195
genus.LachnospiraceaeUCG008.id.11328	cg22403983	Inverse variance weighted	2	-1.39837	0.356746	8.86271e-05	0.00466107
genus.LachnospiraceaeUCG008.id.11328	cg25880958	Inverse variance weighted	2	3.89651	0.707092	3.5758e-08	5.22457e-06
genus.LachnospiraceaeUCG008.id.11328	cg27078486	Inverse variance weighted	2	3.86358	0.685746	1.75943e-08	2.79722e-06
genus.Olsenella.id.822	cg03651509	Inverse variance weighted	2	1.48387	0.266052	2.44183e-08	3.73888e-06
genus.Olsenella.id.822	cg03744187	Inverse variance weighted	2	-3.32556	0.430856	1.17708e-14	5.11443e-12
genus.Olsenella.id.822	cg05378938	Inverse variance weighted	2	-1.31599	0.308098	1.94299e-05	0.00130887
genus.Olsenella.id.822	cg07171496	Inverse variance weighted	2	-2.71338	0.415752	6.73555e-11	1.6538e-08
genus.Olsenella.id.822	cg07817170	Inverse variance weighted	2	2.49969	0.578475	1.55201e-05	0.00108693
genus.Olsenella.id.822	cg07979725	Inverse variance weighted	2	-1.35283	0.308201	1.13637e-05	0.000826529
genus.Olsenella.id.822	cg08376771	Inverse variance weighted	2	-4.73909	0.9581	7.5622e-07	7.83504e-05
genus.Olsenella.id.822	cg12277666	Inverse variance weighted	2	-1.33547	0.247468	6.79361e-08	9.24265e-06
genus.Olsenella.id.822	cg13848905	Inverse variance weighted	2	-4.69676	0.549021	1.18074e-17	7.59609e-15
genus.Olsenella.id.822	cg15176127	Inverse variance weighted	2	-1.71034	0.431485	7.37523e-05	0.00401621
genus.Olsenella.id.822	cg15545772	Inverse variance weighted	2	-1.45347	0.287447	4.27044e-07	4.75072e-05
genus.Olsenella.id.822	cg16874812	Inverse variance weighted	2	-3.35864	0.692203	1.22156e-06	0.000118895
genus.Olsenella.id.822	cg23882006	Inverse variance weighted	2	-1.71871	0.307076	2.18054e-08	3.38249e-06
genus.Olsenella.id.822	cg24969431	Inverse variance weighted	2	-1.18702	0.251077	2.27083e-06	0.000203957
genus.Oscillibacter.id.2063	cg00334177	Inverse variance weighted	2	2.8447	0.564009	4.56569e-07	5.00537e-05
genus.Oscillibacter.id.2063	cg00651523	Inverse variance weighted	2	4.73804	0.515527	3.90404e-20	3.08568e-17
genus.Oscillibacter.id.2063	cg01040129	Inverse variance weighted	2	-7.4916	0.835107	2.943e-19	2.20036e-16
genus.Oscillibacter.id.2063	cg01400884	Inverse variance weighted	2	-1.95558	0.507705	0.000117247	0.00588645
genus.Oscillibacter.id.2063	cg02339392	Inverse variance weighted	2	4.72516	0.946072	5.89871e-07	6.25203e-05
genus.Oscillibacter.id.2063	cg02683197	Inverse variance weighted	2	-4.51832	1.31523	0.000591686	0.0217467
genus.Oscillibacter.id.2063	cg02813981	Inverse variance weighted	2	-4.70821	0.958773	9.07708e-07	9.15318e-05
genus.Oscillibacter.id.2063	cg03120058	Inverse variance weighted	2	3.60968	0.827021	1.27307e-05	0.00091474
genus.Oscillibacter.id.2063	cg03623178	Inverse variance weighted	2	-6.28033	1.51779	3.50612e-05	0.0021395
genus.Oscillibacter.id.2063	cg03877495	Inverse variance weighted	2	4.07315	0.744722	4.51679e-08	6.45515e-06
genus.Oscillibacter.id.2063	cg04314624	Inverse variance weighted	2	3.18362	0.891915	0.000357781	0.014477
genus.Oscillibacter.id.2063	cg05555633	Inverse variance weighted	2	-3.76106	0.911021	3.65291e-05	0.00221766
genus.Oscillibacter.id.2063	cg06818710	Inverse variance weighted	2	4.43464	0.577404	1.58712e-14	6.8246e-12
genus.Oscillibacter.id.2063	cg07660236	Inverse variance weighted	2	4.43619	0.367164	1.31019e-33	2.86138e-30
genus.Oscillibacter.id.2063	cg07708221	Inverse variance weighted	2	5.05183	1.24246	4.78255e-05	0.00279313
genus.Oscillibacter.id.2063	cg07836142	Inverse variance weighted	2	3.47033	0.618526	2.01584e-08	3.1565e-06
genus.Oscillibacter.id.2063	cg07838603	Inverse variance weighted	2	4.77326	0.642966	1.13788e-13	4.25372e-11
genus.Oscillibacter.id.2063	cg08544292	Inverse variance weighted	2	-3.02205	0.630342	1.6324e-06	0.000152904
genus.Oscillibacter.id.2063	cg08968635	Inverse variance weighted	2	-5.81727	1.56015	0.00019251	0.0088316
genus.Oscillibacter.id.2063	cg09095055	Inverse variance weighted	2	3.83264	0.761679	4.85818e-07	5.24974e-05
genus.Oscillibacter.id.2063	cg11341932	Inverse variance weighted	2	4.08799	0.85938	1.9659e-06	0.000179286
genus.Oscillibacter.id.2063	cg12280439	Inverse variance weighted	2	9.12412	1.80815	4.50881e-07	4.94955e-05
genus.Oscillibacter.id.2063	cg12963246	Inverse variance weighted	2	-5.71642	1.77154	0.00125177	0.0392803
genus.Oscillibacter.id.2063	cg13525197	Inverse variance weighted	2	4.59608	0.616742	9.1801e-14	3.49476e-11
genus.Oscillibacter.id.2063	cg13836708	Inverse variance weighted	2	-2.94359	0.884994	0.000880663	0.0299902
genus.Oscillibacter.id.2063	cg13921980	Inverse variance weighted	2	3.99816	0.811615	8.3854e-07	8.59141e-05
genus.Oscillibacter.id.2063	cg14547644	Inverse variance weighted	2	4.95244	0.514112	5.80144e-22	5.40968e-19
genus.Oscillibacter.id.2063	cg15845792	Inverse variance weighted	2	-5.71778	1.19652	1.7646e-06	0.000163442
genus.Oscillibacter.id.2063	cg17017591	Inverse variance weighted	2	-2.05978	0.586934	0.000449128	0.017393
genus.Oscillibacter.id.2063	cg18361418	Inverse variance weighted	2	-4.1819	0.75308	2.80714e-08	4.23122e-06
genus.Oscillibacter.id.2063	cg18675097	Inverse variance weighted	2	1.22399	0.284872	1.73419e-05	0.00118677
genus.Oscillibacter.id.2063	cg18815343	Inverse variance weighted	2	5.78479	0.65329	8.37902e-19	5.99461e-16
genus.Oscillibacter.id.2063	cg18979916	Inverse variance weighted	2	3.18431	0.584309	5.04533e-08	7.14526e-06
genus.Oscillibacter.id.2063	cg19592336	Inverse variance weighted	2	-4.92788	1.52053	0.0011916	0.0378418
genus.Oscillibacter.id.2063	cg20151795	Inverse variance weighted	2	-4.67698	1.25151	0.000186175	0.00860284
genus.Oscillibacter.id.2063	cg20765086	Inverse variance weighted	2	3.81493	0.346526	3.45591e-28	5.03169e-25
genus.Oscillibacter.id.2063	cg21750589	Inverse variance weighted	2	6.68485	0.906866	1.68876e-13	6.22889e-11
genus.Oscillibacter.id.2063	cg22258841	Inverse variance weighted	2	4.55706	0.720352	2.51345e-10	5.63761e-08
genus.Oscillibacter.id.2063	cg22464276	Inverse variance weighted	2	4.18098	0.964197	1.44947e-05	0.00102115
genus.Oscillibacter.id.2063	cg23936402	Inverse variance weighted	2	-2.69378	0.82417	0.00108128	0.0352218
genus.Oscillibacter.id.2063	cg25313074	Inverse variance weighted	2	2.61417	0.67138	9.87158e-05	0.00511387
genus.Oscillibacter.id.2063	cg25329415	Inverse variance weighted	2	-2.9205	0.6677	1.22006e-05	0.000881222
genus.Oscillibacter.id.2063	cg25597138	Inverse variance weighted	2	2.27024	0.512145	9.30098e-06	0.000699808
genus.Oscillibacter.id.2063	cg26450541	Inverse variance weighted	2	-3.54229	1.0064	0.000431949	0.0168219
genus.Oscillibacter.id.2063	cg26586320	Inverse variance weighted	2	-3.18087	0.674317	2.39148e-06	0.000213868
genus.Oscillibacter.id.2063	cg26875522	Inverse variance weighted	2	-4.32702	1.2937	0.000823795	0.0283679
genus.Paraprevotella.id.962	cg16103732	Inverse variance weighted	2	-3.2645	0.745175	1.18217e-05	0.000859092
genus.Paraprevotella.id.962	cg24392970	Inverse variance weighted	2	-1.30504	0.389223	0.000799586	0.0277183
genus.Peptococcus.id.2037	cg01058983	Inverse variance weighted	3	-1.75645	0.433493	5.08145e-05	0.00294079
genus.Peptococcus.id.2037	cg05972931	Inverse variance weighted	3	1.92325	0.485336	7.41002e-05	0.00402987
genus.Peptococcus.id.2037	cg07971151	Inverse variance weighted	3	1.73244	0.376383	4.16703e-06	0.00034756
genus.Peptococcus.id.2037	cg14532217	Inverse variance weighted	3	-1.38117	0.38648	0.000351942	0.0143035
genus.Peptococcus.id.2037	cg17115101	Inverse variance weighted	2	-2.06099	0.632928	0.00112886	0.0363398
genus.Peptococcus.id.2037	cg20981856	Inverse variance weighted	3	-2.39193	0.45142	1.16643e-07	1.49155e-05
genus.Peptococcus.id.2037	cg22583260	Inverse variance weighted	4	-1.87714	0.426769	1.09004e-05	0.000800553
genus.Peptococcus.id.2037	cg24563011	Inverse variance weighted	4	1.17902	0.375246	0.00167807	0.0488609
genus.Roseburia.id.2012	cg02399464	Inverse variance weighted	2	3.13622	0.840164	0.000189314	0.00870803
genus.Roseburia.id.2012	cg03907575	Inverse variance weighted	2	9.14156	0.862099	2.85976e-26	3.54226e-23
genus.Roseburia.id.2012	cg04217475	Inverse variance weighted	2	-8.73921	1.3974	4.00253e-10	8.78756e-08
genus.Roseburia.id.2012	cg04531030	Inverse variance weighted	2	4.17331	0.866036	1.44375e-06	0.00013709
genus.Roseburia.id.2012	cg05920113	Inverse variance weighted	2	-5.67831	1.38719	4.25111e-05	0.00253266
genus.Roseburia.id.2012	cg06817772	Inverse variance weighted	2	-9.30711	1.18931	5.05046e-15	2.34155e-12
genus.Roseburia.id.2012	cg08089977	Inverse variance weighted	2	-4.83092	1.00408	1.49958e-06	0.000141743
genus.Roseburia.id.2012	cg08189863	Inverse variance weighted	2	-8.65944	2.53231	0.000627185	0.022789
genus.Roseburia.id.2012	cg08740063	Inverse variance weighted	2	3.59161	1.01535	0.00040424	0.0159297
genus.Roseburia.id.2012	cg11534400	Inverse variance weighted	2	6.95567	1.43415	1.23447e-06	0.000119964
genus.Roseburia.id.2012	cg11635421	Inverse variance weighted	2	-2.2922	0.48868	2.7242e-06	0.000240404
genus.Roseburia.id.2012	cg13294447	Inverse variance weighted	2	-10.5856	1.20899	2.02682e-18	1.40171e-15
genus.Roseburia.id.2012	cg15240722	Inverse variance weighted	2	-3.02897	0.704047	1.69086e-05	0.00116452
genus.Roseburia.id.2012	cg15405652	Inverse variance weighted	2	5.64098	1.34348	2.68348e-05	0.0017294
genus.Roseburia.id.2012	cg15481520	Inverse variance weighted	2	2.33808	0.733708	0.00143927	0.0435629
genus.Roseburia.id.2012	cg16065574	Inverse variance weighted	2	-1.59439	0.413621	0.000115867	0.00583838
genus.Roseburia.id.2012	cg16289723	Inverse variance weighted	2	-9.14942	1.16883	4.96307e-15	2.31396e-12
genus.Roseburia.id.2012	cg18763639	Inverse variance weighted	2	7.39919	1.0646	3.64664e-12	1.11263e-09
genus.Roseburia.id.2012	cg20014596	Inverse variance weighted	2	10.9111	1.28072	1.60243e-17	1.01516e-14
genus.Roseburia.id.2012	cg22073673	Inverse variance weighted	2	2.19502	0.582976	0.00016642	0.00786516
genus.Roseburia.id.2012	cg23440569	Inverse variance weighted	2	-3.79724	0.809144	2.69346e-06	0.000238052
genus.Roseburia.id.2012	cg23497020	Inverse variance weighted	2	-2.33239	0.650228	0.000334462	0.0137275
genus.Roseburia.id.2012	cg24245830	Inverse variance weighted	2	-2.00519	0.453898	9.9752e-06	0.000745132
genus.Roseburia.id.2012	cg27563558	Inverse variance weighted	2	-10.7502	1.2874	6.81117e-17	3.9807e-14
genus.Ruminiclostridium9.id.11357	cg08697665	Inverse variance weighted	4	1.49502	0.356325	2.72082e-05	0.00175039
genus.Ruminiclostridium9.id.11357	cg10491563	Inverse variance weighted	4	-3.39955	0.805804	2.45571e-05	0.00160472
genus.Ruminiclostridium9.id.11357	cg16708174	Inverse variance weighted	4	-5.61477	0.57657	2.07134e-22	2.09635e-19
genus.Ruminiclostridium9.id.11357	cg17481912	Inverse variance weighted	4	-1.22948	0.34022	0.000301748	0.0126414
genus.Ruminiclostridium9.id.11357	cg18349298	Inverse variance weighted	4	2.13844	0.436525	9.64402e-07	9.62697e-05
genus.Ruminiclostridium9.id.11357	cg18622097	Inverse variance weighted	4	4.90564	0.674212	3.43582e-13	1.21854e-10
genus.Ruminiclostridium9.id.11357	cg19483011	Inverse variance weighted	4	-3.04905	0.619505	8.57771e-07	8.72383e-05
genus.Ruminiclostridium9.id.11357	cg19599293	Inverse variance weighted	4	-3.02221	0.671832	6.84477e-06	0.000537415
genus.Ruminiclostridium9.id.11357	cg21552242	Inverse variance weighted	3	5.56061	0.900558	6.63205e-10	1.39216e-07
genus.Ruminiclostridium9.id.11357	cg22807979	Inverse variance weighted	4	4.66703	0.891564	1.65292e-07	2.0413e-05
genus.Ruminiclostridium9.id.11357	cg26897744	Inverse variance weighted	4	2.13678	0.526332	4.91245e-05	0.00286295
genus.RuminococcaceaeUCG004.id.11362	cg16908057	Inverse variance weighted	2	-4.0773	1.01986	6.39082e-05	0.00356434
genus.Ruminococcus1.id.11373	cg11317363	Inverse variance weighted	2	-4.09785	0.827654	7.37698e-07	7.66812e-05
genus.Ruminococcus1.id.11373	cg12085407	Inverse variance weighted	2	4.39997	1.09005	5.42625e-05	0.00309927
genus.Ruminococcus1.id.11373	cg13214093	Inverse variance weighted	2	2.89949	0.601816	1.45081e-06	0.000137603
genus.Ruminococcus1.id.11373	cg14586968	Inverse variance weighted	2	-5.9407	1.10782	8.20744e-08	1.08982e-05
genus.Ruminococcus1.id.11373	cg17122222	Inverse variance weighted	2	-3.18053	0.944244	0.000756247	0.0264145
genus.Ruminococcus1.id.11373	cg22023051	Inverse variance weighted	2	-3.1597	0.853426	0.000213591	0.00954546
genus.Ruminococcus1.id.11373	cg22050199	Inverse variance weighted	2	-10.3636	1.56773	3.82852e-11	9.99147e-09
genus.Ruminococcus1.id.11373	cg23297742	Inverse variance weighted	2	-3.06593	0.863248	0.000382862	0.0152685
genus.Ruminococcus1.id.11373	cg25366977	Inverse variance weighted	2	-4.10832	0.971823	2.36368e-05	0.00154946
genus.Ruminococcus1.id.11373	cg26192567	Inverse variance weighted	2	-9.02372	1.1857	2.73153e-14	1.13345e-11
genus.Sellimonas.id.14369	cg03113653	Inverse variance weighted	2	-2.41885	0.64911	0.000194219	0.00888549
genus.Sellimonas.id.14369	cg02108620	Inverse variance weighted	2	3.27698	0.491796	2.67748e-11	7.26156e-09
genus.Sellimonas.id.14369	cg02648746	Inverse variance weighted	2	4.66812	0.468588	2.23295e-23	2.34573e-20
genus.Sellimonas.id.14369	cg03022575	Inverse variance weighted	2	-7.65094	0.398818	5.03231e-82	2.08816e-77
genus.Sellimonas.id.14369	cg04113159	Inverse variance weighted	2	-1.91176	0.402116	1.99196e-06	0.000181264
genus.Sellimonas.id.14369	cg05589743	Inverse variance weighted	2	-5.32051	0.489141	1.47958e-27	2.11707e-24
genus.Sellimonas.id.14369	cg17685679	Inverse variance weighted	2	-1.55119	0.281166	3.44849e-08	5.0743e-06
genus.Sellimonas.id.14369	cg24877842	Inverse variance weighted	2	0.840983	0.228625	0.000234666	0.0103425
genus.Streptococcus.id.1853	cg00395697	Inverse variance weighted	4	8.59608	0.806065	1.49594e-26	1.9706e-23
genus.Streptococcus.id.1853	cg03657350	Inverse variance weighted	3	1.97988	0.623758	0.00150297	0.044997
genus.Streptococcus.id.1853	cg06699950	Inverse variance weighted	4	-1.66743	0.524979	0.00149224	0.0447563
genus.Streptococcus.id.1853	cg08625470	Inverse variance weighted	2	2.81415	0.696427	5.32599e-05	0.00305251
genus.Streptococcus.id.1853	cg14659564	Inverse variance weighted	3	2.63098	0.714335	0.000230403	0.0101708
